# Supplementary material for: Genomic signatures among Oncorhynchus nerka ecotypes to inform conservation and management of endangered Sockeye Salmon
Source: Evol Appl. 2016 Oct 21;9(10):1285–300. doi: 10.1111/eva.12412 (PMC5108219; doi:10.1111/eva.12412)
Supplement: Supplementary file 2 [file EVA-9-1285-s002.xlsx]

## Sheet: Supplementary Table S1
Supplementary Table S1. RAD library details for each individual, including
RAD library or lane in which each individual was sequenced, the individual
barcode, metadata, and the total number of quality filtered (QF) reads per individual.
Individual name	Anadromous/Resident	Sex	Location	Year	RAD library / lane	Barcode	Total QF reads
OneEAGL10AAN_0146	Anadromous	F	Alturas Lake	2010	L-0092	ACTGGC	1596008
OneEAGL10AAN_0235	Anadromous	F	Alturas Lake	2010	L-0092	GAACCA	3076555
OneEAGL10AAN_0367	Anadromous	F	Alturas Lake	2010	L-0092	TGAACC	2374708
OneEAGL10AAN_0524	Anadromous	F	Alturas Lake	2010	L-0092	AGCCAT	8779513
OneEAGL10AAN_0571	Anadromous	F	Alturas Lake	2010	L-0092	CAATCG	4866720
OneEAGL10AAN_0582	Anadromous	F	Alturas Lake	2010	L-0092	CGCGTG	3893005
OneEAGL10AAN_0608	Anadromous	F	Alturas Lake	2010	L-0092	GACGAC	3707376
OneEAGL11AAN_0010	Anadromous	F	Redfish Lake	2011	L-0092	AAGACG	3081317
OneEAGL11AAN_0021	Anadromous	F	Redfish Lake	2011	L-0092	CGGTCC	5275596
OneEAGL11AAN_0031	Anadromous	F	Redfish Lake	2011	L-0092	GGGGCG	2895054
OneEAGL11AAN_0066	Anadromous	F	Redfish Lake	2011	L-0092	AGGGTC	3698520
OneEAGL11AAN_0075	Anadromous	F	Redfish Lake	2011	L-0092	CAGGCA	4460822
OneEAGL11AAN_0082	Anadromous	F	Redfish Lake	2011	L-0092	GAGAGA	3885798
OneEAGL11AAN_0085	Anadromous	F	Redfish Lake	2011	L-0092	GGTACA	3032942
OneEAGL11AAN_0130	Anadromous	F	Redfish Lake	2011	L-0092	AGGTGT	3423743
OneEAGL11AAN_0139	Anadromous	F	Redfish Lake	2011	L-0092	CATACT	3651886
OneEAGL11AAN_0160	Anadromous	F	Redfish Lake	2011	L-0092	CGTGAT	3612440
OneEAGL11AAN_0162	Anadromous	F	Redfish Lake	2011	L-0092	GATCGT	4498856
OneEAGL11AAN_0228	Anadromous	F	Redfish Lake	2011	L-0092	CCATTT	3215081
OneEAGL11AAN_0240	Anadromous	F	Redfish Lake	2011	L-0092	GCAGAT	5935699
OneEAGL11AAN_0253	Anadromous	F	Redfish Lake	2011	L-0092	TCAAAG	3064604
OneEAGL11AAN_0296	Anadromous	F	Redfish Lake	2011	L-0092	TTATGA	3483274
OneEAGL11AAN_0377	Anadromous	F	Redfish Lake	2011	L-0092	ACAGCG	7242740
OneEAGL11AAN_0379	Anadromous	F	Redfish Lake	2011	L-0092	ATAGTA	2619281
OneEAGL11AAN_0381	Anadromous	F	Redfish Lake	2011	L-0092	CCCTAA	4759916
OneEAGL11AAN_0386	Anadromous	F	Redfish Lake	2011	L-0092	CTGCGA	4670680
OneEAGL11AAN_0388	Anadromous	F	Redfish Lake	2011	L-0092	GCCGTA	3053667
OneEAGL11AAN_0401	Anadromous	F	Redfish Lake	2011	L-0092	GTCATC	3937111
OneEAGL11AAN_0424	Anadromous	F	Redfish Lake	2011	L-0092	TTCTAG	3093481
OneEAGL11AAN_0447	Anadromous	F	Redfish Lake	2011	L-0092	CCGAGG	3217843
OneEAGL11AAN_0450	Anadromous	F	Redfish Lake	2011	L-0092	GCGACC	4213091
OneEAGL11AAN_0451	Anadromous	F	Redfish Lake	2011	L-0092	GTGCCT	3017742
OneEAGL11AAN_0458	Anadromous	F	Redfish Lake	2011	L-0092	TTGAGC	2755591
OneEAGL11AAN_0459	Anadromous	F	Redfish Lake	2011	L-0092	ACCATG	4827860
OneEAGL11RAN_0145	Anadromous	F	Redfish Lake	2011	L-0092	ATGCAC	4940113
OneEAGL11RAN_0175	Anadromous	F	Redfish Lake	2011	L-0092	GTGTAA	2984283
OneEAGL11RAN_0208	Anadromous	F	Redfish Lake	2011	L-0092	TTTAAT	2867165
OneEAGL11RAN_0225	Anadromous	F	Redfish Lake	2011	L-0092	ACCCCC	2675949
OneEAGL11RAN_0283	Anadromous	F	Redfish Lake	2011	L-0092	ATGTTG	3847974
OneEAGL08AAN_0207	Anadromous	F	Alturas Lake	2008	L-0092	ATTCCG	3628673
OneEAGL09AAN_0038	Anadromous	F	Alturas Lake	2009	L-0092	GAAATG	3615998
OneEAGL10AAN_0202	Anadromous	F	Alturas Lake	2010	L-0092	CGCAGA	2649573
OneEAGL10AAN_0281	Anadromous	F	Alturas Lake	2010	L-0092	TAATTC	3085149
OneEAGL10AAN_0665	Anadromous	F	Alturas Lake	2010	L-0092	GGGCGC	6041255
OneEAGL11AAN_0303	Anadromous	F	Redfish Lake	2011	L-0092	ACAAGA	3297352
OneEAGL08AAN_0471	Anadromous	M	Alturas Lake	2008	L-0092	CGAGGC	3630168
OneEAGL09AAN_0454	Anadromous	M	Alturas Lake	2009	L-0092	GGACTT	2899224
OneEAGL10AAN_0097	Anadromous	M	Alturas Lake	2010	L-0092	TCTTCT	2449442
OneEAGL10AAN_0463	Anadromous	M	Alturas Lake	2010	L-0092	AACTGA	5113645
OneEAGL11AAN_0008	Anadromous	M	Redfish Lake	2011	L-0092	TACACA	3519129
OneEAGL11AAN_0009	Anadromous	M	Redfish Lake	2011	L-0092	TGACAA	4300040
OneEAGL11AAN_0011	Anadromous	M	Redfish Lake	2011	L-0092	AGCGCA	3553841
OneEAGL11AAN_0016	Anadromous	M	Redfish Lake	2011	L-0092	CACCTC	4887599
OneEAGL11AAN_0026	Anadromous	M	Redfish Lake	2011	L-0092	GACTCT	5680386
OneEAGL11AAN_0034	Anadromous	M	Redfish Lake	2011	L-0092	TACGGG	2663989
OneEAGL11AAN_0039	Anadromous	M	Redfish Lake	2011	L-0092	TGCCCG	2540511
OneEAGL11AAN_0042	Anadromous	M	Redfish Lake	2011	L-0092	AAGCTA	3603921
OneEAGL11AAN_0079	Anadromous	M	Redfish Lake	2011	L-0092	CGTCTA	2859997
OneEAGL11AAN_0087	Anadromous	M	Redfish Lake	2011	L-0092	TAGTAT	3023319
OneEAGL11AAN_0101	Anadromous	M	Redfish Lake	2011	L-0092	TGCTTA	2030458
OneEAGL11AAN_0125	Anadromous	M	Redfish Lake	2011	L-0092	AATATC	4009685
OneEAGL11AAN_0169	Anadromous	M	Redfish Lake	2011	L-0092	GGTTTG	138833
OneEAGL11AAN_0174	Anadromous	M	Redfish Lake	2011	L-0092	TATCAC	4021890
OneEAGL11AAN_0192	Anadromous	M	Redfish Lake	2011	L-0092	TGGGGA	1993311
OneEAGL11AAN_0193	Anadromous	M	Redfish Lake	2011	L-0092	AATGAG	3082754
OneEAGL11AAN_0217	Anadromous	M	Redfish Lake	2011	L-0092	AGTAGG	3759831
OneEAGL11AAN_0229	Anadromous	M	Redfish Lake	2011	L-0092	CTACAG	3752119
OneEAGL11AAN_0244	Anadromous	M	Redfish Lake	2011	L-0092	GTAAGT	3441215
OneEAGL11AAN_0305	Anadromous	M	Redfish Lake	2011	L-0092	AGTTAA	7643178
OneEAGL11AAN_0323	Anadromous	M	Redfish Lake	2011	L-0092	CCCGGT	3454919
OneEAGL11AAN_0329	Anadromous	M	Redfish Lake	2011	L-0092	CTCGCC	3504064
OneEAGL11AAN_0346	Anadromous	M	Redfish Lake	2011	L-0092	GCATGG	4102955
OneEAGL11AAN_0353	Anadromous	M	Redfish Lake	2011	L-0092	GTATCC	3243849
OneEAGL11AAN_0363	Anadromous	M	Redfish Lake	2011	L-0092	TCCTGC	3946574
OneEAGL11AAN_0366	Anadromous	M	Redfish Lake	2011	L-0092	TTCCGT	3186891
OneEAGL11AAN_0403	Anadromous	M	Redfish Lake	2011	L-0092	TCGATT	2854562
OneEAGL11AAN_0428	Anadromous	M	Redfish Lake	2011	L-0092	ACATAC	3027246
OneEAGL11AAN_0446	Anadromous	M	Redfish Lake	2011	L-0092	ATCAAA	2994199
OneEAGL11AAN_0448	Anadromous	M	Redfish Lake	2011	L-0092	CTGGTT	3906821
OneEAGL11AAN_0455	Anadromous	M	Redfish Lake	2011	L-0092	TCGCCA	11423
OneEAGL11RAN_0151	Anadromous	M	Redfish Lake	2011	L-0092	CCGCAT	2720768
OneEAGL11RAN_0161	Anadromous	M	Redfish Lake	2011	L-0092	CTTATG	3847069
OneEAGL11RAN_0165	Anadromous	M	Redfish Lake	2011	L-0092	GCGCTG	3492120
OneEAGL11RAN_0192	Anadromous	M	Redfish Lake	2011	L-0092	TCGGAC	2840279
OneEAGL08AAN_0001	Anadromous	M	Alturas Lake	2008	L-0092	ACTCTT	3978094
OneEAGL10AAN_0025	Anadromous	M	Alturas Lake	2010	L-0092	TAAGCT	953312
OneEAGL10AAN_0122	Anadromous	M	Alturas Lake	2010	L-0092	AACGTT	3365213
OneEAGL10AAN_0159	Anadromous	M	Alturas Lake	2010	L-0092	CAAAAA	3389775
OneEAGL10AAN_0270	Anadromous	M	Alturas Lake	2010	L-0092	GGCAAG	3298286
OneALTC12CKS_0001	Resident	M	Alturas Lake Creek	2012	L-0092	CCTAAC	3143363
OneALTC12CKS_0002	Resident	M	Alturas Lake Creek	2012	L-0092	CTTTGC	2470626
OneALTC12CKS_0003	Resident	M	Alturas Lake Creek	2012	L-0092	GCTCAA	3229326
OneALTC12CKS_0004	Resident	M	Alturas Lake Creek	2012	L-0092	GTTGGA	2758042
OneALTC12CKS_0005	Resident	M	Alturas Lake Creek	2012	L-0092	TCTCGG	2518811
OneALTC12CKS_0006	Resident	M	Alturas Lake Creek	2012	L-0092	TTTGTC	2424774
OneEAGL12AAN_0002	Anadromous	F	Redfish Lake	2012	L-0093	TCTCGG	1832541
OneEAGL12AAN_0003	Anadromous	F	Redfish Lake	2012	L-0093	TTTGTC	2652982
OneALTC12CKS_0022	Resident	F	Alturas Lake Creek	2012	L-0093	TGAACC	2271769
OneALTC12CKS_0023	Resident	F	Alturas Lake Creek	2012	L-0093	AACTGA	3622086
OneALTC12CKS_0024	Resident	F	Alturas Lake Creek	2012	L-0093	AGCCAT	3395348
OneALTC12CKS_0025	Resident	F	Alturas Lake Creek	2012	L-0093	CAATCG	3274093
OneALTC12CKS_0033	Resident	F	Alturas Lake Creek	2012	L-0093	CACCTC	4071426
OneALTC12CKS_0034	Resident	F	Alturas Lake Creek	2012	L-0093	CGGTCC	3572730
OneALTC12CKS_0035	Resident	F	Alturas Lake Creek	2012	L-0093	GACTCT	3672633
OneALTC12CKS_0039	Resident	F	Alturas Lake Creek	2012	L-0093	AAGCTA	3797692
OneALTC12CKS_0040	Resident	F	Alturas Lake Creek	2012	L-0093	AGGGTC	3466771
OneALTC12CKS_0042	Resident	F	Alturas Lake Creek	2012	L-0093	CGTCTA	2820360
OneALTC12CKS_0047	Resident	F	Alturas Lake Creek	2012	L-0093	AATATC	3484339
OneALTC12CKS_0050	Resident	F	Alturas Lake Creek	2012	L-0093	CGTGAT	2860735
OneFHCK12C_0003	Resident	F	Fishhook Creek	2012	L-0093	TATCAC	5627028
OneFHCK12C_0013	Resident	F	Fishhook Creek	2012	L-0093	ACAAGA	9411324
OneFHCK12C_0014	Resident	F	Fishhook Creek	2012	L-0093	AGTTAA	3170153
OneFHCK12C_0015	Resident	F	Fishhook Creek	2012	L-0093	CCCGGT	3727594
OneFHCK12C_0016	Resident	F	Fishhook Creek	2012	L-0093	CTCGCC	2867083
OneFHCK12C_0018	Resident	F	Fishhook Creek	2012	L-0093	GTATCC	8009279
OneFHCK12C_0020	Resident	F	Fishhook Creek	2012	L-0093	TTCCGT	4222423
OneFHCK12C_0024	Resident	F	Fishhook Creek	2012	L-0093	CTGCGA	2198347
OneFHCK12C_0029	Resident	F	Fishhook Creek	2012	L-0093	ACATAC	2432357
OneFHCK12C_0030	Resident	F	Fishhook Creek	2012	L-0093	ATCAAA	6228005
OneFHCK12C_0035	Resident	F	Fishhook Creek	2012	L-0093	TCGCCA	18905
OneFHCK12C_0036	Resident	F	Fishhook Creek	2012	L-0093	TTGAGC	3350085
OneFHCK12C_0037	Resident	F	Fishhook Creek	2012	L-0093	ACCATG	4139420
OneFHCK12C_0038	Resident	F	Fishhook Creek	2012	L-0093	ATGCAC	2219312
OneFHCK12C_0039	Resident	F	Fishhook Creek	2012	L-0093	CCGCAT	3703022
OneFHCK12C_0040	Resident	F	Fishhook Creek	2012	L-0093	CTTATG	3172971
OneFHCK12C_0041	Resident	F	Fishhook Creek	2012	L-0093	GCGCTG	4037081
OneFHCK12C_0042	Resident	F	Fishhook Creek	2012	L-0093	GTGTAA	4897613
OneFHCK12C_0047	Resident	F	Fishhook Creek	2012	L-0093	CCTAAC	3446602
OneFHCK12C_0048	Resident	F	Fishhook Creek	2012	L-0093	CTTTGC	4141400
OneFHCK12C_0049	Resident	F	Fishhook Creek	2012	L-0093	GCTCAA	2446468
OneFHCK12C_0050	Resident	F	Fishhook Creek	2012	L-0093	GTTGGA	3737835
OneALTC12CKS_0007	Resident	M	Alturas Lake Creek	2012	L-0093	AAACGG	3189110
OneALTC12CKS_0008	Resident	M	Alturas Lake Creek	2012	L-0093	ACTCTT	3310066
OneALTC12CKS_0009	Resident	M	Alturas Lake Creek	2012	L-0093	ATTCCG	3674488
OneALTC12CKS_0010	Resident	M	Alturas Lake Creek	2012	L-0093	CGAGGC	2688811
OneALTC12CKS_0011	Resident	M	Alturas Lake Creek	2012	L-0093	GAAATG	2780717
OneALTC12CKS_0012	Resident	M	Alturas Lake Creek	2012	L-0093	GGACTT	4920182
OneALTC12CKS_0013	Resident	M	Alturas Lake Creek	2012	L-0093	TAAGCT	2759457
OneALTC12CKS_0014	Resident	M	Alturas Lake Creek	2012	L-0093	TCTTCT	3395163
OneALTC12CKS_0015	Resident	M	Alturas Lake Creek	2012	L-0093	AACGTT	2998369
OneALTC12CKS_0016	Resident	M	Alturas Lake Creek	2012	L-0093	ACTGGC	2511088
OneALTC12CKS_0017	Resident	M	Alturas Lake Creek	2012	L-0093	CAAAAA	2454025
OneALTC12CKS_0018	Resident	M	Alturas Lake Creek	2012	L-0093	CGCAGA	2488859
OneALTC12CKS_0019	Resident	M	Alturas Lake Creek	2012	L-0093	GAACCA	2462519
OneALTC12CKS_0020	Resident	M	Alturas Lake Creek	2012	L-0093	GGCAAG	2171677
OneALTC12CKS_0021	Resident	M	Alturas Lake Creek	2012	L-0093	TAATTC	2037516
OneALTC12CKS_0026	Resident	M	Alturas Lake Creek	2012	L-0093	CGCGTG	2555488
OneALTC12CKS_0027	Resident	M	Alturas Lake Creek	2012	L-0093	GACGAC	3134554
OneALTC12CKS_0028	Resident	M	Alturas Lake Creek	2012	L-0093	GGGCGC	2857922
OneALTC12CKS_0029	Resident	M	Alturas Lake Creek	2012	L-0093	TACACA	3227768
OneALTC12CKS_0030	Resident	M	Alturas Lake Creek	2012	L-0093	TGACAA	2600919
OneALTC12CKS_0031	Resident	M	Alturas Lake Creek	2012	L-0093	AAGACG	3107447
OneALTC12CKS_0032	Resident	M	Alturas Lake Creek	2012	L-0093	AGCGCA	3820662
OneALTC12CKS_0036	Resident	M	Alturas Lake Creek	2012	L-0093	GGGGCG	2737643
OneALTC12CKS_0037	Resident	M	Alturas Lake Creek	2012	L-0093	TACGGG	3331647
OneALTC12CKS_0038	Resident	M	Alturas Lake Creek	2012	L-0093	TGCCCG	3107519
OneALTC12CKS_0041	Resident	M	Alturas Lake Creek	2012	L-0093	CAGGCA	3597640
OneALTC12CKS_0043	Resident	M	Alturas Lake Creek	2012	L-0093	GAGAGA	2971896
OneALTC12CKS_0044	Resident	M	Alturas Lake Creek	2012	L-0093	GGTACA	2581706
OneALTC12CKS_0045	Resident	M	Alturas Lake Creek	2012	L-0093	TAGTAT	2472506
OneALTC12CKS_0046	Resident	M	Alturas Lake Creek	2012	L-0093	TGCTTA	1578732
OneALTC12CKS_0048	Resident	M	Alturas Lake Creek	2012	L-0093	AGGTGT	2713459
OneALTC12CKS_0049	Resident	M	Alturas Lake Creek	2012	L-0093	CATACT	2607656
OneFHCK12C_0001	Resident	M	Fishhook Creek	2012	L-0093	GATCGT	3132599
OneFHCK12C_0002	Resident	M	Fishhook Creek	2012	L-0093	GGTTTG	117902
OneFHCK12C_0004	Resident	M	Fishhook Creek	2012	L-0093	TGGGGA	4301129
OneFHCK12C_0005	Resident	M	Fishhook Creek	2012	L-0093	AATGAG	5164351
OneFHCK12C_0006	Resident	M	Fishhook Creek	2012	L-0093	AGTAGG	4377078
OneFHCK12C_0007	Resident	M	Fishhook Creek	2012	L-0093	CCATTT	2179297
OneFHCK12C_0009	Resident	M	Fishhook Creek	2012	L-0093	GCAGAT	3100728
OneFHCK12C_0010	Resident	M	Fishhook Creek	2012	L-0093	GTAAGT	2770231
OneFHCK12C_0011	Resident	M	Fishhook Creek	2012	L-0093	TCAAAG	1929560
OneFHCK12C_0012	Resident	M	Fishhook Creek	2012	L-0093	TTATGA	3282838
OneFHCK12C_0017	Resident	M	Fishhook Creek	2012	L-0093	GCATGG	2895103
OneFHCK12C_0019	Resident	M	Fishhook Creek	2012	L-0093	TCCTGC	2631528
OneFHCK12C_0021	Resident	M	Fishhook Creek	2012	L-0093	ACAGCG	2655622
OneFHCK12C_0022	Resident	M	Fishhook Creek	2012	L-0093	ATAGTA	2705413
OneFHCK12C_0023	Resident	M	Fishhook Creek	2012	L-0093	CCCTAA	2981959
OneFHCK12C_0025	Resident	M	Fishhook Creek	2012	L-0093	GCCGTA	3317181
OneFHCK12C_0026	Resident	M	Fishhook Creek	2012	L-0093	GTCATC	3909946
OneFHCK12C_0027	Resident	M	Fishhook Creek	2012	L-0093	TCGATT	2809811
OneFHCK12C_0028	Resident	M	Fishhook Creek	2012	L-0093	TTCTAG	1528211
OneFHCK12C_0031	Resident	M	Fishhook Creek	2012	L-0093	CCGAGG	2028470
OneFHCK12C_0032	Resident	M	Fishhook Creek	2012	L-0093	CTGGTT	5072105
OneFHCK12C_0033	Resident	M	Fishhook Creek	2012	L-0093	GCGACC	6846158
OneFHCK12C_0034	Resident	M	Fishhook Creek	2012	L-0093	GTGCCT	2418878
OneFHCK12C_0043	Resident	M	Fishhook Creek	2012	L-0093	TCGGAC	1876646
OneFHCK12C_0044	Resident	M	Fishhook Creek	2012	L-0093	TTTAAT	2131726
OneFHCK12C_0045	Resident	M	Fishhook Creek	2012	L-0093	ACCCCC	4880272
OneFHCK12C_0046	Resident	M	Fishhook Creek	2012	L-0093	ATGTTG	3186789
OneEAGL12AAN_0004	Anadromous	F	Redfish Lake	2012	L-0094	AAACGG	6204111
OneEAGL12AAN_0007	Anadromous	F	Redfish Lake	2012	L-0094	ACTCTT	6289617
OneEAGL12AAN_0010	Anadromous	F	Redfish Lake	2012	L-0094	ATTCCG	6214135
OneEAGL12AAN_0020	Anadromous	F	Redfish Lake	2012	L-0094	GGACTT	6634317
OneEAGL12AAN_0024	Anadromous	F	Redfish Lake	2012	L-0094	TCTTCT	4311776
OneEAGL12AAN_0028	Anadromous	F	Redfish Lake	2012	L-0094	ACTGGC	3863434
OneEAGL12AAN_0029	Anadromous	F	Redfish Lake	2012	L-0094	CAAAAA	4621545
OneEAGL12AAN_0031	Anadromous	F	Redfish Lake	2012	L-0094	CGCAGA	6156470
OneEAGL12AAN_0034	Anadromous	F	Redfish Lake	2012	L-0094	GAACCA	4583387
OneEAGL12AAN_0035	Anadromous	F	Redfish Lake	2012	L-0094	GGCAAG	5304354
OneEAGL12AAN_0037	Anadromous	F	Redfish Lake	2012	L-0094	TAATTC	5784620
OneEAGL12AAN_0046	Anadromous	F	Redfish Lake	2012	L-0094	TGAACC	4122197
OneEAGL12AAN_0052	Anadromous	F	Redfish Lake	2012	L-0094	AACTGA	5836585
OneEAGL12AAN_0054	Anadromous	F	Redfish Lake	2012	L-0094	AGCCAT	7073757
OneEAGL12AAN_0056	Anadromous	F	Redfish Lake	2012	L-0094	CAATCG	5267695
OneEAGL12AAN_0063	Anadromous	F	Redfish Lake	2012	L-0094	CGCGTG	5463152
OneEAGL12AAN_0067	Anadromous	F	Redfish Lake	2012	L-0094	GGGCGC	5375035
OneEAGL12AAN_0072	Anadromous	F	Redfish Lake	2012	L-0094	TACACA	5494837
OneEAGL12AAN_0084	Anadromous	F	Redfish Lake	2012	L-0094	TGACAA	5090059
OneEAGL12AAN_0087	Anadromous	F	Redfish Lake	2012	L-0094	AAGACG	4265955
OneEAGL12AAN_0102	Anadromous	F	Redfish Lake	2012	L-0094	CACCTC	5037440
OneEAGL12AAN_0107	Anadromous	F	Redfish Lake	2012	L-0094	GACTCT	4719074
OneEAGL12AAN_0122	Anadromous	F	Redfish Lake	2012	L-0094	TACGGG	3949343
OneEAGL12AAN_0131	Anadromous	F	Redfish Lake	2012	L-0094	TGCCCG	3206085
OneEAGL12AAN_0147	Anadromous	F	Redfish Lake	2012	L-0094	AGGGTC	3879635
OneEAGL12AAN_0155	Anadromous	F	Redfish Lake	2012	L-0094	CAGGCA	5410560
OneEAGL12RAN_0050	Anadromous	F	Redfish Lake	2012	L-0094	GAGAGA	5646473
OneEAGL12AAN_0012	Anadromous	M	Redfish Lake	2012	L-0094	CGAGGC	6190361
OneEAGL12AAN_0018	Anadromous	M	Redfish Lake	2012	L-0094	GAAATG	4455396
OneEAGL12AAN_0021	Anadromous	M	Redfish Lake	2012	L-0094	TAAGCT	3761790
OneEAGL12AAN_0026	Anadromous	M	Redfish Lake	2012	L-0094	AACGTT	6296946
OneEAGL12AAN_0066	Anadromous	M	Redfish Lake	2012	L-0094	GACGAC	5691627
OneEAGL12AAN_0103	Anadromous	M	Redfish Lake	2012	L-0094	CGGTCC	5269701
OneEAGL12AAN_0114	Anadromous	M	Redfish Lake	2012	L-0094	GGGGCG	4096860
OneEAGL12AAN_0134	Anadromous	M	Redfish Lake	2012	L-0094	AAGCTA	6376454
OneEAGL12AAN_0159	Anadromous	M	Redfish Lake	2012	L-0094	CGTCTA	3524260
OneEAGL12RAN_0054	Anadromous	U	Redfish Lake	2012	L-0094	GGTACA	4892529
OneEAGL12RAN_0059	Anadromous	U	Redfish Lake	2012	L-0094	TAGTAT	5329921

## Sheet: Supplementary Table S2
Supplementary Table S2. RAD sequences for filtered loci in this study.
RADtag ID	sequence
100131	TGCAGGTATCTTGGTACTGAGTGACAGGTCATTATACCACCGTGTACAGCAGGGATGGGCATCTCCATTCATCTG
10015	TGCAGGTTTTTATTTTCACTGACAGAAATGTAGAAATTCTGTTTTCCAATGTGGATGAAACCATACAGTATATCA
100270	TGCAGGTCACGCAGAGGATCTACTAAACTAGTCCATAGTCTCTGAGGTTTTAGTCTGGTTTTAGTCTGGTTTTAG
100573	TGCAGGCTGTGTAAGGGCTATTTGACCAAGAAGGAGAGTGATGGAGTGCTGCATCAGATGACCTGGCCTCCAAAA
10067	TGCAGGAGGCTTTTTGCGCTTTAGTAGGCCGTCATTGTAAATAAGAATTTGTTCTTAACTGACTTGCCTAGTTAA
10076	TGCAGGGACCTACTGAGGAGCTGCAGGATAAAATCCCCCTCGCTCTCGCTCTGTTTGCTGTGTGTTAGTTGTGTT
100922	TGCAGGCTCTCCTTCACCGCAGCCAACGTGAGTAAAGCATTTAAACGTGTTAACCCTCGTTTACGGACATATTCA
100943	TGCAGGCCAACTCTCGACGGACATCAACGTTAATCGTCGATGAGAGCCCTGTCGTTCCATCCCGCTCCAGCGGCC
101104	TGCAGGCTCATCCTGACATGATCCTCCAGCATGACAATGCCACCAGCCATAGCTCTCGTTCTGTGAGTTATTTCC
101183	TGCAGGGGTCTGAAGCAACCCTCTGTCATCACCCACCTTCTCAACACACCACAGGGTTGTATATGCTCAATTTGC
10120	TGCAGGGCTGCTGGTGATGATGTGATGGCTGACAGGCGGGCGGGTGGCGATCACAGAAGGGCCTCTCATGTGAAG
101229	TGCAGGCGGGCCTCAGCGTTGCGGCGGTCCATGTCCTCTGCAGCTGTGCGCTCTAGCACCGAGGGCAGCAGGGCG
101371	TGCAGGCCTTCAGTGATAGAGGGGTTGGGTAGGCCTTCAGTGATTGGTATAGAGGGGGTTGGATAGGCCTTCAGT
101418	TGCAGGGCTGAGGGTCATTTCCATCTCAGCAAAGGGATAAATATTATTATATTATTATATTATTATATTATTATA
101423	TGCAGGCAGTTATTTCATTTTATAAAGACTTCCTTCCATACGCCATTGAAACTAGTAGCCTTTATTTCATTTTCC
101493	TGCAGGCAGTCACAGAGTCCGAGGTGCTAAAGGAGCTCCTTAATTAAACTTGACACCCCAAAAACATCTGGGTCA
10171	TGCAGGATGTCCATATATGGGCATACACACGTGACCCATAAAATAGGGTCATAAATCACACGTTTGACATGTGCT
10173	TGCAGGCTCATCCTGACATGATCCTCCAGCATGACAACGCTGTGTGTTACAGGGAAGACATCCTCCTCATGTGGT
101730	TGCAGGTTAAACCGTACCTGCTTGGACCGCCTTCAGCATACTTTGCCAAATGTTTCTGTATGTACTGTACGCGCC
10187	TGCAGGTAATGTGTCTGTCACTATCACATAGTCCATTGTAGTCACTGCCAAGCCCACCTTCCTCACACCCCCTTC
101946	TGCAGGAGCAGCTCCCCCACACTCAGATTAAATCTGAGCCTGTGGATTACGAGTTCAAGCCGGTGGTGGTGGCGC
102201	TGCAGGTGCCCAGCCCAACACAAGGAGTTGGTAGAGCTCGATGAGCCAAGTAAACTTTGACTTTCCAATTTTTAC
102347	TGCAGGAGAAAGTCACAGGTTTGATGCAGAAAAGAACAGGGTCTTGTCCAGGATCACACCAAGGTTATTTGCACT
10242	TGCAGGTGTGATGTTCGGAAATACCAATCCTGTGCAGGTGTTGTTACACGTGGTCTGCCACTGCGAGGACGATCA
102647	TGCAGGCCCATCCTGACATGACCCTCCAGCATGACAATGTCAACAGCCCTTCTGTGCGTGATTTCCTGCAAGACA
10273	TGCAGGTACCTGGCTGTTATATTGCGGGCTCAGCAATGTCTCCTATCTTAACTACCAGAACATATTCTAGGCATT
10295	TGCAGGCGGTCATTGAGTCTGAGGTGCTAAAGGAGCTCCTTAAACTTGACCCCAAAAAACAGTTCAGATGGTTTA
102966	TGCAGGCGCCCGGCCCGCCACAAGCAGTCGCTAGAATGTAATGAGCCAAGTAAAGCCCCCCGGCCAAACCCTTCC
10308	TGCAGGAGGGTCTGGGGCACTTCACAAAATAGATGGCATCATGAGGGAGGGAAATTATATGGATATATTGAAGCA
10317	TGCAGGTTGAGTTCAATAACTACAGGCAGATGTATCGTTAGATGCTGGAGGAAGCTTTGAGTATGTCAGTAACCT
10322	TGCAGGGAGGAAGGAAACCGCTCAGAGATTTCACCATGATGTCAATAGTGATTTTAAAACAGTTACAGAGTTTAA
10340	TGCAGGCACGACACAAAACGCAGAAATAAAGATATAATTCATGCCTTACCTTTTCTTTTGTTGGCACTCCAATAT
10361	TGCAGGAGCGGGTCAGTGCTTTGATGTTTGCAGAGGACAACAGGGTGTTGTCCAGGGTCACACTAAGGTTCTTTG
103989	TGCAGGAGCTGCTGGGAGAAGTTCTGGTGCATCTGAGCCGCCTCGTGGGCATCTATCGTGTTCCCACACGCCTTG
104018	TGCAGGCGATTACTGAGGCCGAGGTGCTAAAGGAGCTCCTTAAACTTCACCCCAAAAAACATTTGGTTCAGATGG
10407	TGCAGGTCGATTTCTTGGAATTGTTTAAAAAAAAATCGTTTTTGCATGTACATTGAGTGATTGATTAATCTTCTG
104120	TGCAGGCCAACTCCTGACGGACGTCCTCGCGCAAACTGCAGTGATAGTAGTCGATCAGGGCCCTGTCGTTCCATC
104274	TGCAGGCTCTAGATTCATCTTACCTTGATTATTGTCCAGTTATATGGTCAAGTGCTGCAAAGAAAGACCTTATTA
10453	TGCAGGGCTCCCCAGGGTCCAACAGCACTGAAAGATAACACACGCGCACGCATGAATGCACATAAACACACACAC
10462	TGCAGGCTGACCTCGGTCGTCTGGTGAACGTTTCCCCTGACACATTGGTGCGGCTGGCTTCCCGGGTTAAGCGGG
10481	TGCAGGAGGGTATCTCTCCAGGAACAGGGTTGGAGTCTAAACCTACAGGAGGGTCTCTCCAGGAACAGGGTTGGA
10486	TGCAGGGTTCTGTATTTATATTTGATATGCTTTTCTCACAGACCGTTTCTTTATAGGAGGCAGAGACTAGAAAAG
10505	TGCAGGGGACCAGCTACCACGGCCTGAGGAGAGACACATGAAACGAGGGGTTAATACGATAATAGGAAGGGAGTT
1074	TGCAGGAATCAGACTATCAAATCATCTGAAAAAAAGACCGCTCACCTCTCCCTTGATCACATCCGTCACGGGCCG
113061	TGCAGGGTTGAAAAATGCGTCTCTCTCTTTGTTTACTGGGGTGCTGTCCTCAGATAATAGCATATTTTGCTTTCG
113332	TGCAGGCGCGACACAAAACGCAGAAATACCTTACCTTTGACAAGCTTATTTTGTTGGCATTCCAATATGTCCCAT
11415	TGCAGGCTCTAGTTTTGTCTTATCTTGAATATTGTCCAGTCGTGTGGTTGAGTGCACCAAGGAGAGAATTAGTTA
11421	TGCAGGAAGACATCAAAGCAGACTCCACATGAGGGCTTTCTTGACAACAATTGCCCCATTCTACTACCCTACTAC
11427	TGCAGGCTGACTCCGGTCGTCAGTTAAACTGTTTCCTCTGGCACATTGGTGCTTCCGGGTTAAGCGGGCGGGTGT
12634	TGCAGGTAGTGACGGTTCCAGCAGGAAGAAGGAAGTGTCTGTCCCAGCAGGTTGTGCCTGCCCCAGAAGGTACTG
12636	TGCAGGTATTTACGACAATCATAAAACTGTGGTGGCAAAGAAAGAAAGAAAGAAAGAAAGAAAGAAAGAAAGAGA
12655	TGCAGGTGTGACACAAAACGCTGAAATAAAATATAAAACATGCCTTACCTTTGACGAGCTTCTTTTGTCCAATAT
12776	TGCAGGTGTGGTGTTTGGATGTACCAATCCTGTGCAGGTGTTGTTACACGTGGTCTGCCACTGCGAGGACGATCA
12853	TGCAGGATAGTCGAAGACCAGCCACCCGGACATCTGATGAAACTGTGGAGTATTTCTTTCTGTAATAAAGCCCTT
12872	TGCAGGGGGCTGTCTGGAGGGCACCCCTCCATCAGACTCAACTTCTCCCTGATAGAACAAACAGAAAACTGTGGT
12899	TGCAGGGAGCCACCATTGGGAGACATCAGGAGTTGCTACATGGCCTTTTGGAAGGGCTCATTTCCTTGACGGAAC
12906	TGCAGGAACCACAAAACAGCCAGCCCAGGAAATTAACAACAGGAAGTAAATTAACAACATACCAGGGGATTAGGC
13090	TGCAGGTCTTGGTGGCGCTCCGCTCTGAGGCTTGAGCTGATAGCATTCTGTTGCATCATGAGAGGACCTTGGCAT
13103	TGCAGGTGTCTCGGGGGAGTTGGGATCCAGATGGGTCCTGATCCAGATGGGTTCTGGTCCAGATGGGTCCTGGTC
13150	TGCAGGTAGGCTGCAGAAGATAAGACAGTGGTATAGAACAACACAGGTGGGGCCTGACAGAGGCTGGTCCACCTG
13160	TGCAGGTTGAGTTATGAGCTGGGTTTCTCTAGGTTTCTTCCTTCTTGGAAGTGTTTGCAGTCTGCGTCTGCATGC
13202	TGCAGGCACTGGAAGCCCTGACCGTGTCCGAGGAGAGGCCACACCCACCACGCCCACAGCGACCACAGCCCAACA
1325	TGCAGGTTGAATGCTTTGTGACTACGTATAAAGCATGTCTTTACAATATTATAATGAGGCTTAAAACGTGTTGTG
13525	TGCAGGCTGTTTCAGTCAGACCAGTTAGTTAGTCTGCAGGCTGTTTCAGTCAGACCAGTTAAACTGCAGGCTGTT
13543	TGCAGGTGCGTTCTCTTCCCTCCATGACTGTCCTCTATTCTCTGGATGTCTCCTCTACAGCCTGCCTGGTACAGA
13591	TGCAGGTGATTCCCATAACACAGCCTCTATCATCGCAACTTGTCAGGGTTATGGTTAGCCCCCCTGCCTCTAATA
13601	TGCAGGTCATAGTGATGATTTGAGGACTGACCATAGAGCTACTCAAGTGCTGTGGCCCCAAGAAGACCAGGAGGA
13667	TGCAGGTAGTTGACTCAGATAGTGTATATTTCTGATGTAACGTCTTGTCCCCCTGCTATTACTAAAGGTCCAGGC
13689	TGCAGGGAGGAAAGACAGAATTCTGCCTCCAGTATGTGTTAGGAAGAGAGATGAGAGAGAGAGAACGAGAGAGGT
13694	TGCAGGGAGGGACAGAGGACAGGGTGGGAGGGGGGACTGGGTCAGATATGTGTGTTTCAGGTGTGTTTGTGTCAG
13705	TGCAGGCCCTCGATGGCCCGGTCATTACTCCCTCACCTCAGACTCCCCAGGAAGTCTCAAGTTTCCCTCACAGAG
13815	TGCAGGCTGACCCCGGTCGTCAGTTGAACGGTGTTTACTCTGACACATTGGTGCGGCTGGCTTCTGGGTTAAGTG
13816	TGCAGGAGCAGTGCCTCAGTGACCTTGAGAGAGGTAAGGAGACTAGAGAGAGATATAAACCGGCAGGACTTGGAA
13818	TGCAGGACAGTCCTGAGGGTGTTAAGGCAAAGGATTCTCTGTCTGCTCTGGGAGAGGAGAAGCCCATCTGTTGAC
13856	TGCAGGCAGGTGTTTGTCCCCCTGTGTGCTGAGGGTGTCAGGTTCTTGTCCTGTTCTGGCATTTAGGTCGCCACA
14067	TGCAGGTTTAGACCGGACACCTCCACAGCTCTTCAACAGGCTCCAGGCTTGGCCTCTGTCACACCAGCTACCAGG
14147	TGCAGGTGAAGAAACTGGATGTGGAGGTCCTGGGTTGGCGTGGTTACACATTGTCTGCGGATGTGAGGCCAGTTG
14241	TGCAGGAGACTGGAGACAGTGTGGGATACCATCTGCAGATTGGCCGGTTCCAGCACTGCAAAGCGCAAAATGATC
14250	TGCAGGCTTTCTCTGTTCTAAGGATTTCAGGGCTTTATGACCCACCTGCACTGAGAATGGCAAAAAGCTCAAAGA
14273	TGCAGGCCAATCATATATTGTTAAACTTTAGAAATAAATAACACTGTCATGAAGTAAGAAATAAAATATCTGTAG
14463	TGCAGGACACACACAGCAGTAGCTACAGTGCCTTGCAAAAGTATTCATCCCTCTTGGCGTTTTTCCTATTTTGTT
14467	TGCAGGCGCCCGGCCCGCCACAAGGAGTTGCTAGTGTGCGATGAGCCAAGTAAAGCCCCCCGGCCAAAACCTCCC
14474	TGCAGGAATCTGAGGGGTCAGTGGGAAGTGGTCATCTATCCCTGTTTCCTATACTATGCCCTTTAGGGCGTCTGG
14476	TGCAGGGCGCCCTCTGCGTCCTGCTTGGCGGTCTCAGACAGTCTCTCAGTGTTCTGTGTGCGGTGGCTGGTGTCC
14495	TGCAGGCTGACTTTGGTCACCAGGTGAACAGTTTTTCCTCAGACACATTGGTGTGGCTGGCTTCCGGGTTAAGCA
14497	TGCAGGAGAAGAAGCCGGATGTGGAAGTCCTGGGCTGGCGTGGTTACACGTGGTCTGAGGTCGTGAGGCCGACTG
14498	TGCAGGAGTTCAGTATGTGTCCATAAATCACCTACTGCTTACAGCTCAGACTGCCCTGAGTCATCAACATGCCAC
14504	TGCAGGACGGTGAGGTTCCGAAGGTCCCTCCGTCCCCTCTGGACATCGAGGGGTCCCCGGTGTACACGATACGGG
14532	TGCAGGGACTGTGGTGCAGAGGCAACGAGTGCTGAGATTCACCCCAAAATTGGAAAAAAAAATCACAAGTCATTA
14558	TGCAGGCTCATCCTGACATGACCCTCCAGAATGACAATGCCACCAACCACACTGCTCGTTCTGTGTGTGATTTCA
14573	TGCAGGACAGGTACAGGATAGCAACAACAACTACCCGAGTTACACCAGGAACGCACAATCCCTTCATCAGTACTC
14577	TGCAGGTGATAGTAAGCCGAATAAGGGGCTTCTGTACTGGCGTGGTTACACCTGGTCTGCAGTTGTGAGGCCGGT
14578	TGCAGGAGTTATAATCCTCTATATAATCATCTGTAGAAATGTGCAGTCTGGGGCACTGAATGCCTAAAGAGTAAA
14590	TGCAGGCCACCCACCCACCCGCTACACAATATTTAATGACCCTAAACCCGCTATCTGCCGGGACTGCGGGTTACG
14608	TGCAGGTGTCATATCAACAAAGGGTACAATTTGAGGGCAATTTAGTGTTCTCTTCTGCCCCTCTGAGAGGCCAAA
14631	TGCAGGAAAAACAGGGGTAGTAAATGTCACACTACCAGTCAGATACCAGCCAACAAGTTAATGAATGAATGAATT
14639	TGCAGGTCAGCAATAGATATATGAACATCAACATTAACCCTCAGAAACTGGACCTGCTGGTCAGCAGTAGATATA
1465	TGCAGGCTGCAATGTTTTTATGTATTGGCTGTATGTACGCTATTTTTACGTAGTTGGCAATGGCAATACAAGTTA
14742	TGCAGGCAAGGGAAGTTTAACTACTTGGTGTAAGTACTAATCTCACATTTGTAACATTTCTGAACACTCATATTG
14784	TGCAGGTCTAAAGAAAGTATATATTTTACATTTCATTTTTTTTTTAAATTAATATTACTGTGTTGTGTAATTCTC
14859	TGCAGGACAGGAATGTCAGTGTTCTCAATCCCATTGAGCACGTCTGGGACCTGTTGGATCGGAGGGTAAGGGCTA
14865	TGCAGGCTCCTCCTGACATGATCCTCCAGCATGACAATGTGACCATGTTCGTTCTGTGCGTGAATTCCTTTTTGA
14888	TGCAGGGGTCTGTGTCTATGTATCTCTTTTAGCCTTGAGGCACTTTCTCACAGACACCCTGTTTTGACTGCAATG
14910	TGCAGGGAAGGAAATGTCATTGGAATCAATGGTATTGAACTGTGTTCAGATAACGCTGTGGGGAGAGAGAGAGGG
14934	TGCAGGCTGACTTCGTCATCAGTTGTACGGTGTTTCCTCTGACACGTTGGTGTGGGTTAAGCTGGCGGGTGTTAA
14961	TGCAGGGAAACTATTATTGCATTTGGTCAGCTCTGAGCTAGAATGAATTGCTGTTGTGTATGTATGCTATTAGGT
1505	TGCAGGTCCACTCTCCTGGCCAATCATTCTAATGGGGCTCATCAGATAGGTGAAGGCTGAAGGTGACTGGGAAGA
151	TGCAGGCCATGGGCTGGTTCAACAATGAGGTTGGATCCATGCACATCCAGAGCGGAGCGTAAGTATACTAATGCC
15103	TGCAGGTCAAATACGAGGAGCTTCTGCGGCGCTGCCAGCTGGGGGCAGACGGGCTCAGTCATAAGGCCGTGCAGA
15162	TGCAGGATATTAACTTTAAAGCTGTGACAAATTTTTTGCTGCCCCATAACAAAATGTGTAGAATTGCAAGAAATT
15222	TGCAGGGAAGAAGGAGCGTAAGTCGGACTGTGGGGAGTGGCAGTGGAGTGTGTGCGTGGCCAACGAGGGTGACTG
15254	TGCAGGCTGACTTCGGTCATCAGTTAAACAGTGTTTCCTCTGACACATTGGTGTAGCTGGCTTCCGGGTTAAGCA
15295	TGCAGGGGACACACCAATCCCGCAGAGGATATATAGCACCAATTAAAGGTTTTCTTGTGGCTACAAGGAAATAAC
15360	TGCAGGCTAACCTCGGTCGTCAGTTGAACGGTGTTTCCGCCGACACATTGGTGCGGCTGGCTTCCGGGTTAAGCA
15364	TGCAGGTCTGGGCAGATGAGATGTAGTCATTGTTTGAATGTCGGTACAATTTTGTTTATATGTATTTTGTTTTTT
15381	TGCAGGTTCACGCTCTACAATATCCGTAGAGTATGACGTTACCTCGCACAGGAAGGGGCGCAGGTCCTAATCCAG
15388	TGCAGGTGCCCAGCCCACTACAAGCAGTCGCTAGAGCACAATGAGCCAAGTAATCCCCACCCGTCCAAACCCTCC
15393	TGCAGGAAGCCACCATTAGGAGACATGAGAAGCTGGTACAGGGCCTTTTGGAAGGGCTCAGGTCCTTGAAGGAAC
15438	TGCAGGGACGGGGGCTGGGATTAAAAATTTAAAATATATACATTTAAGACAAAACGCACATCACAACACTACATG
15447	TGCAGGTGAAGAAGCCGGTGTGGGGGTCCTGGGCTGGCGTGGTTACACGGTTACACATACTGCCAAATTCTCTAA
15471	TGCAGGGAGAAACTTTGTAGCGGGGTAGGGGAAAAAGAGGGAGGAGCATCGGGGCTAGTCGCATTAGGAGGGGTG
15474	TGCAGGCAGTCACTGAGTCCGAGGTGCTAAAGGAGCTCTTTAAACTTGACCCAAAAAAATCAATCTGGGTCAGAT
1549	TGCAGGGTTGAAATACGCTTCTCTCTCTTTGTTTATCCTCAGATAATAGCATCGTTTGCTTTCGCCGAAAAGCCT
15515	TGCAGGCCAACTCCTGACGGACGTCCTAGCGCAGACTGCACCGGTAGTGATCGATCTGGGCCTTGTCGTTCCATC
15531	TGCAGGCTCTTCCTGATATGACCCTCCAGCATGACAATGCCACCAGCCATACTGTTACGGCTCTCGTTTGTAGAA
15552	TGCAGGCTGACCCTGGTCGTCAGTTGAACGTTGTTTCTGCCGACACATTGGTGTGGCTGGCTTCTGGGTTAAGCG
15629	TGCAGGGGCCAGGTCAGGGGAGGCTTAGGCTGGAGGGCCGCAGGCCTAAATGGAGCATCCCCTCCCCGGCGCGTC
15923	TGCAGGGTTGAAATATGCTTTTCTCTCTATGTTCACGGAGGTGCTACCCTCAGATAATAGCATCGTTTGCTTTCG
15940	TGCAGGGTTGAAATATGTTTTCTCTCTTTTGTTTACGGAGGTGCTACCCTCAGATAATAGCATCGTTTGCTTTCG
15951	TGCAGGGACAACAACTTCTCCCTCAACATGATCAAGACAAAGGAGATTAATGTGGGCTACAGGAAAAGGAGAACC
15959	TGCAGGCCTATCTCACCAAGCCTCTTTAACAACATGGGGTCAACCCAGCAAAGCTTGAAAGACCAGCAACGTCTG
16007	TGCAGGAACGTCAACCAACACACAACACAAGCCTAATCCTCTTGAAATCAATGTCAGACAAATCTCAACGATTTG
16013	TGCAGGCCTGTGGGCAGTGATGGAGGAAAAGAGGACAGGAGGAGAGGAGGGGAAGGAAAGTTGAAAGGAGTAGAG
16014	TGCAGGAATATTTTTTACTTCTACCTCAGGACCCTGTCCTGGTATCTCTATAGTACCTCAGGATACTTCAGGACC
16023	TGCAGGACAATAGAGGAAATACCATATTGGCGAAGTTTGTGTGTGTTTGTGAGAGTGGCGTGTCTGTCTGTCTCC
16040	TGCAGGCTAAACAGGTTTAAATTACATCATAAAACCAGTTGTACTTTTATTATGAAGTCATTTCAAGCATGTTTT
16135	TGCAGGTATATGATGAGCATCTCCAGTGCAAGGCAGGCCCTAGGGGACAGGGGGTGGGGTCAAGGAGAGGAGTTT
16148	TGCAGGACTCTATAAACAAACACAACAAGAAGAAAAGGAGAGAGAGAGGGAGAATAGAAGGAGAGAGAGAGAGGG
16263	TGCAGGTGGAGGGAACAGCTATGGGCAAGAAATGTGCACCTGCTTACGCCAATATATACATGGCTGAATGGGAGA
16283	TGCAGGAAGGGTACCACATGAAGGAGGAGGATGTCTTCCCTGTAACTCCCACATTGAGATTGCCTGCAATGACAA
16292	TGCAGGCTGACTGACTGAGGTCGTCAGGTGAACAGTGTTTCCTCTGACACATTGGTGCGGCTGGCTTCCGGGTTA
16338	TGCAGGTCATGTCTGAACGTTTGAAAAGCTTGAAGAACAATCTGGCCTTAACGGCCATGTACTTTTGTAATCTCC
16357	TGCAGGTTCATGCTCTACAACAAACTTTTCTCACACAGGAAGTTGCGCAGGCCCTAATCCAGGCACTCGTCATAT
16395	TGCAGGCGCTGCACAATACGCAGAAATAAAATATAAAACATGCCTTACCTTTGACGAGCTTCTTTTGTTGGCACT
16411	TGCAGGGAAGAGGCATAAAGACACACTACAGTCAGCCAAGGAGCCACAGCCACAAAAGTAAAGTAGAGTTGCGAT
16445	TGCAGGATCATCCTGACATGACCCTAAAGCATGACAATGCCACCAGCCATACTGCACATTTTGTGTGTGATTTCC
16454	TGCAGGTGCCTGGCCTGCCACGAGGAGTCGCTAGAGCGCGATGAGCCAAGTAAATCCCTCCCGGCCAGACGCTGG
1649	TGCAGGCTGCAATGTTTTTATTTGTTGGCTTTATGTAGGCTATTTTTACATAGTTGACAATAGAAGAAGTTACTT
16521	TGCAGGCTGGTGAGGGTAGGGAGAGGAGGGGTGGGCTCATTAGTGGAGGAATGCAGCCTGAGTGACATGAGTGGG
16555	TGCAGGATGCACCGCATCCTGAAGTCGATGTGTTGCAGCATCTTACTACTCTTACCAACAGTCTGAAAAAAATTA
16572	TGCAGGGAGAGACTTTGTAGAGGAGCAGGGGAAAAAGAGGGAGAAGCATCAGGGATAGTCGCATTAGAAGGGGTG
16599	TGCAGGATTGATGAAAAACATATCCAGATATAACACACACACACACCTCAAAGTAAAGTACATCCATTAACATTC
16614	TGCAGGGCAGAGACCCAAAGGCTGTGTATCACTGGTTTTCTGAAACCACACTGTGAAGTATTCAAGAAATGGATA
16659	TGCAGGTTTTGCTGTAGGACTGTAGGTCAACCAAGGGCTTTGTCTTTAGCTCCACAGTGTATTAAGGGACAACGC
1669	TGCAGGGTGCGCCCTCTGTCCGAGTCGCTCAACGATCTCTTCAGGGAAGTCACTCTGCTGCACAGGCGTATCACG
16769	TGCAGGCCAGTGAACCTGAGGCTAATAGATCAAGGGTGAAGTGATGACAGACTCTTTAATGGAAACATACTGCAA
16790	TGCAGGCTGACTTCGGTGGTCAGTTGAACAGTGTTTCCTCCGACACATTGGTGCAGCTGGCTTCCGGGTTAAGCG
16821	TGCAGGCTAGCTCCCTACGAACGTCCTCTCGTAAACTACACCTGTAGTGGTCGATCAGGGCCCGCTCATTCCATC
16841	TGCAGGAGTTACACAGGCTAGACCGCCACATTGCCTCGGCACCATCAGCCTTTCCATTCTGCTTCCCTTCATCCA
16851	TGCAGGTGAAGAAGCCGGATGTGGAGGTCCTGGGCTGGCATGGTTACACATGGTCTGCAGTTGTGAGGCCGGTGG
16853	TGCAGGAGGTTTGACCCCAACCACAAAGTGTTGACCTCTGATTCTTCACCGAGTGAGTTATTTGTTTTTTAACCT
16859	TGCAGGTCCTGATCTTGATCCCAGCTTTTTAAAACTGGCAGCTGATTTCATAGCTGAACCACTTACATATCTGTT
16866	TGCAGGAGCGAGTCACTGCATTGATGTTTGCAGAGAATGACAGGGTGTTGCCCAGGGTCCCGGTTAGGCCATTGT
16879	TGCAGGGAGCGTTTGTGATTTGCATAATGCGTTTTGCATAATACGTTTTCCAACAGGACTGTACTGTCTCTGGTT
16880	TGCAGGTCTCACATGGTCAGGATAGAGAAACTCCAGGGGGGGCCTGTAGACATTGTGACTTGTGAGCAGCTGACA
16889	TGCAGGAGGTATTTTGTCTTTTGGTAGGCCATTGTAAATACTAATTTGTTCTTAACTAACTTGCCTAGTTAAATA
16897	TGCAGGTGCCCGGGCCCGTCACAAGGAGTTACTAGAGCGCGGTGACCAAGTAAAACCCCCCCGGCCAAACCCTCC
16911	TGCAGGCATCAAAGGGGACCGGGTGAGTAGTCACTTAAGACACAATGTTACTCAACATTCACAGACACAGTGATC
16912	TGCAGGGGGCATCCTTGACATGCTGTCTTACTCTAGCTATCTAGCCTACATCAAAGGTGAGGGTTGGTCTACTCA
16914	TGCAGGCTGACCTCGGTCGTCAGGTGAACAGTGTTTTCTCCTACACATTGGTGCGGCTGGCTTCCGGGTTAAGCG
16924	TGCAGGGCATAAATTCAGTTGCTTAAATTTGTTTTCCATGTTCAAGCAATCATTTATCAGTTTATATATCCTTAC
16945	TGCAGGTGTGTTCTGTGACTTCTGGTTCCACTGCAGGTGTGTGCTGTGACTTCTGGTTACACTGCAGGTGTGTGC
16972	TGCAGGCGCCTGGCCCGCCACAAGGAGTCGCTAGAGTGCGATGAGCCAAGTAAAGCCCTCAAGGCCAAACCCTCC
16983	TGCAGGCTGTCCTCTCAGTGTTTGATTAGTGAGAGTGGAGCTGTAGGCTCCTCATAGGCTCTCATGGAATCACAC
1701	TGCAGGCGGTCCCTGAGTCAGAGGTGCTAAAGGAGCTCCTTAAACTACACCCTTTCTTCTTTAAGGTTTGCTGCC
17014	TGCAGGAAGAAACTTTGTAGCGGGGCAGGGGAAATAGAGGGAGAAGCATCGGGGCTAGTTGCATTAGAAGGGGTG
17091	TGCAGGTGCCTGGCCCACCACAAGGAGTCGCTAGAGCGCGATGAGCCAAGTAAAGACCCTCCCCCCTGCCCAAAC
17124	TGCAGGCTTTGCCCCGGCACCATGCATATTACCCCCAGGCTTTGCCACTGCATCCTGCATCCCACCACCGGGCTT
17161	TGCAGGTTTTCAGTCCACCTCTAAACTAGCATACCAGATTCTGCTAGTTAAGGTCTTGTTGTGCAACTAGTAAGT
17189	TGCAGGCTCCAGCGGTCAATGTGGAAGATGAGGGGTCTCCCACCCTCAGAAGCAGGGGCATGACTGCACTGGAAG
17221	TGCAGGCCCGGCTCCACAGCGGTAATTGATGGGGAGGGTCATGTTCACATATGTTTTAGACACGTTTTGGGCATG
17235	TGCAGGATAATGACCCTAAACATACTGCTAAAGCAACACTTGGGTGGTTTAAAGGGAACACATTTAAATGTCTTG
17251	TGCAGGTAAACGGTAGAGCGAGGCTGGGGGTCAACGGTAGAACGAGGCTGCGGGTCAACGGTAGAGTGATGATGG
17273	TGCAGGCTGCTGATGAACTGGTTGTTGAAGGGCTGGTCCTGGGGCTGTCTGCTGATGGGCTGGTCCTGGGGCTGG
17349	TGCAGGTCCCCACCAGGACAGCAGAGGGCAGCAGTCTGCCGTTCTCTGCAGCCACCAGAGACAGACAGGCAACCT
17353	TGCAGGCTTACTTCGGTTGTCAGTTGAACAGTGTTTCCTCTGGCACACTGGTGCGGCTGGCTTCTGGGTAAGCGG
17377	TGCAGGGCCGAACCTTCGCCCAGAGCTCACAACCAGTCCCAAGTCCTTCTTATCTGCTCCGGGAGCCGTTTGTTC
17395	TGCAGGGCAGATTCAACCCTGGCTCATGAGCACACCACCCACAGCCAAGTCTACAGAACTGTATCATTTGGAATG
17451	TGCAGGACGTACTCCTGGTCAGCGTGGACATCCAGCCAGCTTCTTTCGTCTCTGAGCTTCCCCCCGGCCGCAGGG
17502	TGCAGGCATCAGTTGAAGGGTCGTCAGTTGAACTGTGTTTCCTCCGACACATTGGTGCGGCTGGCTACCGGGTTA
17555	TGCAGGGTCAGGTTGGCCTTGGGACATATTTAAAATAATTGGTTTAGTGAGTAACCTTGTTTGAGAACTGAGGAC
17559	TGCAGGAGACAAAATGACAGCTGCCCCCTCGTGTGGCTGGATGACTCAACTGCAATCTGTTTCTGTATTGGACAG
17693	TGCAGGTGATGTCAACATCACATGGTGTTATTTATCAGGACAGGTAATTCATGTCCTACAAGCCTGCCGTTGCCG
17694	TGCAGGGTGATGGTGGTGCCATTTGAAGGACAGGGCTATTCCTCCCTGCGTAAGAAGTGCCTGCAGCATCGGGTC
17704	TGCAGGGGCAGCAGTGAGCCGCTACGGTTTGCACCAGTAGTTCCCAAGTATTTGCATTTGATCATTTACCATACT
17764	TGCAGGTGCGAGAAACAAGATATGTTAAAGGAGTTTTTTTGTTCACAATCAGTGACGGAAGTTTGCACAGTGCAA
17771	TGCAGGCGGACCTCAGTCATCAGTTGAACAGTGTTTCCTCCGACACGTTGGTGCGGCTGGCTTCCGGGTTAAGCA
17805	TGCAGGAGGAGGACCTGAACTGTGTGAGGGACCGCTGGTTTGAGGCCCTCATCAAACGACGAGAGTATCTGGACG
17899	TGCAGGCATGGACCACAGAGAAAAGCAGTATAAGGCTCACCAACAGTTTGGGGACCGTCGAGGGGGAGTGACCGG
17933	TGCAGGCTGACCTTGGTCGTCAGTTGTTTCCTCCGACACAATGTGGCTGGCTTCCGGGTTAAGCAGGCCGGTGTT
17945	TGCAGGCGCGACACAAAACGCAGAAATAAAAATATAAATCATCCTTTACCTTTGACGAGCTTCTTCTGTTGGCAC
18008	TGCAGGCGGTGTGCGGGATGATGGGGAGGAGAGAGTTGGGGGGGAGAAAGGGGGGCATCCTCCTCTACATAAGGT
18042	TGCAGGAAAACTGTGATAACCCGATCAAAATGCTGCCTAACATCGACCAAGTCCATAAACCCTACCGGTTTCCTA
18118	TGCAGGCATTATCTCCAGCAGCCTTGGATTGCACAAACTATTATCACACACTCACCTGCACGGAAGAAAGAAAGG
18210	TGCAGGGTATCATGACACAACGTTCTAAGAACGTCCTAAACACGTCCTTGGGGACGTCCAAGGAACCAACTTGGA
18257	TGCAGGCTGCCCTCGGTCGTCGGTTGAACGGTGTAACAACTGGCTTCCGGGTTAAGCGGGCGGGTGTTAAGAACC
18273	TGCAGGTACTGTAGAGACAACGAGCCTACTTTAACATTGTTCGAACAATGTAAAACGAAATACATTTCTAATTAA
18318	TGCAGGCGCGACACAAAAGGCAGAAATAAAAAATATAATTCATGCCTTAACTTTGACAAGGTTCTTTTGTTGGCA
18356	TGCAGGTCTAGGGGCTGCTGAGCTTTTGGAGGCCATTTTGAAGCTATTGCCCCTGGACACCTACGTCCCCAGCCC
18369	TGCAGGAGAAGGTGGAGCAGTGTCTTGATGACGGCGTCCGGCTCCCCATGCTGGACCTAAAGCAGCTGGAGGTAG
18373	TGCAGGAGAGGAAGGTCTGGTCGGGGATGGGCGTGCCTCAGCCAGTAGTAGGTAACAGCCACAGGAAGTCCCAGG
18398	TGCAGGGTCAGACAGCCAGGGAAGACCAGTCTACAGAGCTCAGATGATTTTTGGAGTATATTATAACAATCAGTA
18403	TGCAGGCGCGACACAAAATGCAGAAATAAAAATATAAATCATGCCTTACCTTTGACGACCTTATTTTGTTGACAC
18417	TGCAGGTGAAGCTGGATGTCGAGGTCCTGGGCTAGCGTGGAAACATGTGGTCTGTGGTTGGACGCACTGGATGTT
18436	TGCAGGGGGTCCTCTCCTCATCTTATCACTCCTCTTCCTCAGTCTCTGCCGCCCACGAATCCCACAATGCACCTC
18471	TGCAGGAGCGAGTCACTTCTTTGATGTTTGCAGAGAACGACAGGGTGTTGTCCAGGGTCACGCCAAGGTTTTTTG
18513	TGCAGGCTCATCCTGACATGACCCTCCAGCATGACAATGCCAGCAGCCATACTGCTCATTTGTGCGTGATGTTCT
18514	TGCAGGCCATGTGATATAAGTCTGCAGTAATGGGACACGACAACGTCAATGAGCATGAGGTTCAAATATTAAAAA
18528	TGCAGGGATATACAGTGTCAATAACTATTCAAACTCGCACCTGTTAGGCCAACAATATCTCATTGTATTATTGCA
18540	TGCAGGGAAACCTTGACAACCGCACTCCTCTGCGTTGAGCATATTATACTGCCAGGTATACTCTGACCCCTCTGA
18547	TGCAGGGTTCTTTCTTCCAGACGCTGTTGCAAAACGTGTCTTATACATAAGTAAATGGAACGGGGAGGGACCTAA
18564	TGCAGGAGCCCAAGGTGAGGGGAAATTACACTGTTAACCACTAACAAATAACTAATCTACAACTGAATGTCCTCA
18583	TGCAGGCTCATCCTGACATGACCCTCCAGCATGACAATGCCACCAGCCATACTGCTGTTATGTGAGTGATTTCCT
18591	TGCAGGAGCGGGTCACTGCTTTGACGTTTGCAGAAAATGATAGGGTCTTGTCCAGGGTCACGCCAAGGTTCTTTG
18595	TGCAGGGGGAGATAGAGGGCAAGGGGGTAAAAGTGTAGGAAGTTAGGGGGGCATGAGGAGGCAACAAGAAAGTGG
18651	TGCAGGGCCAAAGAGGGCAGTGATTGGTTGGTAATTAAACTATCTGGTAAATGAAACTGATTGAATTAGAGGAGT
18661	TGCAGGGACAAACTTTGTAGCGGGGCAGGGGGAAAAGAGTGAGAGGCATCGAGGATAGTCGCATTAGAAGGGGTG
18663	TGCAGGGAGTAAGATGGCTGCTTCTCTCTGTCCAGAGGCTTCAAGGCGTAAAGAAATCCTGCCTCAACAAAGATC
18677	TGCAGGGCCCCTCCTCTCCTGAGCCCAGTGTCTGCTGGTCCTTACCTCAAACGTAAAGCAGTACACTATGTTGGG
18694	TGCAGGGCCTCCAGTACTCAAGGAATGGTTCTTCACAACACAGAAATGCCAACTAGCTGACGTTTCAATGTGTTG
18704	TGCAGGTGGAGTGAGGTGTCTCGTCGTATTGAGCTGTGGGTTTCTATCCAGGAGCTGAATGAGCAGGGGGACTAC
18726	TGCAGGACATCTCTACTGGCCTGTAGGACATCTCTGCTGGCCTGTAGGACATCTCTGCTGGCCTGTAGGACATCT
18794	TGCAGGAGATGTCCTGACAAACAATCTCCTCTGTTGCCGTTGCTTTAAAAAAACACTCGTTATGTGATTCGGTCA
18796	TGCAGGTATAATATTTTAGGTCTATAACTTGTTATAATCATCCATGAGCTTTTAGAATCATCGAATGGTGCTGTA
18807	TGCAGGCTGACTTCATTTTTCAGTGGAACGGTGTTTCCCCCGACACATTGGTGCAGCTGGCTTCCGAGCCCCCTC
18848	TGCAGGTTTTGTCTAGTTCCCGGTTTGTTCCAGGGACTTCCCCAAGGGATTTCTTTTAAATACGTTCTTAGAACA
18873	TGCAGGAGACCTGCCCAATCAAGAGCATCCTGACCGGTTGCATCACTGCCTGGTATGGCAACTGCTCGGCATCTG
18892	TGCAGGGATAACATGAATTTCACACACAAACACTGATCACCAATCAGATATTAAAAAGGTCCAATGCAGACGTTT
18894	TGCAGGAAAGTGATTCACTTCATTTCAGCCATTATTATGAGCCTCCTCTAATCGCCTCCCTGTAGGAAGGTCATT
18910	TGCAGGACCACGCCCCCTCTGGCATCTCCATCTTCAAACACTCTGGGTGGAACGACGCCGGGCACAACGCACAGC
18981	TGCAGGGCCAATGAGGTGGGGCAGGGACCTCCCATGTGACCATACACAAGCACTGTGGCAGGGACGGATGCGGTC
19009	TGCAGGTGAGATCATGTGAGTTTCACAATTATATGATATGTAGACAGACCTGCTTGAGTTGCATTGTTTAGCTCC
19050	TGCAGGTTCCAACACACAGAACACAGATCAGGGACAAGTCAACAGGCAGGGTAGCAAGCTAGTGCCCAAGACTGT
19074	TGCAGGACTTCCTATCCTATACAGTATATTCTGCTGTATTCCCGCAGATTTTTTCATGCAGGATTCCTGTAGGGG
19174	TGCAGGACGGTTGAGCTAACGTAGGCTAATGCGATTAGCATGAGGTTGTAAGTAACAATAACTTTTCCCAGGACA
19190	TGCAGGGCCACTTTCAGTTGCCAAACTTTGCAGTGTGCGGGTTTCTTCTTTTTTCTCATTTTATTCAACTGTTAC
19196	TGCAGGCTAACATGCCCCATTAGCCTGTGTCTCCACACCACGCTGTAACGTCTGCTCCAGTCTAAATACCTGCAA
192	TGCAGGTTTTAATTAGATTCTGGTTGGTTCCAGGGCCATCCCCAATAACATTTTTAAAACATAGTGTCATGGTCC
1921	TGCAGGGGGACAGCCTTGGTTTAAGGAGAGTTTACAAATATTGAACGATTTGCTGTCAAAAATCGAGACTAGCCT
1922	TGCAGGATATTCTGAGACCAGCCACCCGACAGTTGATGAAACTGCACAACAGAATAATTACTGGACAAACTGTCA
19238	TGCAGGTGAAGAAGCCAGATGTGAGGTCCTGGGCTGGATGTGAGGTCCTGGGCTGGCGTGGTTACAGCTAGTCTG
19262	TGCAGGAAGTTACAGAGGTCAGGACTCCAGTGAGCCGATAAGGGAGAAAACTCATGAATTAAAGAGTGAATAGGA
19310	TGCAGGGGACCAGCTACCACCGGCCTGAGGAGAGACACATGAAACGAGGGGTTAATACGATAGTAAGAAGGGAGT
19334	TGCAGGAGGGTAGCTCTCCAGGAACAGGGTTTGAGTGGAAACCTACAAGGGGTACCTCTCCAGGAACAGGGTTGG
1937	TGCAGGCTGAACCTGATCAACAGTTGAACGGTGTTTCCACCGACACATTGGCTTCCGGGTTAAGCTGGCAGGTTT
19370	TGCAGGGTTGAAATATGCTACATCCTTTGTTTACTATTGGGCTATCATCAGATAATAGCTTCTTATGCTTTCGCC
19384	TGCAGGCAAGTCTCTGTAACAGATGTTTGTGAAAGGCATAAGTCTGTTTGAACGACCACAGCGTAAGCATGTACA
19398	TGCAGGAGAACTGTCACAGTCTGTTAGAGGACTGATAATGACCAGCAGGAGAACTGTCCCAGAGTCAGTTAGAGG
19478	TGCAGGGGAGGGGCAGGGGGGCGGGGATAGGATGACAGGTAGGCATGCAGGAGGCAATCAGTGAGGGCGATCACT
19535	TGCAGGGGAGACGGAGAGAGAGAGAGAGAGGTATTACTAACCATGAAATACAGAAACAACAGACAAACAGTCCCT
19551	TGCAGGCTCATCCTGACAATGCCACCACGCACAGAACGAGCAGTATGGCTGATTTCCTGCAAGACAGGAATGTCA
1959	TGCAGGGACGGGGGCCTGGGATTTAAAAATGTTTTTAGACTGGTAGACTAGCGTTCTAGCCTATTGCCTGTTTAC
19616	TGCAGGAACTCCACCACTGAGAGGGGGAAGGAGAGCTCATCAGCCCTCTCCTCCACCTCTGCCCTTGTCAGAGAG
19625	TGCAGGGAGGTAGAAGTTTCACTGCATTCCTGTCCTGCAAATAGTTCTCACCCTTTTGCAAGGACATATTTGTTG
19685	TGCAGGCTGTTTCAGTCATACCAGTTAGTTAAACTGCAGGCTGTTTCAGTCAGACCAGTTAGTTAAACTGCAGGC
19749	TGCAGGTTATTCCTGTCCTTTCTCCTGGATAGCGCTGTCCTGTGGGATTCATTAAACGCAGGATTAGCCATTGAC
1976	TGCAGGCTCCAGTTTTATATTGTCTTGATTCTTTGTCCAGTTATATGGTCCAGTGCTGCAAATAAGGACCTAAAA
19761	TGCAGGCCTAGTTTTATCGTTATACTTTTATTCTGTTGTTGTTTTCGTTTAACGCTTGAATTGCCCATGTTTGAT
19786	TGCAGGGACCCGGCAGAGAGACAAGGTTAAATCTGCATCATGTAGCCTACAGCACTGTGGGACTCTGCACACGCG
19790	TGCAGGCGCCCGGCACGCCACAAGGAGTCGCTTGAGCCCCCCGGCCAAACCCTCCCCTAACCCGGATGACGCCTG
1982	TGCAGGGTATTCTCCTGGCCATGCAAGTTTAGTTCGTACAATATTACTATGCCAGTTTTCCATAAAACAACATGT
19851	TGCAGGGCAGAGTACCGCTCTGCTGTGGTTCTGTGACCTCAATCTCTACAGAGGCCTGGGTCTCAAATGGTACCC
19970	TGCAGGAATATTTTCACATTTCTATCTCATGGTTAGTTCCGAGGATAATGTAACTCATTACATTACATTGACATC
20029	TGCAGGCGCGACACAAAACGCAGAAATGAAAATATAATTCATGCCTTATCTTTGACGAGCTTTTGTTGGCACTCC
20061	TGCAGGTATATAGAGGGGTAGAGTGCAGAACTTGCCTCCCACAGCCAGAGCAGCTCATCGTTCTGCCCCATCACC
20079	TGCAGGCCACTGACGTCCACCCCTCTACCCTGGACGAGGTGTTCCAGTGAGGGGAGCAGACACTATGGATCGTGG
20089	TGCAGGTGAACCGTGTCCAGGCAACACTGTTGAGAGCCGTCACTCATAGCAGATAGAGGCTACTTATAAAGACAC
20097	TGCAGGCTGACCACGGTGTTTCCTCTGACACATTGGTGCGGCTGGCTTCTGGGTTAAGCAAGTGGGTGTTAAGAA
20113	TGCAGGGTCGTCTCAACATCTTAGAGGACGTCATGGAGGCTTCGTTACCGGGCCCCACCTGTAAACAACAACAAC
20135	TGCAGGAAAACTGATCACCTCTCAAAACACAGACAGTACATCTCGCAAATGCCCTTCAGCATCCCTGAACCCCTG
20138	TGCAGGATGGTCTGAGACGAGCCACCTGGACAGCTGATGAAACTGAGGTGCATTTCTGTCTGAGAAGGGAGAAGG
20157	TGCAGGTGAAAAAGCTGGATGTGGAGGCCCTGGGCTGGCGTGGTTACACATTGTATGCGGTTGTGAGGCCAGTTG
20215	TGCAGGAACTCTACAGGGATCTCAGGAAGGGTGGTGCCGAACTCTCCCCCCGGCCGAGGGGACCAGCCCAGCTTC
20317	TGCAGGAGCACCTTGGTTAGATGATTGTTTGACCATCAGATGAAAACATCATGACTGGTGGTGTGTATGACATAT
2034	TGCAGGCAGACATGGCAGGTAGCTCTAACTGGTCAATCATTAGCCAAATGCTGCCACTGCCTACCCCTGGGCATT
20379	TGCAGGAGTTATCCCAGCTTAACCATGGCAAATGTGGCTGGTAGGGCTACAGCAGATGGAGGGCTTCAGCATCGA
20406	TGCAGGTGCAGCTCACCTCCATCCAGGCCTTCAGACGCCTGTCTGTGACCGATGAGGTAAACTATATGCAAAAAT
20420	TGCAGGAGCGGGTTTTTTCTTTGTTGGAAAGAGGGATGGGGAATTACGTCCCTGTATCGATTACTATGGTTTAAA
20428	TGCAGGCTCATCATGACAATGCCACCAGCCATAGTGCTCGTTCTATGCATGATTTCCTGCAATACAGGAATGTCA
20435	TGCAGGCTCCGTGCTCGACCGACAGAGTCACATGGAACCACATACAAAGGGGACAGAATGTCGGAGATCTGCATG
20538	TGCAGGCTGACCTCGGTCGTCAGTTGAACTGTGACACTTTCCTCCGACACATTGGTGCGGCTGGCCTCCGGGTTC
20575	TGCAGGCTGTTTTTTAAAACATTTTTTTTATCGGTTCTGTTTTGTCTTATATTTGTTTTCTTTGGTGCAAATAAA
20590	TGCAGGTGAAGAAGCAGGATGTGGCGTTCCTGTGGAACTACTGGGCTGACATACTGCCAAATTCTCTAAAATGAC
20659	TGCAGGGTTGAAATATGCTTTCGCTCTTTGTTTATAAAGTGGAATCTTATGCTTTTGCCGAAAAGCCTTTTTGAA
20690	TGCAGGTAGGCCTATAAATGCTTTATTACTTGTTATAAACAACATGATATATAATCTCTTATAAAGAGGTTTATA
20708	TGCAGGGAGAAACTTTGTAGCGGGGCAGGGGAAAAATAGGGATCGGCATCGGGGCTAGTCGCATTAGAAGGGGTG
20721	TGCAGGATCGTCTGAGACCAGCCATCCAGACAGCTGATAAAACTGAGGAGTATTTATGTTTGTAATAAAGCCCTT
20730	TGCAGGATCTGGTTGTAGTTGGTCTCCCTGTGGCCCATTGACCACTGTGGGTTTAACAAGAGACTCGAGATGGAA
20734	TGCAGGGTTGAAATATGCTTCTCTCTCTTTGTTTACGGAGGTGATATCCTCAGATAATAGCATCGTTTGCCCTCG
20781	TGCAGGTCTTCTCTGTGCACCAGGACAAAGTCCACTAAGGTCTCCAAGAACATACTGAACACCTTGGGAGAGACA
20798	TGCAGGCTGACTTTGGTAATCAGTTGAACGGTGTTTCCTCTGACACATTGGTGCAGCTGGATTCTGGGTTAAGCG
20851	TGCAGGCCAGCTGTAAGAGTTCCTGTTCAAGAAGGGTTCAGGCCACACAACTTGAGAGCTTCTTCTTCTTCTTCT
20922	TGCAGGGGTAATCTCTTGGCAGGAGAGTCCAGTGGAGCCCAGTGATGCAGAGGAATGGCAGGTATGCAGTATAGA
20931	TGCAGGCTAACCTCGGTCATCAGGTAAACGGTGTTTCCTCCGACATATTGGTGCGGCTGGCTTCCGGGTTAAGCG
20942	TGCAGGGCCTGTAGCCTCTGCTGGGGGTCCATTGAGGACACAACAGCCCTGGAGGTCTGGGACCCTAAGTCCTCC
20953	TGCAGGAGGGGGACCTGCAGTTCCACATCCCCCCGGCGAAGGACGCCTGCAAGGTGGAGGTGGTGCTCAACGAGC
20964	TGCAGGGTTCCTAAAATTATTTTAGAGGTTAATATTTAATAATTTTAATCCCTGAATTCATATTAATTATATAAA
20994	TGCAGGACCCCTGTTCAAGTTTACATGCGTTAAGGGGTCTGTCTGTCAACTACACCTTCCACACTGTGAGATCTA
2100	TGCAGGCTCATCCTGACATGACCCTTCAGCATAACAATGCACCAGCCAGTATGCTCGTTCCGTGCGTGATTACAT
21019	TGCAGGGACACAACAACAGAGGTGCTCAGGAGTTTATACAAAATAAGATTATAAGACAACTCTAAGTTCTGTAAA
21035	TGCAGGCATGCCAGCTAAGATGGTGAGACAAGCTTACTACTCTCACTTTATTAATAGCCTAAAATGGCTTCTTTT
21088	TGCAGGCCAGGGGGAGGGATGGAAAGAGGGAGGGAGGGACAGGGAGAGAGGGAGGGACAGGGAGAGAGGGAAGGA
21123	TGCAGGAAGATGAACTTCCATCCCAGTCGCAAATCTCTGGATGACGGAAACAGCTTTTCTTCAATAATTTCCCTG
21138	TGCAGGATCGCCTGAGACCAGCCATCCGGACAGCTCGTGAAATTGTGGGTTTCACCACAGAAGAATTTCTTCACA
21159	TGCAGGTATAATGCTTCATTACTTGTTATTAGCAGGTATAATGCTTCATTACTTGTTTATAAGCAGGTATAATGC
21179	TGCAGGAAGATCACTGGATCGATGAATAAAGCCATGTGAGTAAAATAAATATATTTTACAAATTCCTTCGAGGGC
21186	TGCAGGATCTATTTCATTTTAAAAATCAAATCAAGCATAGACAGTGTAGCGTACGAGTTCCCACATTTCATGGTG
21188	TGCAGGCCCACCAGGATGTGGCTACTCTCTCTGGTCACCGACACACTCCTCACAGCCACCTTCAACGGCAGGGGA
21249	TGCAGGGAGAAACTTTGTAGCAGGGCAGGGGAAAAAGATGGAGGAGCATCGGGGATAGTCACATTAGAAGGAGTG
21258	TGCAGGTGGCAGTAGATCGACAACTTTGGCTTTATATCTGTTCAAACAACACACTCCAGGTGGCAGTATGCACCA
21291	TGCAGGGCACAACAATGCCGCCAGACGCTATTTCGGGGGGCACAACTAGTCAATGGGGACAGTTTGAGGAGGGAT
21349	TGCAGGCAGGCTGGTCCTTCCCAAATTTTTTTACATTACTACTGGTCAGCAAATATATCTAAATCTTGTTTATTG
21353	TGCAGGACCCGGCCTCCCGTCCTGCCACCCGGCCTCCCGTCCTGCCACCCGGCCTCCCGTCCTGCCACCCGGCCT
21358	TGCAGGAATCTAAAGACACTATGGCTGTGTTTAGACTGTCAAAAGACCAAATAGTGGAAAAAATATATAAGGCTG
21383	TGCAGGACCTTAGCAGACTCCCCAAGGTGATTGTATGTGTAGGTCAAGTCCACCTCCTGCCCCACCAAGGCAACC
21400	TGCAGGCTCATCCTGACATGACCCTCCAGCATGACAATTCTGCTCGTTCTGTGCATGATTTCCTGCAAGACAGGA
21414	TGCAGGGTTTTGTTCCTCCCTTGTATTTGACACAAATTAGTAAGGAACTCCCCTCATCTGGTTGTCTTAATTTTC
21477	TGCAGGAGTTCACTGAAGCCTTGTCCGGAGAAGATTGTGTAAGTGACTCCTACATGAAAACCCACTGAACTCCAG
2149	TGCAGGCTCATCCTGACATGACCCTCCAGCATGACAATGCAGGTGCCTTGGTGGAAGAGTGGGGTGACATCTTAC
21556	TGCAGGCAGCATGCCAGTTTCACGCTCACTCAAAACTTGAGACATTGTGGCATTGTGTGACAAAACTTCACATTT
21582	TGCAGGGTTGAAATGTTCTCTCTTTTGTTTATGGAGGTGCTATCCTCAGATAATAGCATCGTTTGCTTTCGCAGA
2159	TGCAGGCTTGGAGAAACTAGCAGCCTCTGTGAATGCTGCAAGGTGACATGAAAGGTCAAAAGCGGTGAGGGGGGA
21659	TGCAGGCTGACTTCGGTCGCCAGCTGTACCGTGTTTCCTCCGACACATTGGTGCAGCTGGCTGGTGTTAAGAAGT
21716	TGCAGGGAGAAACTTTGTAGCGGGTCAGGGGAAAAAGAGGATAGGAGCATCGGGGATAGTCGCATTAGAAGGGGT
21760	TGCAGGGTCATCCCATACCAGCCACCCGGACAGCTGATGGAACTGTGGGTTTGCACAACTGAAGAATTTCTGCAC
21795	TGCAGGAGGAACCGCCCCTGCACTGCAGAGGAGGGGCCGTGACACTTATTTTTTTACTTATTGTGTATATAATGT
21833	TGCAGGTGAAGAAGCCGGATGTGGAGGTCCTGGGCTGGCATGGTTACATGTGGTCTGCGGTTATGAGGCCGGTTG
21839	TGCAGGTGAAGGAGAGTGTGAGGCCTGCCATGCCTCCTGTGACTCGTGTTCAGGAGAGGAGAAGAGCCAGTGTAA
21890	TGCAGGATGCACACTTATAGACCATACTGGATACCAATGTTTTACTTCCAACGATCCACAATCCAGATGACTGGA
21923	TGCAGGGCCACAACCTGAGGCGCCACAAGTGTGACCTCTGTGAAAAGTCTTTCCGCGTTCCCGCTGAGCTCCGCT
21933	TGCAGGAAGAAAAAACACCACAGAACGAAAGGGCTAGCAGGGACCACCCCTGTCCCGCTCCTTTCTGGTAGCTGT
21959	TGCAGGCAGTCACTGAGTCAGAGGTGCTGGAGGAGCTCCTGAAACTTGACCCCAAAAAAAACATCTGTGTCAGAT
21965	TGCAGGGAGAAACTTTGTAGCGGGGCAGGGGAAAAAGAGGGAATAGCATTTTGGCTTGTTGCATTAGAAGCGGTG
21982	TGCAGGGTCAGTCTTACTGCCACACCAGAAAGAACACTGTCCCATTTTAAACACAGAGATAAGCTCTGGATCTTA
22006	TGCAGGTAGGTTAGAGCTCATTTAGATGCCAAAGGGCATGCCACGTCATGACTACACTTTGAGCAGCTAAATGTT
22026	TGCAGGCTCCTGACTTCTCCCAAGAGCTCATTGTGCAGGTAGACGCCTCAGATACGGGGCTCGGAGACGTCCTAG
22041	TGCAGGCACAACATAGAACACACCCAAAACCACAACCCTGCCCTTCACCTGTGGTCATTTATGATGCCGGGCCCC
22071	TGCAGGCGACAGGCATGGTGGTGTCGCCAGAGCACGGCTCGGCTACGGAGGGTCCTTGGACAAGTCACTGCAGCT
22080	TGCAGGCTCATGCTCTACAACATCCGTAGAGTACGGCACTACCTCACACAGGAAGCGGCGCAGGTCCTAATCCAG
22082	TGCAGGTGAAGAAGCCGGATGTGGAGGTCCTGGGCTGGCGTGGTTACACTTGGTCTGCGGTTATGATGTCAGATG
22083	TGCAGGTTCATGCGCTACAACATCCGTAGAATAATACCTTTCCTCACACAGGAAGCGGAGCAGGTCCTAATTCAC
22117	TGCAGGGGTGGCCAGCTCCTCAGTCTCAGTTGCCTATATATGCATATTATTATTAGTATTGGATAGAAAACACTC
22123	TGCAGGCTCATCCTGACATGACCCTCCAGCATGGCAATGCCACCAGCCATACTGGTCGTTCTGTGCGCGAATCCT
22159	TGCAGGAAGAAACTTTGTAGCGGGGCAGGGGAAAAAGAGGTTAGGAGCATTGGGGCTAGTCGCATTAGAAGGGGT
22202	TGCAGGTTCTGGGGAGGCCCTGTGGGGGCTGGGCACGAACACAACATCGTAAACAACAACAAACTCCAACGTAAA
22214	TGCAGGTAATCATATGTACTACACATTCCCTGTCAGCGTTGATTCTGTACACTAACATCAGAGGTTTGTTCTGGG
22267	TGCAGGGAGGAGGTGTGTGTGTTAATACCCTGCAGAGAGGAGGTGTGTGTGTTAATACCCTGTAGAGAGGTGTGT
22284	TGCAGGAGCGTTTGGATTTGTATACCTAAGCCCTAGTCAAAGTAGCTACTTGGACATAAATAATGGACATTATCG
22305	TGCAGGCTGACCTCGGTCGTCAGGTGAACGGTGTTTCCTCCAACACATTGGTGCGGCTGGCTTCCGGGTTAAGCA
22339	TGCAGGTGAAGTGGGGCTGAATAAAATCAGCCGCCAGCGCTTCCTTTATATACCTGTTCATGGCTGCAGTCTCTG
22382	TGCAGGGCAGGAGAGTGGCGCTGCACTCCATTTACCCATTGATCTAGAAATTCATGATGCTGTAGTCCAGGGAAA
22386	TGCAGGTCTCCGGAGAAGTTGGTATATTGTTATGGCTATAATTAATATTTTCAAGGACCTCTGAGTGTGTTGTGT
22412	TGCAGGATTATAATGGGCTGTAATGTGTATATGTTTTCAGTACGCATGTTCTGTAATGTACGTTCTCTCCTACAG
22470	TGCAGGCGGAGTGCCTCGCATGCTCTCGTGTGGTGGCAGAGAAGAGGGGAGTGGGAATTTTCCAAGTTAGACGAA
22524	TGCAGGAACATGGTGCATCCTGGGTTTCTATGCCCCCAACAACGCACACTTGTACGCACACACACACAGTGTGTG
22629	TGCAGGTAGGCAGTGTGAATGTTTTATAAAAGTTGTGCAGTGATTGCCTCATCGGTGGTGATGTAAAGTCTGTTT
22698	TGCAGGTTGTTTACCAGGCACCCAGTGTAACCTGAACTGGGAAGTGTGATGGCAGAAACACAAGATACCTCTTGC
22737	TGCAGGCTGACCTTGGTCGTCGGTTGAATGGTGTTTCCTCCGACACATTGGTGCGGCTGGTTTTAGCATTAAGCG
22741	TGCAGGAAGATGCTACACATCATCTCTAGCTGACAGTCAGCTACCGTTCACCAGCGTTTTTTATTTTATTTATTT
22747	TGCAGGAAGGGTACCACATGAGGGAGGAGGATGCACAGTGTTGAGATTGACTGCAATGAGAACAAGCTCAATCCG
22752	TGCAGGGTTGAAATATGCTTTTCTCTCTTTGTTTACGGAGGTGCTATCCTCAGATAATAGCATCTTGTGCTTTCA
22775	TGCAGGAGAACAGAGGTATAGCTCCCCACCAGCCTACACAGTGTTGGGGAAGCTATTCTGAAACCATGGTTTATG
22783	TGCAGGGCTCTGTGTGTCCGTAGGGGGACCGGCCCTCTTCTCTCTGTGGAGTAGACAGCCAGGCTGGGTCGGGTC
22850	TGCAGGATGTGAGTGGGTGGAACTGTACCTGACCCTTCATTAAAAGGTTGAACGTTCACAGGGGTCATGCTTTCA
22921	TGCAGGTATAATGCTTAATAAACTTGTTATAAGTACGTACGTATGTCTTTATAAAATCGCATAATAAGACTTATA
22958	TGCAGGAATTGAACCCCCATCGTCAGGACCAGACTCAGCCCTGCTAGTCCACCATGGGGAGTGATTACACAGGAC
22986	TGCAGGACTTTTTGGAGTGTGGTGTCAAAAAAGCAGAGCATCTCTTTTTTGCAGGCAGACCTCTCCACATATTTA
22993	TGCAGGTGAGGAGACACACACACACGCCAGGACATCAGGTTAGACAAGAACACTGGGTCTATGCACACACACACA
23006	TGCAGGAAAACAAGAGGACAAAACACGAGACGATGGGGCAGTAGATTTACACATCGATAGTGTAGATCTCACAAA
23011	TGCAGGCTCCAGTCCGTCTCCAGGATCATCTACCCTGTAGGTTTATGGTCAATTCATTTATTTTGGTGTTTGGTT
23050	TGCAGGCCTCGCTGGTTGGCCAGACGGCATCATGGGAGAAATTGGAGAAGAACATTTCAGATCGAGTAGGTGAGA
23079	TGCAGGACTGGTTTGATTTGATAAAGGTCTACAGGGCGAATTCAACACCACACTGTTGTCTTTGTCATGTCCCGT
2311	TGCAGGGTGCTTTTCACCACTCAACATTATGGTGACCCACAAACATGGACTGGGAGAGGAGGTGGGCCCGCCAGA
23121	TGCAGGCCCTCAGCTTAGCACGATTCAACCCTCAGAACCAGAGTAGCAACAGGGGAAAAGTTTTGGACTAAGTAG
23150	TGCAGGTACGTGTGGTGCATCGGTGAAAGAACTCCTGGGGTTCTGTGCCTGTAGCTTCACCTGCTGTGTTTCTAT
23179	TGCAGGATAGGCAGGAAAGTGAAGGGACCAGGGCAGTGAAGGGTATCCATTTAGGGGACCATAGGGGCCAGGAGG
2318	TGCAGGTCTCCATGGCAACTGAGGGGCTGAGCAGCTTTCGTCAGTGATGGAGCAGAGCCAGAGGCTTTCATCATC
23184	TGCAGGGAACACAAGAAATTATCTATTCTTGGCATGTACAGTAGGTTTATCACTTATGGGTGTCATAAATTGAGA
2319	TGCAGGGTGAACGGGGATCAAACCACTGCTTGCAGGGACATATCTGATCCAGGGGCACTGGCACTACCAGTAGAC
23194	TGCAGGGCAAAGCAGCTGTGGTTTGTGTCAGGTGAAAACGGCTCTGCTTGAAAATGTTTGTAACAACTGAACTCT
23315	TGCAGGAGGGCTTGGTTAGGTGCAAAGGGAGTCAAATGTAAGGTAGGCCTACGCCTGAGCAGGCAGATAATAATA
23318	TGCAGGCATAGACTACTTGAGGACAGAGTGATGTCCTCCTGGTTGGGGTTTTGTATTGAGTCATTGGTTCACTGG
23372	TGCAGGAGCAGGAGGCGGAGAGTCTGAAGAGCTCCAGCGTCCTGGAACACCTGCAGATCACCAACTCCAGACTCA
23373	TGCAGGCATGTGTGCTGTGTACACAGATATGCATGAGAAGAAAATAGCCAAGATCCTAATTAGGCGACTGGCAGA
23397	TGCAGGGACTGGAGATGGGATTAAAAATAAATATAATATAAATATAGAAAAAAATACACATCACAACAAGAGAGA
23403	TGCAGGAATATTAAAAAAAATTCTATGTCAGGATTGTGCCCTGGGATCATATAACTTATAAATGTGTCATATCAT
23416	TGCAGGTGTGATGTTTGGATGTACCGATCTTGTGCAGGTGTTATTACACATGGCCTGCCACTGCCACAGCTGTCC
23437	TGCAGGACGCAGGGGCTTTTGTGCTGAGCAAGGTGCCCTTGTTCCCTTGAAGGAAGAGAGGAAAAGCAAACCTCT
23508	TGCAGGAGATAACACCCTGCTGTAGATAACACCCTGCTGTATCTAAACTCCTGCAGTAGATAACACCCTGCTGTA
23526	TGCAGGCAGTCACTGAGTCTGAGGTGATAAAGGGCTCCTTAAACTTGACCCCCAAAAAACATCTGGGTCAGATGG
23527	TGCAGGCCAGCTCACGTCGGACGTTCTCTCGTAGGTTGCATCGATAGTGGTCGATGAGGGCCCTGCGTTCCAGCT
2366	TGCAGGAAAGCACACCCACAACATAATGCTGCCACCCCCATGCTTCACGGTTGGGATGGTGTTCTTCAGCTTGCA
23703	TGCAGGGACAGGGGCAAAAAAAATAACTAAATAAAATAAAGGACAGAACACAAATGACAAGAGTGATGCCACAAC
23718	TGCAGGTGCTACACAAAACGCAGAAATAAAAAATAAAACATGCCTTACGTTTGACAAGCTTCTTTTGTTGGCATT
23726	TGCAGGGCCCAGTGGATGTGGTGACAGTGGTGTCACAGCTGGGAAAGCACACATCTCCATCCCCGGCAAATGAAT
23738	TGCAGGCTGCTGTGTTTGCTGCTAAAGCAGGGGAGGAGATTGAATTGATAGGAACAGCATTCCACTATCATGTGA
23800	TGCAGGTCCGAGGCCTTTAGCCTGTACGGAGAAAGCTTTTTCGGGACATAATCCATTTTTAACATTTAACATTCG
23818	TGCAGGCTGTTATGCATTACTCTTGGGTGGGGACAGGGATGGAGCAGGGGGTAGGGACTGGATGGGAACAGGGAT
23845	TGCAGGTCCAGGAGAGGTTGTAGAGGAAATACACAGCCTGCCGTAATATTGTAGCCTTCGGGATGAATAGGTAGC
23847	TGCAGGCATTGTGTGTGTGAGGTGTGGAAGTGCTGAGCAGAGGTGAGACCCGCAGGGCTATTGTAGAGAAGTGTG
23921	TGCAGGCTGACGCAGGGAAACTGTGTCAGGATCTGAGCAGCCCCTGTAAATGTGGCCTAGCCTAGTGTAGCCTAC
23949	TGCAGGATCGTCCAATGGGTGGTGAGGAGGGGGTGCTGAGGAGTATTTCTGTCTGTAATAAAGCCCTTTTGTTTG
24007	TGCAGGTTGTCCTGCAGCCTCTTGGCTCTCAGTAGGGCTTTCTCTTTTTTTATTTTTTTACCCCTTTTTCTCCCC
24024	TGCAGGTGGGACCTTTAAGGACACACAGACAAACACAAAAACACTCATTTATTTGCATGTTTATTTATGTAAATA
24061	TGCAGGCATGGCAGACAAACAGCTGTTGAGGACCTTCATGGCCAACTCAGCTATAGACGCAGGGGTAAGGCCATC
24098	TGCAGGGTTTAGCGAGACTGTTGAGATCATCGAAAGTTTGTTGAGTAGCAAGGTTCAGAGTAAGATCAACATTAT
24114	TGCAGGTTCTACCTATCCTATACACTGGAAACATACAGCCACAAGGACGGATTGCTCAATAGCCTGATATTGCAG
24155	TGCAGGGCTGAACGCGCCACAGCGCTTGTCATTTCCAATTAGGATGTTAAACAGATCTCCCAAAGATATCCTGAA
24164	TGCAGGACCTGCCTTGTTGATAGTGTTGCTAAGGCAGAGTTGCTCTTTATTATGGACAGACCTCTCCCCATGTTA
24175	TGCAGGCTGACCTCGGTCATCAGTTGAACGGTGTTTCCTCCGACACATTGGTGCAGCTGGCTTACAGGTTAAGCA
24203	TGCAGGCTGACCTCCTTTGTCAGTTGAACAGTGTTTCTTCAGACACATTGGTGTGGCTGGCTTTCGGGTTAAGCG
24232	TGCAGGCCTGTTTCTGTTTGTTTTAGGTTGAACACAGAGAATAGACTTTAACTCAGGCAGCTTGCAGGATAAAGA
24240	TGCAGGCTGACTCCGGTGAATGGTGTTCCCTCCAACACATTGGTGCAGCTGGCGTGGTTTGGCGGGTCATGTTTC
24311	TGCAGGAATACCCTTGGTAAAATATTAACTGTAATAAAAATCATATTCTAGTAACAGGGGAACAGACGTGAGCAG
24313	TGCAGGTTGACTTCTATCGTCAGTTGATTAGTGTTTCCTGTGGCACATTGGTGCTTCTGAGTAAAGCAGGCGGGT
24331	TGCAGGTCAGTAACACTGATTGGACTGGGTAAGCCCCACTATCCACTCCTATTAAATCTGTGGAAAGGGACTAGG
24353	TGCAGGTCTGATCCTCAACGACAGAAAATGTTTGGTTGAGGTTATTGCTGCCAAAGGAGGGTCAACCAGATATTA
24400	TGCAGGTGTATAGCCGCGTCTGGTCCAAGGACAGGGCCGAGGAGACTTTACAAAGCAACAGAAATGAGGACCTTG
24421	TGCAGGACTTGCTTTTTGCAGTGCGATGTCATAAAAGCAGAGCATATTTTTGATTACGGACAGGCCTCTCCCCAT
24438	TGCAGGCTAACTCAGGGCTAACTCCATTTATCCTGAATGAAGTGTCTGCCATGAGTTGAGGACCAAATAAATCAG
24447	TGCAGGGTGTTGATTATGATGCATTCCCTATGTATCATAGGTACACAGTAGGCTATGTGGGATATAGTAGGCTAT
24474	TGCAGGGAGAAACTTTGTAGCGGGGTAGGGTTAAAAGAGGGAGGAGCATAGGGGCTCGTCGCATTAGAATGGGTG
245	TGCAGGGAGGCCCTGCTCAGACCCCTCCCAGGTAGTCCGAGCAAAATTCTTGCTTGATAAATAAATAAGCAATTT
24539	TGCAGGGATTAATCATTGGCTCCGGAAGAATCCTTCCTAAATGAATCAGGACCCCGTTCGACATGCACATCTCAC
24551	TGCAGGTGCCTTGGTGGAAGAGTGGGTTAACATCTCACAGCAAGAAATCTGGTGCAGTCCATGACAAGGTGATGC
24584	TGCAGGACCCCATGGCCAGGGCCAAGTTTACCCGTCTACTACTGGAGAAAGAGGCTGACGTGAACTGCCAGGACG
24601	TGCAGGCAACAGGCTACACAGCAAGCGTGATCTCTCCTCCACTAATACAGACCCGTGCTGTACCCTCTCTCTCTC
24612	TGCAGGCACCCGGCCCGCCACAAGGAGTCGCTAGAGCGCGATGAGTCAAGTAAAGTCCCCCCCAGCCAGACCCTC
24634	TGCAGGTTTTTAGGGACGTTTTGGGACAACAAATCAATGGCTGGTGATGAATAATGGTACTGATTTCAGGCTCAT
24638	TGCAGGGAGAAACTTTGTGGTGGGGCCGGGGAGAAAGAGGAAGGAGTATCGGGCCTAGTCGCATTAGTTGGGGTG
24684	TGCAGGATCATCTGAGACTAGTCACCTGGACAGTTGATGGAACTGAGGTGTATGTATGTCTAATAAAGCCCTTTG
24844	TGCAGGAATTGAACCCATGACCACAAAACACCACATATTGTTTTTAAATATCTGTCCTGAAGTGGCAGAAGATAT
24879	TGCAGGAACAGGAAATGTGAATTATGATTAATGAAAAACAAAAGGAGAGCCACACACTCTTGGATTTCAGATGCA
24892	TGCAGGTAGGAAATATCCTGATAAAAATAAATATCCTATAAATGACATTGGCTACACATGGCGATTAACGTCATT
2493	TGCAGGCTTTCTCTGATCTAAGGATTTCAGGGCTTTTATGTACCTTCTGCACTGAGAATTGCAAAAAGCGCTGAG
24967	TGCAGGCTCATCCTGACATGACCTTCCAGCATGACAATGCCACCAGCCATACTGCTCGTTTAATGCGTAACTTCC
25151	TGCAGGCTTGTCCCATTGCTTACACAGCAATGGATGAGGGGTTGTCCAACGTCTACAAGGGCTTGAAGGAGGCAC
25215	TGCAGGAAAAGGAAGAGAGAGGGCAGGGCTGGAATATTTTCTGCATTCCACCTCTATCAGAAATGACCCCACAAT
25256	TGCAGGGGATAAGTTGGTGACAATTAAAACACACACACACACACGGAAAGAGATACACTCACTGTATGCATATTC
25262	TGCAGGGACACAAACACACACTCACACACATCCTGGGCCCACATCCTGGGCCCTAGCAACCACCCTGGATACCAC
25325	TGCAGGCCTAGAGTAATATGATATAACATGAATGTGTCCACAGAAATCATTGTACTTAAGTGCAAGAGGAGAGGG
25328	TGCAGGAAGAAACTTTGTAGCAGGGCATCGGGAAAAGAGGGAGGAGAGTCAGGGCTAGTCGCATTAGAAGGGGTG
25420	TGCAGGTCCTCATTATTGAAACTCATCTCCAGTGTATAGCCAGTTTATGACCTGACCAGGAAAATCTCTGGGCCC
25437	TGCAGGACTGTGGATGGTAATTGACTTTGGCTGCTGCTCGTTTCCTGCAGCTTGTGTCTGCAGCAGATAGGGTGT
25466	TGCAGGTGCGGACTGGAAGCTCGTTGTGCGCAGAGTTCTGTTGGTCTGTACAGGATTCTCTGGGCTTAAGGGGAA
25469	TGCAGGGGTTTGCAGGTCACTCTGGAGGTAGTTGTTGAAGTTGCCACAGAGACCTGTCATGACGTTGCCCTCTTT
25511	TGCAGGACACTGTCCCTCACTACTCCTCACTCCATATAGCTGCAGGACACCGCCCCCCACTCCACATATCTGCAG
25522	TGCAGGACAAGAAATATGGACGTCGAAATGTTTTGAAATTGAATGATCTTCATGCCCAAGGAATGAGCCACCCCG
2554	TGCAGGAGAACCAACCACATGAAGCTGTCTGTTGTTGAACGTTCTGACTGTTCCTGATTCATGACAGTGGGAAGC
25583	TGCAGGGTTGAAATATGATTTTCTTTATTTACGGAGGTGCTATCCTCAGATAATAGCATCGTTTGCTTTCGCCGA
25588	TGCAGGAGGAGGATTTAATGAATAAAACAAATAAGTGATCATTTCTAACAGGAAATTCGTTTTGATAGGCTACAG
25595	TGCAGGAGCCCAAACTGCCCTATGGGATATCTCACCATTCTGTGATTGTTGAAGTAATTAAACCCAGAACAGAAC
25598	TGCAGGCCGTCGATCAAAATCTCCACCCGTTTTTTAAATTTTTTAAATGGCCGCTCAGACGACAGGCGGGGAAAT
25665	TGCAGGTGGGCATATGTAGAGAGTGGTGTACCTCGATGTGTGCTGGTAGTTGTACCTGTGTGGCCTCTGTCTCGA
25669	TGCAGGTCACCCAGCCTACCGTTGGAATGAACTTCAAAACACCCCGGGGAGTCTAGACATGTTTCATATCGCTGT
2571	TGCAGGCTCATCCTGACATGACAATGCCACCAGCCATACATTTCTTTTTTTGATGAGTTTATGATGCAAGCGATA
25717	TGCAGGCTACCACAAGGAATCGCTAAAGCGCGATGAGCTAAGTAAAGACCCCCGACCAAACGATGCTGAGCCAAT
25728	TGCAGGACGGTATCTCTCCAGGACCAGGGTTGGAGTGAACACGTACAGGACGGTATCTCTCCAGGACCAGGGTTG
25747	TGCAGGTAGAATCAGATGGCTCTACTTCATTGTGTTCTTCATTGTGTTCATGGTTCTTCTGATACGTGTTTGATT
25755	TGCAGGCAAGCTATGATGGTTCACTCACTGTCGCACAAACTGGTAGAGCGACCAGCATACACACACATACACATA
25791	TGCAGGCGCCTGGCCCGCCACAAGGAGTGGCTAGAGTGCAATGAGCCAAGTAAAGACCCCCCGACCAAACCCTCC
25824	TGCAGGTCCTGATTTTCTTGATCCCCTCTTTTCAAATCTGGCAGCTGATTTCATAGCTGAACCACTTACATATAT
25899	TGCAGGCGCCCGCGGCCTGCAACAAGGAGTTGCTAAGAGCACGATGAGCCAAGTAAGGTCCCCCCCGGCCAAACC
2593	TGCAGGAATTTGTTGTCAACTACCGTTGTAGCACTGATAGAACAATGAGACAGATATTTCACCAGATGTATAAAT
25937	TGCAGGTGTGTTGCTCATGTGGACTTCCTTCTTTGCAGTCCTCCCAACCATCCTCCTTTCCCTTTCCTGATTGCT
25995	TGCAGGCCCAGGCACGGATCAAAGCTGGCGAGACATTCAATGACACCCTCTTCACAGGCAAATCAACCTTGGCCC
26007	TGCAGGAACTCCTCTGTGTGGAAACTTGCAGGAAGGAACAGACAATGGTGGCAACGTCAGCTATCTTAATCTACA
26016	TGCAGGGAGGATGTTATCCTTAGAGTATCCCTTCATGTTCATGTTTCTTGCTGGGTTGTACTGGCCCAGCAGGAA
26132	TGCAGGCTGTACATGGAAGCCAGGAGATGCTAAATTTATTCACGTTAATTAACGGTCAATTACCGTGAGACCGAG
26135	TGCAGGACCTGGATAATTTAACACACCAGTACGCCTCCGCCATTCCTGGATACCTGCCAGTACTTCTGGGCCCCC
26213	TGCAGGAATGTCCACCAGAGCTGTTGCCAGATAATTTAATGAAATTGAGGAGTATTTCTGTCTGTAATAAAGCCC
26250	TGCAGGTAGGCACACACACTGCACAGTGTCCATGAACACTCAACACATATCGCCCTTTGTAGATAGAGGCTTTCA
26326	TGCAGGAAGGGTACCACATGAGATTGCCTGCAATGACAGACCCTTCACCTCCAAATCGATCCCGCTCCAGAGTAC
26359	TGCAGGCTCTAGTTTTTATCTTATCTTGAATATTGTCCAGTCATATGGTCAAGTGCTGCAAAGAAGGACCTGTTT
2646	TGCAGGAATTAAAGGTTTGGTGGTTGTATGTAAAATGTTCAAAGATAAGAAAATATTTTCGGTCTAAATCCCGAA
26472	TGCAGGAGTGCTGGCTACGGGTGGGTGCTGCTATGGTGACCAGTGAACTGAGATAAGGCGGGGCTTTACCTAGCA
26476	TGCAGGATCTCCAGCACCTTGCGGTCCTTGGCTTCAGCTTTCCATTTCTCTCTGATGGGGACGCAGAGAAACATA
26493	TGCAGGACACACCAAGCATTAACTGTTCTACAGTCTAGTCCTACAGGACACACCAATCATTTACTGTTCTACAGT
26530	TGCAGGATGTATGGGATATAGCAGGAATAGCCTGAGGGATACTCACTCATGCCCTTAACGTATGTTACGTCCAGA
26564	TGCAGGGTTAGTACTGGGTATTACAGGTTTAGTAACAGGGTATTACAGGGTTAGTAACAGGGTATTACAGAGTTA
26748	TGCAGGAGGTGGTCTGTTAGGTGACAGAGGTGGCAGGAGGCATCCTCACAAGCATACAGGAGGCGGCTCAGGTGA
26749	TGCAGGTGAAATCCATAAGGGCCTATTGAATTTATTTCAGTTGACTGATTTCCCGTAAATCAGTAAAATTGTTGC
26812	TGCAGGGCTGGTCATTATTTAGCTATAAAAAATGTAAATACATGTAAAATCCTTATCTAATCCCCAATTTGTAAT
26857	TGCAGGGATGGGATGTGCCACTGTTATGCAAATTTGACCTATATCCAAACTGATACATTAAGAAGATTGAAATAC
26943	TGCAGGTATGGAATGTTTGCTCATGAATATAATTCATTGGCTGATCCCTCCTGATGACCTGGATGGAATTATGTG
26987	TGCAGGTCCAGACTTGGGCCAAGCCTTAGGAGTCAGATGGTGGGGCGGCCCGACGATGACGGCTAACGCCCGGGG
26988	TGCAGGCTCATCCTGACATGACCCTCCAGCTTGACCATGCCACCAGCCATACAGGAATGTCAGTCGTCTGCCATG
27	TGCAGGCTGCTGATGAGCTGGTTGCTGACAGGCTGGTTCTGGGGCTGGCTGCTGACGGGCTGGTCATGGGGCTGG
27084	TGCAGGTACAAGACAGCAGGCAGGCTCGGGGTCAGGACAGGCAGAATGGTCAGAACCGGGAAAACTAGGAAACAG
27144	TGCAGGCTTTGCCTGTCTTATCCCAGTCTTGAGTATGTTATATCAGGGGAATTCCCTATACACACTGACAACCCG
27176	TGCAGGCATAACTTCTTGGCAGATGGGGATAGCCTCTCCTCGCACATCTTCATTCTCCACCTCTGGCAAGCCGTA
27184	TGCAGGAGGAGAAATATTGATGTCAAAAAATGGTGAAATGAAATAGTCTTCTTACCCAAGAATGAGTCACCACCA
27196	TGCAGGCAGAAACCACTGTTGCGGTACAATAGTGTAGTAGTGGCTACCTTGTGAGTTGCCACTACTACACTAGGC
27209	TGCAGGATATGGAATCACTGAGATGTAGCAGTTCCGAAGGCAGACTGCCAACTAATTTGTAACGCAACACCACAG
27237	TGCAGGTTGAGTTCAATAACTACAGGCAGATAGATGTATGGTGAGATGCCGGATGAAGTGTTGAATAGGTCAGTA
27366	TGCAGGGACTACTGACTGGGTTATAGCCTGTGGACAAAGATCTCACATTTCCATGACTACAACCAAACTGAATCT
27373	TGCAGGGAAGATTCACAATTAACTATTGGGGAGGAAACAATAAGTGTCAGTTGAGAGACTGGAACTGGTTGTGTT
2741	TGCAGGACTTGCTTTTTGGAGTGTGGTGTCAAAAAAGAAGAGTGACTCTTTATTATGAACAGACCTCTCCCTATC
27424	TGCAGGCATGTTTCTCTGCCCAATACACCTGAATCTACCTTCACATCGCAGTCATGTTTCTCTGCCCAGTACACC
27453	TGCAGGGAGAAACTTTGTAGCGGGGCAGGGGAAAATCAAATCAAATTTATTTATATAGCCCTTCGTACATCAGCT
27534	TGCAGGCATCATCAAAATTCGTCTGTTTTACGTTGTGATGAAAGTTATTGAATTGTCTTGTAGGCTGATAAAATG
27571	TGCAGGCAAGGTTTGACTCAAAACATGTCATATATATTAAATATTTTCTAGGGGTAGAAAAATGAACTCGGTATA
27630	TGCAGGGGGCAGTATGCACACTTTCAGTTGGTTTATCAACTCACAGAAGTAGTAGAAGAAGAGCATGGAGTACAT
27633	TGCAGGAAGGGTACCATATGAGGGAGGAGAATGTCTTCCCTGTAACGCACAGCATTGAGATGCAATGACAACAAG
27650	TGCAGGTGAAAAAGCCGGATGTGGAGGTCCTGGGATGGCGTGGTTAAACGAGGCCGGTTGAACGCACTGCCAAAT
27670	TGCAGGCTAACCAATGTATCAGCACGATGTGTAAAGCAATGTACAAAAACATTTAAGAGTTGAACAGATTGTCAG
2779	TGCAGGCGGTTGGGAGATGCTCCACAGAGTGTTCCATGGATCGACTTTGAAGATGATTGACATGATAAGGATGAT
27798	TGCAGGTAAGGAACAGTGAATCAGAACTGCTGTGATGATCTCATTGACAGACAGAGATGATCCAGTTCATTCAGG
27824	TGCAGGTTCATGCTCTACAACATCCGCAGAGTACAACCCTACCTCACACAGGAAGTGGCGCAGGTCCTACTCCAG
27841	TGCAGGTGTCTTTCACGCAAGGCACAGTGTTATATTCCTCAAAGCGAGCATAAAAGGCATTTAGCTCGTTTTTGG
27845	TGCAGGCTGCTGATGAGCTGGTTGCTGACAGGCTGGTCCTGGGCTGGCTGAGGGTCAATCTCATCCTCTTCTTCC
27882	TGCAGGGATTTCCGTTCTCCACCTCCATCTTTGAACAGTAATGAGGCTCACTCGGGGCCCCTTCCTCACAATCAA
27901	TGCAGGTAAAGTAGCCGGATGTTGAGGTCCTGGGCTGGTGTGGTAACATGTGGTCTGCGGTGAAGAAGCCGGATG
27940	TGCAGGTATGAGGAGTCTTTAGCTGATTTTCAACATGCCTTCAGGGAGTTGAGGGGGAACCAGCTGATTGACTAC
27982	TGCAGGGTCTTTATTCCAGCTCTATCATAACACATACAGCCTGCACACCTGCTATAGTCCTATAAAGAGTCCCAA
2802	TGCAGGCGCGACACAAAACGCAGAAATAAAGATATAATTCATGCTTTACCTTTGACGAGCTTCTTCTGTCCCATA
28027	TGCAGGGTTTTGTTCCAGCCCTACACTAACACACTCTGGAGATCCCTAGGACGGTGGGTCCTGACTCTCAACACG
2814	TGCAGGCCGGATCCGGCCCCGCGAGCCCAAAACAATCTGGCCCGCAGGATGTTTGAGTATAAAACATCACGGAGG
28246	TGCAGGCTGACTTCGGTCGTCAGTTGAACAGTGTTTCATCCAACACACGGGTTAATAAACGTGGTTTGGCAGGTC
28293	TGCAGGCTATGTGGATTTAGTACAGAGAGGAGAAAGAACAGTGGTTTGAGAGTACAGTTATTCATCATTGTGGAG
28354	TGCAGGTGGCAGATAATTGTAGTAAACCTCTACATATCCCTCTACTCTAGTGGTTGCCAACCAGGGGTAATAGGA
28457	TGCAGGTGTTTTGACAAGTGGCACCACTGTTGTACTCGTCTGTCGTGTCACAGCAGTCTGAGGAGAGAACACACT
28469	TGCAGGGTGAGGCTGGGAGACGTCTCATCTGGCTGGGTAGAGCACCAGTCTGTCTGAAGGAGGGAGAGGGGTTGA
28506	TGCAGGGTTCTACACTGCAGGGTTCTAACTCTTTCCCCTGGTGGCACTGGCCCTACTAACTATTTCACTTGGTGG
28542	TGCAGGAAAACTGCTGAGAAAGGAGTTTTTCTGGAAAGGAAGTCATTCATTATCATAGATAACATCTTGTATTTT
2855	TGCAGGTGCCCGGGCCACCACAAGGAGTCGGTAGAGCACAATGGGTCAAGGAAATCCCGGCCAGCCAAACCCTCC
28673	TGCAGGAAGGGTACCACATGAGGGAGGAGGATGTCTTCCCTGCAACAAACGGCATTGAGATTGCCAGTCCGATGA
28704	TGCAGGCTTGTCTGAGACCAGAGGCCTTCCTCACCATCAACCAGGCCTGGTGTAATATGCGATACTGGCAGGCAA
28769	TGCAGGACGTGTTTGCCAGATGAATCATTGGGTCAAAACTACAGAACAGTACAAAACAAGCAATTCATATTAATG
28804	TGCAGGAATTTCTTCCAACTAGGCACCACACCTGACCAACCGAGCTAATTGATCAGTTCAGTGATTGCCTAAATT
28805	TGCAGGCCAACTCCCGACTGACGTCCTTGCACAGACTGCAGCGATAATGGTCAATGTCGTTCCATCCCGCGCCGG
2882	TGCAGGAAGACGACAATATCAGAGAGAAGCATGGCCGTTACATCTAGAGAGAGGAGACCAGAGGTTAGAGGTCAG
28857	TGCAGGAGGCCTTGTCTGAGATGGGTCTCTCTTCTCAAAATCATCATCACCACTCCGATGACAACCGCCGAGTCA
28869	TGCAGGGCAAGTGGGGATGTGAATAATGACATTGTGGTGGAGATGAAGACAGAAAAGGCCAATGAAGAGGCTGGC
28968	TGCAGGAAGGTGAGGTGCTGTAGGTACCTCCGCCCCCTCTGGACATCGAGGGGTCCCCGGCGTACACAGTACGTG
28971	TGCAGGGGTCGACTTTGCGTCCTATGCTTTTTACTGTTTACATTAACAATGTCGACTTGTCTGTAAAAATTTAAC
28989	TGCAGGGGTAAGTTGGTTAGTCTTGTCTGTGGAAAGGTCCATAATATGAAGATTTGCAATACTGAAGGGGAAACG
29014	TGCAGGAAAGTTAGCACGAGGGAGGAGAATGTCTTCCCTGTAATGCACAGCATTGAAATCGCCTGTGTAACATTC
29023	TGCAGGCTGACGCCAGTCACCAGTTGAGCGGTGTTTCCTCCGACACATTGGTGCGGCTGGCTTCCGGGTTAAGCT
29078	TGCAGGAAGTGCTGAAGTTCACGGTTGTCCTTCAGTTTAGAGAGGAGTTCATTTGCAGCTTCCCTATTCTTCTGA
29175	TGCAGGAAGGGTACCACATGAAGGAGGAGGATGTCTCCCCTGTAACGCGTTGAGGTTGCCTGCAATGACAACACG
29356	TGCAGGCGTTTTGAAATTGCTCATAAGGATGAACCAGACTTGTAGAGGTCTACACATTTTTTCTGAGGTCTTAGC
29371	TGCAGGTCGTAACTGTCGTGCAGGAGCAGGCTGAGGACGTAGCGGGTGTAGATCATGGCATCAATTCCGCACTTC
29393	TGCAGGGCAAACCCTCCCCTAACCCGGACGACACTGGACCAATTGTGTGCCACGCCATGGGTCTCTCAGTTGCCC
2945	TGCAGGAGGTATGATACTACAGGACTCTACACTACAGTGGAGACAGGGCAGTGGCTGAGATGTAGAAATGCAATG
29537	TGCAGGTGCGAGCGTGTGTGTTTCACTGTCCAATCCGAGGCTCGAACATGACCCGAGCGCGTGATTTGAGGCTGT
29821	TGCAGGTACCACGTTCATATGTATGAAGAATAGTACGCAAGTATAAATACCATTGGACCACACAGCCGTCATACC
29873	TGCAGGGTCAAATACGTGTGTATTTGAGTATTTGTTATTTAAATACTTTTTTTTCTGTGTATTTGAGTATTTTCA
29889	TGCAGGACAGGAATGTCAGTGTTCTGTCATAGCCAAAAAAGAGCACGGATCTCAATCCCATTGAGCACGTCTGGG
29893	TGCAGGTTCATGCTCTAAAACATCCTTAGAGTACGACCCTACCTCACACAGGGAGTGGTTCAGGTTCTAATTCAG
29982	TGCAGGCACGGAAGTTGCCCTGGTCCTCTCCGCCATTCTCGAGGAGTACCAGGACCTCCGGCAGGTTTTCAGTAA
30017	TGCAGGTATAATGCTTCGAAGCATGATCAAGCCTTCATACTGTCTCATAATAATGTTTACACTACGTTATGTTTC
30031	TGCAGGAGAGAGAGGAAGGGCATTGGTGTTAGGTGCATGGAGCCATGGAGCGGCAGGAAGCCTAGTGGTTAGAGG
30055	TGCAGGTAAAGTTGAAGTCGGAAGTTTACATACACCTTAGCCAAATACATTTCAACTCAGTTTCACAATTCCTGA
30056	TGCAGGCCAGAAAAAGGGACAAATAACAATTGAGAGATTTGTTAATATAAGGTGTGGAGTGGAGAGTAATCTCGG
30079	TGCAGGTCCCGAGGTACGGACCACTATGTGCACAGTGTTCTTCAATTGCTCTATACACATCACCTTGCATATGGA
30089	TGCAGGAGAGAGGGTCTTTATTATTTTTCAATATAAATGAACTGGAGGCTTGTGTTAAGGTTTGAAGGAGAGATA
30091	TGCAGGCACACTTGATCTGAAAAAAAATGTTAATTGTTCATATCTTGAAATTCATAACACACTAACTACCTCTGT
30119	TGCAGGCTTTCTCTGATCTCAGGATTTCAGGGCTTTTATGTACCACCTGCACTCAGAATGGCAAAAATATAAAAG
30189	TGCAGGACAAGCTGTCATGGCAGAACGAGTATGAGATCTACAGCCTGACTGGGATGAAACACGAGAACCTGCTCC
30219	TGCAGGAAAAGTGCAGGGACCAAGGGCAAGAGGTGAGAAGGTAAAGACTAAGTTCCAGGATGTTGTAGTGACTTT
3031	TGCAGGACAGTCAGAACCACGTGGAACTGGTAAAGCCCCGCAGGACAGTAAATGTTTTAGATCTGTCCACCAGAT
3032	TGCAGGTGCTACACAAAATGCAGAAATAAAGAAAAAAAAGACTGTGGAGGCGCACTGGATATCTGGTGCGTGGTG
30341	TGCAGGGTTGAAATATGCTATTGTCTCTTTGTTTACAGATAACAGCTTCTTCTGCTTTCGCTGAAAAGCCTTTTT
30342	TGCAGGCTCATCCTGACATGACCCTCCAGCATGAAAATTCCACCAGCTATACTACTCATTCTGTGCGTGATTTCC
30367	TGCAGGACCCGCAGGAAGAACTTCTGTGTGGATGTCTTTGAGGTCAGGGAAGACATGCAGGGCAGCTGCAGCTCC
30441	TGCAGGTACGACACAAAACGCAGAATTAAAAATAATTATAATTCATGCCTTACCTTTGACGAGCTTCTTCTGTTG
30444	TGCAGGGGACTGACAGTCAGGACATTATAGTGGAATAAAATACCTCTTAAAGACTGTCCTGCCTGTCACCAGTAA
3057	TGCAGGCTGCTGATGAGTTATTATTATTTCTAAGTGCTCTGAGCAGAGATTATTTTTCCCTAACTGATTGATTGT
30578	TGCAGGTGTGTTCCCTGATATGCTCAATCACACTGTTTCAAGTTACCCTTTTGTAATATACTGTTTCTAAACTGC
30590	TGCAGGCATAGAGCAGAGTGGGTGGGAATGGCAGAGAGATAAAGGAGGAGAGAAGAAACATGAGATAGGGTAGAG
30631	TGCAGGGATGGGGGCTGGATTTAAAAATGTAAACAAATTATGTAAAAATATAGGATAAAACACACATCAGGACAA
3066	TGCAGGAAAGGAAAACAGTTGCACGTGGTGTGAGAAGCAATCTTACGCATGTCTACCACCTGTGTGAACTTTGTC
30671	TGCAGGGAGAAACTTTGTAGCGGGGCAGGGGAAAAAGAGGGAGGAGCGTCAGGGCTAGTCGAATTAGAAAGGGTG
30683	TGCAGGCTGACGTAGGTGGTCAGTTGAATGGTGTTTCCTCCGACACATTGGTGCAGCTGGCTTCCGGGTTAAGTG
30779	TGCAGGGCTTTCAATTGATCCTCAGTGTTAATGTATACAGATAGACCGATGAGGTGTGTGTGTGTCTGTCTGTCT
30790	TGCAGGTTATAAGACAACCAGCACATCACTAATACGCATGGTATACATCTTCAAATTAAATGCTTACTTGCAGGT
30801	TGCAGGTATTTACGACCATCATAAAATGGCCAACTTCACCCCTCTCTCCCTCTGTGGGAGAGGGCGCTGTAAAAT
30850	TGCAGGATCATCTGAGACCTGCCACCCAGACAGCTGATGAAACTGTGGGTTTGCACAACCTAAGAATTTCTGCGC
3096	TGCAGGAGGGACTGGTGCACTTAACAAAATAGATGGAATCATGAGGTGGGAAAATTATTTGGATATATTGAAGCA
31036	TGCAGGGTTGAAATATGCTATCCTCAGATAATAGCATTGTTTGCTTTCCCCGAAAAGCCTTTTTGAAATCTGACA
31082	TGCAGGGCTTCTTTAAGCTTACGAATCAAATCCTGCTTGAGTACTGGGCATAAGGAAGATAATATTGAGACATTG
31136	TGCAGGCCTCCACAGCTTGTTGTACTGTTGACACTGAGACATCAGTCAGGCTAATTCCACTTTACGCCTGAAAAA
31138	TGCAGGAAGGGTACCACATGAGGGAGGAAGATTTCTTCCCTGTAACGCATAGCGTTGAGATTACCTGTAATGACA
31172	TGCAGGTGTGTGGACTGAGGGGTAGTGAGGAACAGTGTCCTGCAGCTATGTGGAGTGAGGGGTAGTGAGGGACAG
31199	TGCAGGTTGGGGAGTTGTGGTGGGGTGGAGTGAACATACCTGTAGATTCCTGGAATTTTCAGCAGAGGCTCAAAC
31222	TGCAGGCCCAGTTATAGATCAAAGCTGGTGAGAGTCTTTGTATCATTATTTTATTAACGAAAGCATAAAGATGAT
31231	TGCAGGAGGCCTTTTGCCTTTTGGTAGGCAGTCATTGAAAATAAGAATTTGTTCATAACTGACTTTCCTAGTTAA
31284	TGCAGGAAGGGTACCACATGAGGGAGGAGGATGTCTTCCCTGTAACGCAATGACAGCAAGCTCAGTCCGATGATG
31304	TGCAGGGGGAGACACCACAGAAAGACAGACAGTTAGACAAGGCTGATGAATCAGTATACATCAGATCTCTCCATC
31389	TGCAGGGAAAATGCTTCAACTTTAAATAGCCATTACAGCCACGTGTTTACTGCATTTGAGTAATTTACTAGACGC
31405	TGCAGGTTGCCCGACCTCTGGCTGTTCCCTGTCCTTGTGGGGAGCACAGCGGAGCGTACTGTCTAAGGCTGCCAC
31410	TGCAGGGTCTTCTTGGTTCTGGGAGCGAATGGGTCAACCTGCCTCTCCAGGCAGGACCTGATCTTCAGCGTGGCT
31412	TGCAGGCCCAGTGTACTGAAGTGGCACCCAACTGGAGGGAGTGGGCAAAACAAACAGTGTTAGGATGATGACAGT
3142	TGCAGGGGTGAGAGAGCAAAGGTTAATGGGGTCAGCTATGCTTGAGATGGATTTCCAACAGCCAACCATGTTAAA
31428	TGCAGGGTCCCACACAGTGCCTGTCCAGCTTGGGGCTACAACCTTTCCTTCTCAGGGGGCTGTAGACCCAGATCA
31458	TGCAGGGCTACTTCAATGACGACCGTGAGTCATGACTGTTGTCTAATAATAATACATTATATTTAAATAGCGGTT
31468	TGCAGGCTTTGCCCCGGCACCATGCATATTACCCCCAGGAATTGCCACTGCAACCTGCACCCGACCACTCGGATT
3148	TGCAGGAGTCGCTAGAGCGCGATGAGCCAAGTAAAGCCCCCCCCACAGCCAAAACCCTCCCCTAACCCGGACGAC
31508	TGCAGGCTGACTTCGGTCATCAGTCAAACGGTGTTTCCTCCGACACATTGGTGCAGCAGGCGGGTGTTAAGGAGC
31592	TGCAGGTGCCCGGCGCACCACAAGGAGATGCTAGAGTGCGAAGAGACAAGTAGAGCCTTGTTATCTCCAGTTTTG
31636	TGCAGGACACTTTCTCCACAGCCCAGAGCCACTGGGGGGCCCAAGAGGAGCGGCTGCACCATGAAGGTAACAATG
31643	TGCAGGAAGGAGGATGTCTTCCCTGTAACGCACAGCGTTGAGATTGCCTGCAATAACAAGCTCAGTCCGATGATG
31648	TGCAGGGATGCCACCATTACCTTTGACCAACTGCTGGATTTGTCCATCCGGTTGGATAACCTTCTGGTCACCCGA
31665	TGCAGGTTTTGTCTAGTTCCCAGTTTGTTTCAGGGACGTCTCCAAGGACGTGCTTAGAACGTTGTGTCATGGTTC
31695	TGCAGGCTGCAACAGACCCTTGTTCATTAGGAGTACATATCAGCTTAACATGTTCTTAGGGGATGTTCATTTATA
31719	TGCAGGGACTGGAGCTGGGATAAAATACATTAAAAAAATATATAGGACATAACACACATCACGACAAGAGGGACA
31730	TGCAGGACGCACTGTATTCTTTCAATGTTCTTGCAGGGAAATTGGATGGGGAGTTAGTTGGCTAGTATGGAATGA
31737	TGCAGGACATTGTAATCTTTGCAGAGGTGGCTACCCTGACTCGTTAATTTTGGCTTGGCACCGCTTTACACTCAC
31777	TGCAGGTGACAGCATTCCCTTCCCTGTCAAATCTAAAAATCTCAAATAGAAAACCGAAGAAAATGAACAACAATG
31788	TGCAGGCCAACTCCCGACGGACATCCTCGGGCAAACTGCAGCGATAGTGGTTGATCAGTGCCCTGTCACTTCATC
31790	TGCAGGAGGCCTTTTGGTAGGCCGTCATTGTAAATAAGAATTTGTTCTTAACTACAATTACTATTATTATTCAAT
31842	TGCAGGCTCTCTTCGCGCTGCCTCCGGCCCTGCTCGTCACGCTCTTGTAGGCCCTGAGGGAGAGAGAGGGAGGGT
31956	TGCAGGTGACTTCCTGTACTTTTTTAACACGATGAACACCAGAACTCTTCATGGTTCTGGATGACTTGTCTTGAA
3198	TGCAGGTCCGATTATGGCGACATGTTCCAGTTGAGTGATTGGCCAATGTTCCTTGAGCACTTCTATTCAAAATAG
32001	TGCAGGCTGCCCCGGGGACAGTACTCTGTGATGATACAGATGTTAGGAGGATCGATACAGGCTCCGATAAAGCGA
32021	TGCAGGGGGAAACTTTGTCGCGGGGCAGGGAAAAAGAGGGAGGAGTATCGGGGCTAGTCACATTAGAAAAGGGTG
32031	TGCAGGGGGGTGGGGAGTCTGGAGCCTGGGACCAGAACGTCACTACGCAGTCCGTTTATTTCCTGTAGACAGAGA
3205	TGCAGGCTCACACCTCCATCCCTAGTGCCTGTATTATTGTTCGCCAAATGGCCTTAAATTGTACCAATTAGTTTT
32178	TGCAGGATACGAACAAAGGATCGAATTCGGAAAGTCGTATTCCTAGTTGTAATACTGGTGACTTACTGCCTCTTT
32230	TGCAGGTGACGTCACCTGTGGCAGGTAACTGTTTTACGAGGACTCCATGGAGGACTCTATGGTGATTTAGGAAGA
32267	TGCAGGCTTCGGCTCTTGTCCACCTTTGTGAACATCATGAGGGCATGGTAGTACTGGCTGACCTCATGCCCACTG
3238	TGCAGGTGAAGGAGCCAGATGTGGAGGTCATGGGCTGGTGTGGTTACATGTAAGTCTGCAATTGTGAGGCCGGTT
32436	TGCAGGCTATGTTGTCACCCAGATAAAGGCCACGGATGCTGAAGAAGGCATTAACGCGCAGATGTCCTACAAAAT
32513	TGCAGGCTAAAGGTAAATCTAGACATGGTTTCCTCCATCATAATCGCTCCTCTATCACCGCAGTTATCAAACTAA
32575	TGCAGGTCCAGTTATTCCGGAAACTCAATGCGCGCTCTGCCTCCTCTCCGATCTGAGTGGCTATTCCTCCCACAC
32577	TGCAGGTCTCTCCACAGGTGGAGAGGGAGAACATTCAGAGGACTGAAGAAGAGAGGACAGATGTTTCTGTCTCTC
32641	TGCAGGCCTCTGTCTCCTTGGGTGGCCTGGCACACACACAGGACTTAGTGTGTGTCTGTGTGTGTGTGTGTGTGT
32644	TGCAGGGAGAAACTTTATAGCGAGGCAGGGGGAAAAGAGGGAGGAGCATCGGGGCTAGTCGCATTAGAAGGGGTG
32703	TGCAGGCTTGAGGTAAAGTGTTACTGTATTTGTTCAATCAAATGGTGCTGGTTACTGGTTACCAAGGTGATGAAA
32734	TGCAGGATGGCTGGATGTCACAGTGGCCAATCCACCCTTGTCAACAGCTTGGCCACTCTGCTTCGGAATCATGGT
3274	TGCAGGAAAGCACCCCAAAAACATGATGCTGCCACCCCCGCGCTTCACTGTTGGGATGGTGTTCTTCGGCTTGCA
32811	TGCAGGGGGCCTGATTAGAAACGGTTGCTTTTCCAGCCCCAGAGTTGAGGTCAACAAAAATGGAAAACGAAAGGC
32873	TGCAGGTGACGGCGCTCAACGAGAACGTGGCCACGCTGAAGAGGGAGTGGCAGGGGAGTCAGCGGCACTGCGGCG
32880	TGCAGGCGCCCATCCTGCCACAAGGAGTCAATAGAGCGCTAGCCCGGAAGACGCTAGGCCAATTGTGCGCCGCCC
3299	TGCAGGGAGAAGCTTTGTAGCGGGGCAGGTGAAAAAGAGGGAGAAGCGTTGGGGCTAGTCGCAATAGAAGAGGTG
33012	TGCAGGATACAGCGGAGATAAGGGGGCCGCAGTGTGATCACTTCGATGAGGCTGTGTGTGTCTGTGTGTGTGTGT
33089	TGCAGGAAGAAGAGAAAGGTTAAAAGGCATTGGTTCTAGAAAGATGGAGGGGGTTGTGGGATGGCTGCTCTCTTG
33096	TGCAGGTGGTGGATATCATTATTGTTAGATTTGTGCATGTATGTACGGTGCCTTTCAGCAGGTTGGGTGGCTTGA
33140	TGCAGGCTCAGAATCTTGAGGGGGCGGTGCTGCTCTAGGTCTCCAACCGCATTTTGGCTGCATACAGACCGCTTC
33141	TGCAGGCAGTCACTGAGTCCGAGGTGCTAGAGGAGCTCCTGAATCTTGACCCCCAAAAAACATCTGGGTCACCGC
33206	TGCAGGTTAGAATATCAGATTCTCAAAGATTACTTTCCTGTCAGCTCTATACTTCCAGCTCCAAGTTATTCCTCA
33226	TGCAGGCCAAGCTACAAGGTACAATAGCATGATGGGGATCTACAGATGTGGTAGCCTGGCGTCGAGAATGCATTG
3324	TGCAGGCCAAGTAAATCCCCTCTGGCCAAACCCTCCCCTAACCCGGACGACGCTGGGACGATGCTGGGACAATTG
33241	TGCAGGCTGACCCCGGTCGTCAGATGGACGGTGTTTTCTCCAACACATTGGTGCGGCTGGCTTCCGGGTTAAGCG
33257	TGCAGGAAATAGGGGTCCATTTGGAACACTATCTCTGTTGATACGGCAGGGGGCGGCAGGGTAGCCTAGTGGTTA
33311	TGCAGGCCCACCTGGACAACATCCCTCCTAGTGTGGGTGAGTGTGGGAGTATGAGAGATGTCTTACAGTAACCAG
33320	TGCAGGATCCACCAACATAATATGTATGCAGTCATTGCCCTGTAAGTCATTTGGGTAAAAGCACCTGCTAAGTGC
33341	TGCAGGACCTTGGCCCGCAGCCAAACGTGTGTCATAATGTGACTATCATTAATGCGATGACATGCTATTTATCGA
33378	TGCAGGCGCCCGCCCCGCCACAAGGAGTCGCTAGAGTGCGATGGGCCAAAGCAAGCACCTCCAGCCAAACCCTCT
33390	TGCAGGCGGTCACTGAGTCCGAGGTGCTAATGGAGCTCCTTAAACTTGACCCCAAAGTCAGATAGTTTAGACCCT
33410	TGCAGGTTTTGAAACAGCACGTATTAAATAATAGAGCAGGTTTAGAACAGGTTTATCTTCAGTATATGAATAGCG
33421	TGCAGGGGGACAAAAATAACAGCCACGACTAGCAAACACTGTACTTATAATTCTTCACTGGGCATCATCATATGT
33442	TGCAGGACATGAAGGTATTTGTTTGTCAGACGAATCACTGGGTCAAAACTACAGAACAGTACATTTGTATGTTGG
33455	TGCAGGGACAGTGTTGGTGAGGACTGGTCAATGTTGGTGAGGACTGGTCAGTGCATGTACCGGTCCGTACCATAA
33466	TGCAGGGGACCATGACTGTTTAAATTTAATCGTGTAAATGATGCCTTTTAAAGTAAAATATTTCAAATAACATAT
33473	TGCAGGTCCTCCTATTGAACAGCACCACTAATACATTTCACTACTATACAGCAGTGAATCAATGGAACCAACCCA
33481	TGCAGGCTGAGCTCGGCTGTCAGTTGAACAGTGTTTTCTCTGACACATTGGTGCGGCTGGCTCCCGGGTTAAGCA
33492	TGCAGGCTCTAGTTTTGTCATATATTGATTATTGTCCAGCCGTGTGGTCAAATGCTGCTAAGAAAGACCTAGTTA
33499	TGCAGGTGAGAGGAACATACCCGTTCCAGTATTCCGCTTCTGTCTCAACGTTCCCATTCTGTCTCAACGTTCCCA
335	TGCAGGTGCATCAAACGTAGGTTTTTATACATCTATGAGCACCGAGGAAAGACTTGTGTACTTTGAGATCAGTGC
33502	TGCAGGATACCTTCCAGGTGTGGGATCCTAAATCCCTTATCAGGAAAGGCCGGGAACGCCACCTGTTCCTGTTCG
3362	TGCAGGAAGGGCACCACATGAGGGAGGAGGATGTCTTCCCTGTAACGCACATCTTTTCTCAGCCTATTGTGGACC
33646	TGCAGGTATCAACTGCCCTAATGGGTCTGTTGGTCTTCTGTTGAAGTGAGATGTACAGTACTTACAATATCAACT
33683	TGCAGGAGGCAGTACATCATAAAGAATGAATCATACTTGTTAAAAAAAATATATATATAATTTCACCTTTATTTA
33707	TGCAGGCTCACCCTGACATGACCCTCCAGAATGACAATGCCACCAGCCACCCTGCTCAATTGTGTGTGTGATTTC
3373	TGCAGGAGGGACTGGTGCACTTCACAAAATAGATGGCATCATGAGGAACTAAAATTATGTGGATTGATTGAAGCA
33733	TGCAGGCTCTAGTTTAATCTTATCTTGATTATTGTCCAGTTGTGTGGTCAAGTGCTGCAATGAAAACCCTAGTTA
33765	TGCAGGTAGAAAATAATCAGATACAAACAAATATCCTATAAATCACATTGTTGCAGACAGGCCATGTGTAGCCAA
33869	TGCAGGAGCCCATAGGAATGGCTACAGATGTACAGATTCATTTGATCACCATGTTGCAGGAGAACTTTCCTGCAT
33921	TGCAGGCTCTAGTTTTATCTTCTCTTGATTATTGTCCAGTCATGTGGTCCAGTACTGCAAAGAAAGACCTAGTTA
33935	TGCAGGATTGGGGTCAAGTGGATTGCAACTGCACATAGGAAAACAATGGGCAATTCATCCCATTATTTCACTTAA
34040	TGCAGGTAGATAACTAGGATTGCTGTCACTCCTACCCTCTCAGAGGTAGCCCTAAACTGGGGTCCGGTGCTGAGT
34046	TGCAGGCCATGAGGACACCTAACCCTCCTACAGCCCCTGTAGGCCATGAGGACACCTAACCCTCCTACAGCCCCT
34062	TGCAGGAACCCGGCCCACCACAAGGAGTCGCTAGAGAGTATTGAGCCACGTAAAGCCCCACCGGTCAAACCCTCC
34092	TGCAGGATTATATTCATGCTGTTTTAACTGGCTCAAATTAAGATACGGCATCTGTATACTACGTATGCACTCTGT
34098	TGCAGGAGGGAGAGAGATAAGTAAAGAGAGTTAGAGGGCAGGATAGTGATCAGATCGATACCATCTACCCTGGCT
34174	TGCAGGGATAGGCTAGTCATCTGGGAGGGGGCAGGACATGGGCAGGGAGAGAGTAGGGCATAGGGCAGGGAGAAG
34256	TGCAGGACAGTGAGGTACCGGAGGTCCCTCCCCCCCCCCTCTGGACATCGAGGGGACCCCGGCGTACACGATCCG
34325	TGCAGGGGGAGTGCTGTATGTGAAGGAGTAGCATGTCCAGAGGTCTCTTGGCATTGACAATATTCAGAAATTCAG
34341	TGCAGGGAGAGAGAGAGAGCTGGACTAGGTGGTAAAGCCAGCAGGGAGAGAGAGAGAGCTGGACTAGGTGGTAAA
344	TGCAGGCGCCCGGCCCGCCACAAGGAGTCGCAAGAGTGCGATGAGCCAAGTAAAGCCCCCCCTGCCAAACCTTCC
34499	TGCAGGTGAAGTGTAACCTTAATTAACTCCAGCCAAGTTTAAAATACAACTGCTCAAATGTGGCTAGAGAGACCA
34503	TGCAGGGAGAAACTTTATAGCGGGGCAGGGTAAAAACGAGGGAGAAGCATCGGGGATAGTCACATTAGAAGGGGT
34521	TGCAGGCGCCCGGCCCGCCAGAAGGAGTCGCTAGAGCGAGATTAGCCAAGTAAAGCACCCCCCGACCAAACCTTC
34524	TGCAGGGCCAGCTTGGCGCTGTTCAGCAGGTGACACGTCTCCTCGTACTGAGCCACGCTCAACTTCCTGTACGCC
34529	TGCAGGATATTAAAGCTGAGCAACCCCAAGGGAATAAACACACACGCATATACACACGCGCGTGCACTCTCTCTC
34573	TGCAGGGGGTGGTAGAGAGCCCACCAGAGGATGTGGCTGTTGGGCTGGCCACACTTGAGGCACGCCAAGATGACC
34604	TGCAGGTGGAATAGCCTGCTGGGAGCAGAGCTGACGAGTCTAAGAATAGTTACCCTGCTGGTTGATGCTGAGAGG
34641	TGCAGGCTGCGCAGCAAACAAGTGTCCATGATTCAAACTATCTGGATATCCGATAAAATGTCATGATATTATTTC
34662	TGCAGGGAGAAACTTTGTAGTGGGGCAGAGGAAAAAGAGGGAGGAGCATCGGGGCTTGTCGCATTAGAAGGGGTG
34746	TGCAGGAAGGGTACCACTTCAGGGAGGAGGATGTCTTCCCTTAAACGCACAGAGTTGAGATTGCCTGCAATGACA
34829	TGCAGGGAGTTGGAATCCAAAGATATGTGTGTTTCCATGGGACTGTCTGAGGAGGACAACATAAATTATATATCT
34830	TGCAGGATTATTTTCCGGCTGTAGCAAACTGGCTCAAATTAAAATCTGACATCTGCAGGCTGTCCTATTGGAGAA
34846	TGCAGGAGCGGGTCAGTGCTTTGATGTTTGCAGAGAACAACTGTTGTCCAGGGTTGAGCCAAGGTTCTTTGCACT
34850	TGCAGGCAACACTGCCTCAGACCACACCCACTAGCCACCCCACTAACCAATCAGCACACTCAAACCGGCTGGCCC
3486	TGCAGGAAAGGTAACATGAGGGAGGAGGATGTCTTCCCTGTAACGCATAGCGTTGAGTTTGCCTGCAATAACAAC
34912	TGCAGGGTTGTATTTGACCCTCTGCTGCTGCTGTGTCAATGGTGTCTCAGTCTCACATTCTCAAAGTGAGTGAAA
34962	TGCAGGATATAGCCTAATTTGTTTTTTATCCAAGGAAAAATACATTTGTTCTCTTCGAACTTTCCCTAAATGTCT
35003	TGCAGGGTGGAACTGCTGAATAGCACTCTTCCTGGTACTAGGAACCCATTTGGGCCTGTTTTCAACCTCCAACAC
35037	TGCAGGGAGCCATCATTGGGAGGCATGAGGCACTACTTCGGAACCTTTTGGAAGGGCTTCGTTCCCTGACGGAAC
35055	TGCAGGGACACCCTCCTCGAAACGGATGGACTTGGGGTTGGAAGGGAAGACAGGGGGTTCGTTGACATCCTGTAC
35060	TGCAGGAGCATAACATGACCCCCTCAAAAGTAGAAACAGGTCAGTTTGACCCCCTCAATAATATACCATGATGAG
35074	TGCAGGCTACACCTATAATGGTCCATCAGGGCCCTGTCATTTCACCCCGTGCCGGCAGCCAGGGTCCGGAACTCC
35174	TGCAGGCCTGGATCTGGACAGAACCTTGGGCTTGGGTCGGGGCAAGAGGAGAACTGGGTGAGCTTTGGAGCCCAA
35175	TGCAGGGTTGAAATATCTCTTTGTTTACTGTTGTGCTATCCTCAGATAATAACTTCTTATGCTTTCGCCAAAAAG
35211	TGCAGGTTATGTCTGCAATCCAATCACACTGCTGGGTTGACAATCAAAAATAGTTGTATGTAGGGTTATATACAG
35286	TGCAGGAAACTACTACTACCGAATTTCGTAAGAACGCAAAAACCTCAACAAACACCAGCAAGCTCCAATTCGTTG
3530	TGCAGGCCTTGTGTTGCTAATAACACTTTCATCAAGATGAAGAGCTGTCTTCATTTTCAACAGACCCATAACTAC
35319	TGCAGGCGCGGACAAATATATTTTTACACTTTCAGTGAACAGATTTTCATGACCTATTCGACCGAAACGCTCGTT
35402	TGCAGGAACTAATGGGGATCCATAATAAACCCCAGGAAGAATAGCTGCTGCCTTGGCAGCTAATGGGGATCCATA
35425	TGCAGGGCCAGACACCGGTGTGGAGGGAAGCGGGATAGAGGACGGGGGGTATTTCTTAATCAAATTACAAACTGA
35450	TGCAGGGGGCGGCCAATGGGCTCTTCCTGGGGCATACTTCTATAACTCTAATAGTGCAGTGGCAGCAACGCACCA
35505	TGCAGGGTTCTGCCAAATCAAATCAAGCTGCCCAAGTTGAAAAGGTCTTGTTCACACAGACAGAACCAAGCTGCA
35522	TGCAGGAAAAGTCATGAAGGAGATTTTTTTTAAATGCGTTTGCATCGAGATCCAGCTCAGACCTCGCAAAGCAGG
35543	TGCAGGTCTCCTCACACAAGTGCAAAGTCATGTACTACACAGAGGTCATTGGCTCAGAGGACTTCAGGTTAGTGT
35547	TGCAGGTCTGCGAGAGTGTCTCGCTGGTCTGGGCGGGGTGTCTATTGATCTGTAGCTCCTGTGTCAGGGGCTGGG
35577	TGCAGGCAGAGAGAGAGATATGGGATGAGGGAGAGAGACAGGAGGGAAAGAGTGAGAGAGAGAGAGAAAGAGAGA
35578	TGCAGGGTGTTGTATAACAACTGGCAGCCTCTCTCTGTGTGTTCTCCCTCCTCTCCCTCCATCAGCCTCAGGAGG
35579	TGCAGGAGCGAGTCACTGCTTTGACGTTTCAAATCAAATGAACGTTTATTTGTCACGTACGCCGAGTACAACAGG
35680	TGCAGGCCCAGGCATGGATCAAAGCTGGAGAGTATTTGTATCTTTATTTTATTAAAGAAAGCAAAAAGATGTTGA
35682	TGCAGGACAATGACCGTAAGCATACAGCTAAAGCAACACTTGAGTGGTTTATGGGGAAACATGTAAATGTCTTGG
35690	TGCAGGTCTGTGGACGAACGAGGAGAAAGAGATGAGCTAATAAACAGTTAAGCACCCTGCATCTGCCCGAGGGAA
35698	TGCAGGGCCCGTATTCATTAACTGCAGCTCTATGACCATAAAACCTATGATTATGAGGGGGTGACTCCATTACTA
35700	TGCAGGCAAACTAAATTGCATATTGATTAGCATTCAAAGTTATATTGGGTGGTTGTTTTATGGAATGCTCTTTGC
3572	TGCAGGCTCATCCTGAAATGACCCTCCAGCATAACAATTTCACCAGCCATACTGCTCGTTCTGTGCGTGAATTCC
35742	TGCAGGAAGGGTACCCCATGAGGGAGGAGGATGTCTTCCTGGGAACACACAGCATTGAGATTGCCTGCAATGACA
35754	TGCAGGGAGAAACTTTGTAGCAGGGCAGGAGAAAAAGAGGGGAGAAGCATCGGGGATAGTCACATTAGAAGGGCT
3576	TGCAGGAGTTCTATGCCATCATAGAGTTTGTGAACCCGGGAATTCTGGGGTCGTCTGCTGCCTACAGGAAGGTAT
35771	TGCAGGCTGCAGCTGTATCTTGAGGTCTGCATCAAAGTGCTCAAGGAAAGTGGACGTCTGCCAAGGAACTATACA
35846	TGCAGGAATGTGAAATTGACTGGGATGGCTGGGCAGTGATTCTGGTTCATCTCAATGGCTTGTTAGGGGTGATTT
35866	TGCAGGTTCAGACCAGCCTTCTCTATTCTGCCCACTTCTACAGCCCTGACAGCAGCACACTGTGACGGCCCTGAA
35907	TGCAGGACAGCTGTGCGCCGCTGCCTGCCACGTCTTCCAGAACCATGCGAGAATCATGGCCAATTCATCCAGTGT
35979	TGCAGGGAGCACAATGGCCACGACAGGCCCTGCACACCTGAGGAGAAGAGGAAAGAGAATGTAAGGACTGGAACT
36008	TGCAGGGAGAAACTTTGTAGCGGGCAGGGGAAAAAGGGGGAGGAGCATCGGGGCTAGTCGCATTAGAAGGGGTGG
36009	TGCAGGGAGAAACTTTGTAGCGGGCAGGGGAAAAAGAGGGAGGAGCAGCGGGGCTAGTCGCATTAGAAGGGGTGG
36030	TGCAGGCACACAGACAATGGCAGTCACTATCATGACAGTAGGATTTCAGTTTGTCAGCCCTATGGCTGGTCAGCT
36077	TGCAGGACAGGATGAAAGGAAGCTAGTAGCCCCCTGGCTCACCAACCAAGGAGTACGAACATAAAGAGTGGAGCA
36082	TGCAGGCTCAGAGCTATCAGGTGTAAAGCCCCAGAAGGCTCAGAGCTATCAGGTGTAAAGCCCCAGAAAGCTCAG
36171	TGCAGGAGCGAGTCACTGCTTGATGTTTGCAGAGAACGACAGGGTGTTGTCTAGGGTCACGCGGAGGTTATTTAC
36212	TGCAGGACCTGCTTTGTGGATTGTGGTGTAAAAACAAATCTTGGACAGACCTCTCCCAATCTTTACAACCATTCA
36236	TGCAGGTGTCCTATGAAGTTGGTTGGCACCACAGAGATGAATCGTCTCTCTGTCATGATGCCAGTCTCAATGTTG
36245	TGCAGGGTTGTAAAATCACACCTGTGTTTGTTAGAGTCCATGCAGCAGACGCTGTATGTGGCATAGATGACTGAC
36246	TGCAGGCAGTCAGGATGTCTCTGTGTATGTCAGAGTGTCTTTTTGCCTCTTGATTACGAGAGGACTTGTCATTAG
36315	TGCAGGACAGTGCCTTTGGCTACTTCATCACTGCGTGCGTGGTCATCTTCCTGGCAATCTTGTCCTACCTCGCTC
36316	TGCAGGTGTGGGACGTGATTGGTCGGTCTCTGGTGGTGGATGCTGGGGAGGATGACTTGGGAAGGGGGGCTCACC
36360	TGCAGGTTCATGGCCAGAGTCAATCAGATTTACCCATAAAACATTGAAGACAACCAAATCAAATGTGTAAGCCTA
36363	TGCAGGCACACAGACAGACATCCACAAACACTGACAGACAGACAGACAGACAGACAGACAGACAGACAGACAGAC
36373	TGCAGGGTCTGTGTGCGACCCATGTGTTTATGTGTGTGTATTGTGTGTATGTGTGTGTATTGTATACGGGAGTGG
36379	TGCAGGCAGCTCTGCTATGGTAACTAGCATAAAATCTGTCTTTAAACCTAATCTTAACCACACTGCTAACCTAAA
36380	TGCAGGTTAGCTCCCAGGACTCTTGTAGATAGACCCTGTCTGTTGTGATAAGGGTGTTTGGCACAATGCGAGAAA
36404	TGCAGGAACATTTGACTGTTTTAAATCTAATTTCCTGCAATTCTATGTATTTTGAAATGGCTTAGGCCATTGGCC
36409	TGCAGGTTAAAATACATTGCAGACATTTTTTTCTAACAATTAAACATTCATATAATCTGTCCATTACCTTTTTTA
36425	TGCAGGTCATATAAACCTACCCGGCGTCCCAAACCACACCCTATCTCCTTATTAATGTGCACTGATTTTGAGTAG
36456	TGCAGGATATAAATAATGCAATAAAGAAAAATGTGCACTCTGTTTCTGATCTGGTCATTTATTGACGGGACATAC
36501	TGCAGGAGAAATACAATTGGGAGAAAACTGCAATGTGGGAGATTTGTTTCTAGGAATTTGAGATGAACCCTCAGA
36561	TGCAGGCAGCATGCCAATTGCATGCTCCCTCAAAACTTGAGACATCTATGGCATTGTGTTGTGTAACAAAACTGC
36637	TGCAGGAGCAGATGCCAGATATGTTAGTGACTAAAATGTAGCTCTACCAAGGAAGATAAATTGTGCTACTGCCCC
36647	TGCAGGTGCCTGGCCCACCACATAGATTTTCTAGAGCACGATGAGCTTGGTAAGGCCCCCCCGGCCAAACCCTCC
36686	TGCAGGTATAGTGCATTATGATGCAGTTATAATGTATTACAAGACTTCATAGGATAATAATAAAACGTTATAAAG
36697	TGCAGGGTTTTTATAGCATGACAAATTTGTGATGGTACGCCCATTGAACCATATTGCAAATGCACAGTGACTTTG
36722	TGCAGGGATGGGGCTGGGATTAAAAATAAAAAAATTAAGTAAAATATAGGAAAAAACACACATCACAACAAGAGC
36826	TGCAGGTGACAGCATTCCCTCACACATATGCCCCACTAAGCATATGTTTCACTGCAATAGTGAAGGTGTAAACTT
36828	TGCAGGTGGTAGAAAATGTGTTATTTTAGTATTTCTCCAGTATGTTTCCTGAAGGACGAAGACTTCTATTTCAAA
36874	TGCAGGACTTGCTTTTTGGAGTGTGGTGTCAAAAAAGCAGAGCATCTTTTTATTGTGGACAGACCTCTCCTCATC
36891	TGCAGGCGCTACACAAAAACGCAGAAAAAAAATATAAAACATGCTTCTTGACAAGCTTCTTTTGTTGGCACTCTA
36940	TGCAGGGCAACTCCCCATTACCACACCGCTACAGTACAGACCAGCAACACGACCAAGCAGATATACTAGATAACA
36944	TGCAGGCCCCGGTGACAATTGAATTCATAAAACCAAAGGTTTACCTTGGACGAGTTCCAGTGTTGGATAGCCATG
36969	TGCAGGTGACCACAGACGAATTAGCTTCCTGGCTTTAAACTCTGACACTTTCACATCGATGTTGAACCTTTTAAT
370	TGCAGGGAGGAGGAGACAGCCCACAGGGAGGAGGAGACAGTCTACAGGGAGGAGGGGACAGTCTACAGGGTGGAT
37005	TGCAGGCGACACATTCTACGAGGCCCAACAACACGTCTACCACCTGATGGCCAAAGACTCTTATCCTCGCTTCCT
37007	TGCAGGAACACTAAACTCCCTGACCCATCGGACACATTTCAGTGCGCCATTGGATGTATGTCACAAAATACGTCA
37047	TGCAGGGTTGAAATATGCTACTCTTTGTTTACTGCTGTGCCATCATCAAATAATAGCTTCTTATGCTTTTGCCGA
37051	TGCAGGATTGTCTAAGGAGGGGAAGGGGGGGTACGACCTATGACCTCCAAGGCCCATTCTGAATGGACTGGAATT
37191	TGCAGGCTACATTGCGTGCTGATAGAATCATGAGAATCGCAATACATATCCTATGTGTAATACGAATTGATACTG
37209	TGCAGGTAAGGGCGAACGTTTACCCCACAAAAGGAAACGTTGGCCCGAGGGCGCAACAAAGAAAAAGCATCATGC
37245	TGCAGGACAAACTGTTTTCATGTACTTATCTTCAACTATACTCTGTGCATTCAAAGCCTGGCCCATATACTGTAT
37247	TGCAGGGTTGAAATATGTTTCTCTCTTTGTTTACGGAGGTGCTATCCTCAGATAATAGCCTAGTTGGCTTTCCCC
37260	TGCAGGTTGGTCCAATCTCTGTTGAAAGCATCACATAGCAAACCACAACAATGTGACGCATTGAGAAATATTCAA
37275	TGCAGGTCTTGGAGCACATCCGCCTGCCCCTGATCAGCCCGTACTACATCCACGATGTGATTGAGTCTCTGGAGG
37282	TGCAGGCTGGGGGTCAGCGACTCGGTGCTCTCAGGACTCATCTGGGAGGTGGGGGTGTGGAACACGGTGCTCTGG
37322	TGCAGGGGAAAAATTCCACTTACTCCACCCAACACACAGCCTCAAGGAATGAAAAAGAACAGGAATAATGTTAAT
3738	TGCAGGGCGTGGGCCAGGGCCACTGCAGCACACCAGTTAGACAGGGAGTCAGCCGAGAACAGGCCCCCGCACAGC
37444	TGCAGGGAGATCTGCAGCAAGTGATCCGGCAGTCAGAGGGTTACCAGTTACAATATCTCTGTATACAACATTCTG
37451	TGCAGGATACCTGAGTGGAATATTTTTGTTAATTACAACACACTATTGGGACTGGGACATTAGAGTATACAACAG
37487	TGCAGGCTCACTAAGATGTGATGGCTTACCTCGGATTCCAAACCGGCAACACAAAAAAAAGCACAGAGGGAAGAG
37512	TGCAGGCCTACAGACTGGAGCCCCTCATCCTTAAACATTACAGCAACATTGCACCTGCACAGATACACTGGTAAG
37568	TGCAGGAAGGTCAGTCTTTAGGAAAAGGCATGGCCACCCTCGTTCTGACCCATTCAGAGGAAAAAATGTTGGGCC
37622	TGCAGGCACTGGTACCCTCTTTGGACCCCCACGGCACACCCCAGCCCTGCTGCGTACCCATCCGCCTGTCACCTG
37672	TGCAGGTTCATGCTCTACAACATTAGTACAACCTCTCCCCACACAGGAAGCGGCACAGGTCCTAATCCAGGCACT
37678	TGCAGGACTTTTACAGAAAAAACAACAAGAGTGACCTTCTCATTGTTTATATGTCTCATGACTAATTAGGCAGGA
37740	TGCAGGACAGATATCTGTCAGTGGGCCATTTAGCTCAAATAGTGACGTGGAGAGAACGTGGCCAGGGAGAGACAC
37755	TGCAGGAAGGGTACCACATGAGGGAGAAGGATGTCTTCCTTGTAACGCAGTGTTGAGATTTCCTGCAATGACAAC
37777	TGCAGGACCACTTAAAGGCGCAGGTTATTAAGTAGGCTTGCAGTAGTAAAGAGACCAACACCTTTAAATCACACA
37785	TGCAGGGAGCAGTGTTCCGTTTGGGACTCAGATCATGTGACCGCTGCTATCTGTCCAGACGCCACCACAGGGGGC
3781	TGCAGGTTATTGCAAAAATGTGGGGTTATTAAAACTGAAAGTGGATTTACCTAATTCGGTGGCGACCCGCAGAGT
37817	TGCAGGAAGTGTACCACATGAGGGAGGAGGACGTCTTCCCTGTAACGCACAGTGTTGAGATTGCCTGCAATGACG
37819	TGCAGGCGCGACACAAAACGCAGAAATAAAAATATAATTCATGCCTTACCTTTGACCAGCTTTTGCCTTACCTTT
37840	TGCAGGAGGAGAAATATGGATGTCAAAATATTTTGAAATTAAATGGTCTACTTGCCCAAGGTATGAGCAACCCGC
37841	TGCAGGGTTGAAATATGCTACCGTCTTTGTTTACTGTTCTGCTATCATCAGATAGCTTCTTATGCTTTCGCATAT
37847	TGCAGGAGGCGGGGCTTAGAGCAGACCCATCTGATGGAGGCGGGGCTTAGAGTAGACCCACCTGATGGAGGCGGG
37851	TGCAGGAAGACGTCCCGGGGAAGGCTGTGCCGACTTAGGACAACGCGCATGGCAGAACGGGCTCCAACCCATGTT
37869	TGCAGGGCCGGCTGGGACATCATCTGCTGGGGGTTGGCTGTCAGGGTGGCCGTGCTGCCAGGGATGTAGACGTTC
37885	TGCAGGATACCAGGTAATAACGTGGCTATATACAGGAAGTACCAGGTAATAACATGGCTATATACAGGGAGTACC
37888	TGCAGGGATACTTCAGGGCATAGGTGGACATGCCCAATGGAAATAGTTCGGCCTTGGACTGTGCATTCAATGCTA
37899	TGCAGGGGGGTGGAAACAATCACAAAGAGAGGTGAAACATCAGTGCATGACACATTTCAGCTTCAACTGTTCAGA
37971	TGCAGGGATAGAAGAAGACCAACGGGGGGGCTACGGAACGAGGGAGGTGGGAGGAAGAGAGGGAGAGAGAGGGTA
38009	TGCAGGCTGACCCCGGTCGTCAGTTGAACAGTGTTTCCTCCGACACATTGGTGCTGCTGGCTTCTGGGTTAAGAA
38032	TGCAGGATGGAAACACAACACCACTATATCAACCACTGTATCCTACAGGGTGGAAACACAATACAACAATATCAA
38038	TGCAGGAGCAGAAGGCTCGAGCTTTCCTGGGGCGTGCGCATAGTGGCTTTCTAGAACATAATGAGACTTGTTCCG
38041	TGCAGGTATAATGCATTATAACTTGTATATAACCATGTATGAGCCTTCATAATGTCTTATAATAAGGCTGTTATG
38062	TGCAGGGTTAAACCTGTGATGGGAACCATGAGAATGGAATGGAATGTACTTCATGTTAGACGTCAGTCCTCTGCT
3811	TGCAGGTGAAGAAGCCGGTGTGGAGGTCCTTGTCTGGCATTGTTACACATGTTGGGAGGCAGGTTGGACAATCTT
38123	TGCAGGACAAGGAAGCGTGCAGGAAAGATCATTGCCGACCCCTTCCATCCCCTCTTCCAAAGACTCCCCTCTGGC
38130	TGCAGGAACAACCTGTACATGTACTGAGTGTCTGACACACGTACTGGTTATCTTACACACGTACTGGGTATCTTA
38150	TGCAGGCTGACCTTGGTTGTCGGGTGAACAGTGTTTCCTCCGACACATTGGTTCGGCTGGCTTCCGGGTTAAGCG
38163	TGCAGGTGCCGGCCCACCACAAGGAGTCGCTAGAGCACAATGTGCCAAGTAAAGCCACCCCGGCCAAACCCTCCC
3817	TGCAGGCTCATCCTGACAATGCCACCAGCCATACTGCTCGTTCTGTGAATGATTTCCTGCAAGACAGGATCGCGA
38182	TGCAGGGACAGGGGACTGGGATTAAAAATGAACACACCAATAGGACAGTACACCTAAGAGTATCAGTTTCAAAGA
38185	TGCAGGTACTGGAGGGCCTCAGCGTTCAGGCTGGTGCTCAGCACAGAGGGGACCTGCCACGGGAGGAAAACAGGA
38225	TGCAGGGCAATGTGCTTGTCTTCGTAGGATTTACACAGTCCTGTGGTGTGTTCTACAAGATACACCGATGAGGAA
38251	TGCAGGCCCTCCTGTCGCTGCGTGTGTGTGTGTTTAGTGCGCAAGGTCAACCCTGCTGCGCAACATGGCTTGCCA
38334	TGCAGGGTACTGTGGTTGGGAAACAGAGCAGAGGCCTGGTAAGCGGTGCTAGCTGTCTTGTAGGGCAGGAGTCAG
38348	TGCAGGATACAGTATAACGTTACATACAGTGTAACTAGCTAGCTACTGTAGCCATGTCGAACCATCCGGTGGATG
38367	TGCAGGGTTTGTTGTTATACCCTGATGAAGACAGCTTGTCTGTTGAAATGTTGGTTATTAGGTTATTCAATTATT
38374	TGCAGGCGGACAACAACCACAACCACCACCACCAAAGACTAAGGTCATAACAAGACCCAACGTCAGGGCAGAATA
38377	TGCAGGCTCGCGACGCCAGAGCTGTCCAGCACAGCAAGTTGGTTTTCTGTGAAGTTGAAGAGGTTTTGATAGGAA
38398	TGCAGGTACAAACACCAGCACATAATCCTGCTTTTTAGGCAAAGCATGGTGTGCAGGAAAGTAAGTGGGTTGTGG
38413	TGCAGGCTGACCCCGGTCGCTAGTTGAACGGTGTTTCCTCCGACACATTGGTGCGGCTGGCTTCCGGGTTAAGCT
38428	TGCAGGGGGAGACAGAGAGCAGCACTGCTTCAGACAACCATAGAGATTATTATTAAAATAAAAATATTTAAACCT
38439	TGCAGGATAATATCCCAGGATTGATTTGCGATGAGGTTATATTGGATTATAATCCGCCCATCTGAAGTCAGTGCT
38448	TGCAGGGAGATAAGCCCAGGACCAATCACAGAGTAGCCTGGGCTGACAGGCAGGGAGGGTAGTAGTCTCTTCCCA
38477	TGCAGGCCAAGCTGGGGAAAGTTCACTGAGGAGGTTCCCAGGGGTCACAGGAAGATCAGCATGTATAGAGACAGA
38480	TGCAGGTCTCAATGGGGGACCCGTGTGCATTCATTATGTCACAGTGTGTGTGTGTGTGTGCGTGCGTATGTGTGT
38508	TGCAGGGAGATCCTTAATGATTGCCTTCCCTTGACCAAATCGTGAGTGCAAATGACACATAACAGGCCTAGACAG
38520	TGCAGGCTGACTTTGGTCATCAGTTGAATGTGTTTTCTCCGACACATTGGTGCTGGCGGGTGTTGAGGAGCGCGG
38552	TGCAGGGTCCTCATGTAGATGCTGTACTGGACCTGCAGCGCCTCCTGCTGGCTGTGGCTGTGGGAGCTCAGCTTC
38648	TGCAGGAAGAGTCCGGGGATCAGGACGGAACGGTCACCCCTGCTGATGCGCAGGAACCTGTTGCCCGGCTGAGGC
38708	TGCAGGCCAGGCCTGTCACACTTCTGCTTGCACTCTGTCTCGTTGCTGAAGAGGTGGCGGGGTGTGAGCTGGCAG
38752	TGCAGGTGTAATGCTTCAAAACCTGTTATAAGCACGTCTGAGACTTTATAATGTCTAATAATAAGCCCTATAATA
38769	TGCAGGCGCTAGGACCGCCACAAGGAGTCGTTAGAGCGCGATGAGTCAAGTTAAGGCCCTCTGGCCAAACCCTCC
38852	TGCAGGTCCTGATATACCTCCAGGATGTTGGGCTGAAGAGGACTCTCAACCAATGTGGAACCAAAGGGGATGGGG
38860	TGCAGGACAGTTGACTGAACTGAACAAGGATGGAACTACTATGACATAGCATTTATGCAGAGTAGAGAAGGGTCA
38884	TGCAGGTAACATACACCACATGTATCCACCTATTATGTCAGGCTACATAAGAGTGACATAAGTGGTTATAAGGTG
38891	TGCAGGAGGAGTACATCCGTGAGCAGATCTGCTGGCAAGAGCTTCCCTTCAGCGACAACCAGGCCGTCATCAACC
38894	TGCAGGTATATGGTACGTAAACAACAACCTCAGCATACTACAACATATGTGTACAGTGTGTGTGTGTGTTTGTGC
38984	TGCAGGATGACAGCACACAGGGCCATGTTCAATAGCACACCAGGAAAAAAAGTGAATCAACGGAAAACGAATTGT
38997	TGCAGGACTCTCTGGGGGGAAACTGTAGGACCACCATCATCATCTGTGCCTCCCCCTCTGTCTACAATGAGGCTG
39066	TGCAGGGGAATCGGACCCAGAGACGCCCAAACCAGCGAGACAACACCTCTGTTCCCAGTGTGGAAAGAGTTTTAA
39067	TGCAGGGAGACATTTTGTAGCGGGGCAGGGGAAAAAGAGGGAGAAGCATCGGGGATAGTCGCATTAGAAGGGGTG
39068	TGCAGGGTTGGGGAGTAACGGATTACATGTAATCCGTTAAATGTATGCAATTTTTAAAAAAGGAAACTGTAATCC
39080	TGCAGGGAGAGATGAGCTGGACTAGGTGGTAAAGCCAGCAGGGAGATATGAGAGCGAGAGAGAGCTGGACTAGGT
39104	TGCAGGACACAAAATTGACACTTTCACACATCCAAGTTCCTTAGTGTCAATAACATACTTAACCAAGTTTTGATT
39130	TGCAGGATTTAGGAGTGAAGCTGCTCTCTGCTGGACTGCAAAGTCCACAATGTAAACTGGTGACGCTGAAGTGAG
39139	TGCAGGCTGCTGATTAGCTGGCTGCTGATTGGCTGGTCCTGGCTGCTGACGGGCGTGTCCTGGGGCTGGTTGAGG
39239	TGCAGGGGCTTCAGCAGGACTTTGCACTTTAGAGAGCTGGAACAGATGGAGGAAGGAGGAGAAAGAGAGAACGGA
39284	TGCAGGTAGCGAGGGTGAGCCAGGACTGTTCCACACCCCTCCATCTCACAGCGCACATACTGCACCGGTGGCTTC
39303	TGCAGGCTTGTCAGGGCTACAGGTGAGTCAGGAAGTGACGTGTTTTTTTTTTACAAGCATCAGATACTATATATG
39307	TGCAGGGAAGCTTATAGGATCCCGTTGCCTACTTAACAGGCAGGGAGGGTTTTTAGTTCTTATCCATGATCAAGG
39319	TGCAGGCTACCTGTGTGTGTGTTATTACCTCTGTGCGTCTGTCTCAGAGCTGCAGGTGTATTCAGGGGGGTAGTA
39388	TGCAGGGCATCCTGGGAATCACCTGGTGTGACCATGTGAAATACTTGCTGAGACCAACTGCAAGAGTATGGAGGC
39395	TGCAGGGATAGTTACCCCAAAGGCCTGGTAACAGTAGTATAACAAGATTGGTCAAAATAGAGCAGAAATAAAAAA
39409	TGCAGGCCCCATCAGCACCATGCTCACCGAGGAGGACCCCCTGCCTCGAGGCAGCTCATTCCTGGCTACAACTAC
39440	TGCAGGCCATCCACCAGTGAGAGCACACACACATCACATCTCTGACCCCAGCCCTCAATACACTTACATGTATTA
39474	TGCAGGAATACCATGAACTTCCAACTCACACAGAGTGAGCCATTCCGACCTGCCAGGGATGACCACAACAACGTA
39515	TGCAGGGTTCTCCAGAGGGTGGTGCGGTCTGCACAACGCATCACCGGGGGCAAACTACCTGCCCTCCAGGACACC
39589	TGCAGGGAGAAACGTTGTAGCGGGGCAGGGGAAAAAGAGAGAGAAGCATTGGGGATAGTCACATTAGAAGGGGTG
39647	TGCAGGGAGAAACTTTGTAGCGGAGCAGGGGGAAAAGAAGGAGAAGCATCGGGGATAGTCACATTAGAAGGGTGG
39664	TGCAGGGACAACGACAGACAAATATACTTCGAGTTGTGACACTGAGAAGTACATACTATGGCAACAGGCCTAGGG
39672	TGCAGGTGGATCACAGAGAGCAGCTACAGCAGAGATTCAACGAGGAGACGTGATGGAGAGAGGATAAGGCGGACA
39681	TGCAGGGTTAGACCAGCTCTCATGAGCTTCCAAACTCGCGTTACCTTATAATAGAGGTTAAACATTTGGACTGTA
39802	TGCAGGGCAGGTAGTTTGCCAAAGGTGATACTTTGTGCAGACCTCACTACCCTCTGGAGAGCCTTACGGTTGAGG
39813	TGCAGGTGGTGTAGAATCAGGCGGCAGACTTTCTCTCTAGAGGAGGCCCTCTTCCTTGAGACTGGAGGATACATT
39858	TGCAGGTGGCAAGAGCAGCGTTTTCTTTACCAGGATTCAACATGACAACGTTAGAAAAGACACCTCAAATCTGCA
39910	TGCAGGAGAAAAACTCTACATCAGCCATGTCATTTATTTTTATTTAATTTGGTTACCCAGCGTCAGCCACAGCTG
39942	TGCAGGGATGCCACCATCACCTTTGACCAGCTGGTGGATCTGTCCATTCGGTTGGATAACCTGCTGGTCACCCGC
39973	TGCAGGCGCTACCAAAACGCATGTTTATGTCCCATAAACATCACAATTGGTCCTTTTGTTCGATTAATTCCGTCC
39990	TGCAGGCCCCGAGGTCACTATAAGGCAAGCGGAAACTGAACACTTCCAAAATAAGGGATATAAAACCACCAGAGA
40046	TGCAGGCTACCAGACAAATGAACATTAAATCTTTTAACAGTGTAAAATTAAAATGTTTAAGCACATTTTTTTTGT
40055	TGCAGGGCAGGTAGTTTGCCCCCGGTGATGCTTTGTGCAGACCGCACTACCCTCTGGAGAGCCTTGCGGTTGAGG
40133	TGCAGGTGTGATGTTTGCATGTACCGTTCCTATGCAGGTGTTGTTACACGTGGTCTGCCACTGCGAGGATGATCA
40174	TGCAGGGATGGGGGCTGGGATTTAAAATAAATATCAATATAGGACAAAACACACATCATGACAAGAGAGACAACA
40175	TGCAGGCAGAAACTTTGTAGCGGGGCAGGGGGGAAATAGGGAGAAGCATCGAGGCTAGTCGCATTAGATGGGGTG
40213	TGCAGGGAAATAGTTGAATGTGAAAAAACTGTACATCTTGTAAATTCAATATTTATGCAGACATAATGTATTCTC
40240	TGCAGGTGATGGATAAGTATGGAGAGTTCTACGGCCATGACCGCATCAGTGAGCTGCTGGGTATGGACAAGGCTG
40250	TGCAGGCTGACCTAGGTTGTCTGTTGGATGGTGTTTCCTCCGACACATTGGTGCGGCTGGCTTCCGGGTTAAGCG
40252	TGCAGGCATGCCAGCTAAGATAGTTAGACCAGGGGTCTCCAAACCTGTTCCTGGAGAACTACCCTCCTGTAGGTA
40282	TGCAGGAGACCCTCGGATGGAAGGAGAAAAAGATTGGGGTACGCTCGCGGAATAGAGGGTGAACCCCAAACCGTT
40285	TGCAGGTGTGTTTTGGGTCATTGTCCTGTTGAAAACCAAATGATAGTTCCACTAAGTACAAACCAGATGGGATGG
40348	TGCAGGAGTGAAAATAGATTCGTTTACTAGCTAGCTGAGAGGGCAGTGATGTTGAACACATAGGCTACCTAGATA
40445	TGCAGGTATTTGACAGCTTGCTGAATGGGGACATCCTGCCGTACCCCTCGTTCTTCCAGAACGCCACTGGCTGCA
40446	TGCAGGCTGACCGGTCGTCAGTTGAACAGTGTTTCTTCCAACGCATTGGTGCAGCTGGCTTCCGGGTTAAGCGAG
40454	TGCAGGCTTCGTGACAGATGACGAGCAATTGGTTTAAAGCCCCTCTGTTTTTGCCTTGTGTTGATCACACTGTTT
40469	TGCAGGTCTTACTGAGTCTATAGGAATATTAGCCTGCTGGTCTTACTGAGTCTATAGGAATATTGGCCTGCTGGT
40470	TGCAGGCACCCGGCTCGCCACAAGGAGTTCCTAGAGCGCGATGAGTCTACAACATGTAGACCTACTGATTTACAT
40479	TGCAGGCGCCCGGTCTGCCACAAGGAGTCGCTAGAGCGCGATGAGCCAAATCAAGCCCGCCCGGCCAAACCCCCC
40492	TGCAGGAACAGGAAATGTGAATTATTATGTGGATTATAATTCATGTTCACTTTTGTAGGGGTTGATACATTTTTC
40497	TGCAGGAGAAGAAGCTGGTGACATGCCCCGGCCGGAGGTCACTCCAGGTGGCCAAGAACCGCTTCGACGGAGACG
40512	TGCAGGGAGAAACTTTGTAGCGGGGCAGGGGAAAAGAGGGAGAAGCATCAGGGCTTGTCGCATTAGAAGGGGTGA
40514	TGCAGGTTCCGACGCCTCGCTCAATTAGAACGTCTCTATTTTTGCTTTTTATCGCTGGTGCTGTAGGTACACAAA
40516	TGCAGGTGAGCTTCGCCTGATGTGCACTATTAAATTCAGAAAAGTCACTTCACACATCCCTCTTCCAGGAATCTG
40591	TGCAGGCTTCTGGGTTAAGCGGGCTGGTGTTAACCTGTTGCTTCTACTCGGGACGCTTGCTAGAGCTCTGGAAAT
40599	TGCAGGCGGGAAATGCGAGTTGGGGTGAGCTGGGTGGTGGCTCCGCCGCGGCTGGTTCGTTTCTGACCCGTTTCC
40615	TGCAGGAAGGAGGTCTTCCCTGTAACGCACAGTGTTGAGATTGCCTGCAATGACAACAGGCTCAGTTTGATGATG
40651	TGCAGGTATCTCACCCTGGACTCCAGTTTCTGGAGCTGCTTCTTGCCTCCCTTCATGGCCAGATTCTCAGCCTCA
40705	TGCAGGGGACAAGACCAGTAAAGTTTTATCCTCAATCAACTTTCTGGTACTGCCATTCCTGTATTCCCTTCAATA
40709	TGCAGGAGTGTGGCCATGGGAAGTTCCAGTGGACGCTGTACTTTGTGCTGGGGCTGGCCCTCATGGCAGACGGTG
40758	TGCAGGTCACCTGTGGATATAAGATCCACAGCATTCATAAATATACAATGATCTGTCAAACTGCAGAAATGTATT
40779	TGCAGGAGGAGATCAAGTAAGGAGCTAATACTTGAAACAATAGGATTCATCAATAAGGCCTGGAGGTGTGGTATA
40780	TGCAGGGTGAACGGTGTACACAGAGACCTGACTGGTGACACATGTGGTTTGAAGACTGAAGAAGCCAGTGAGAGA
40819	TGCAGGTGAAATAAAGTAGAGTATTATTAATCATCCAGTAACATTGTCTTCTTCGTCTTCTTAGTTGACTCATCA
40836	TGCAGGTCCCTGTCGGACTGGGCCTTCATGGCCTGCATGTTGACCTCCAGACGCAGCTTGGCATCCTCGGTGGCC
4085	TGCAGGCTCTACAACAGAGAAGAGTCCAAGTCACAGGGGAGGGGAAGCAGAGTTGAAAGGGGCTAAAGAAGAGCA
40862	TGCAGGGGGAAAACCCAGTGCCTTCCCTATGAGCTCAATATGTTGGAAATATGTCTATGTGGTTAACAAAATACA
40875	TGCAGGAACAGCCTGACCCAACAAATAATACCCTGACCTGGTGGTGAGACAACTAGACTCGCTATCCATTGATGT
40936	TGCAGGCTCTAGTTTGATCTCCTCTTGATTATCCTCTGGTCATATTGTCATGTATTGTCATGTTATGTCTTGTTC
4097	TGCAGGTAGGAGACTGTTTCCTCCTAAACCCTGGTGATATTTAAAATATACACCCTGAGTCTCTACATCTAGAGG
41034	TGCAGGGCGCCCAGCCCTGGGCAGACAGCCTGGGACGGACCCTGGAACAGCTGGACAACACAGAGAAAAACATGA
41049	TGCAGGCTGACTACGGTCGTCAGTTGAACAGTGTTTCTTCCGACACATTGGTGCAGCTGGCTTCCAGGTTAAGCG
41062	TGCAGGCTCATCCTGAAATGACACTCCAGAATGACAATGCCACCAGCCATACTGCTCATTCTGTGCGTGATTTCC
41092	TGCAGGAAGGGTACCACATGATGGACCCTCCACCTCCAAATCAATCCCGCTCCAGAGTACAGGCCTCGGTGTAAC
4112	TGCAGGCATGGCAGACAGACAGCTGTTGAGGACCTTCATGGCTGACTCCGCTATAGCAGCAGGGGTAACGCCATC
41181	TGCAGGACAGGTGCAGGTTGGATACAACTGCCTGAGTTACACCAGGAACCCCTCCATCAGTGGGACTGTCCGCAA
41183	TGCAGGTCCTGATCTTTTGGATTCCTGCTTTTTAAAATTTATTTCATAGCTGAACCACTTACATCTCTGTGCAAT
41185	TGCAGGTAGAAAATATCCTGAAAAAATATCATTTAAATCACATTGCAGACAGTCCATGCGTAGTCAACAAACTTG
41213	TGCAGGTAAAAATGTGTTTGTGTGAAAGAAGAACATATGATATGACAGCAAGGAGAGGGTCGAGGGAAAAATTAA
41331	TGCAGGCGCGACAACGCAGAAATAAAAATATAAATCATGCCTTACCTTTGACGAGCTTCTTCTGTTTGCACTCCA
41363	TGCAGGTAAGAAGCCGGATGTGGAGGTCCTGGGTTGGCGTGGTTACACGTGGTCTGTGGATGTGGAGGTCCTGGG
41380	TGCAGGTGAAGAAGCCGGATGTGGTCCTGGGCTGGCGTGGTTACACGTGGTCTGCGGTTGTGAAGCCGGTTGGAT
41453	TGCAGGCTGTTTGTCTGATACCCTCCCTATGGGTTTATACAGTATATTATGCCTGTGACTACTGTGGAACTGTAC
41458	TGCAGGTAGTCTTGAGAAGAGCCATCCGGGATCTCTTCCAGGTACGGTGACAGAGGCGGACAAACATCTGGGCCG
41459	TGCAGGGGCTAGGATTAAAAATAAATTATATAATATAGGACAAAACACACATCCCGACGAGAGACAACACTACAT
41502	TGCAGGTATTGAGTTGTTGCCAGGGCAACCTCGCCCTGAAGCGAATGGAAGTGAACGGTTCATGGAATTAATCTA
41542	TGCAGGAGAGGAGTTAGTGTGCTTTACTTTCTCAGTCCCTTCTCCTCAAAGAGACAGAGAAACCACAGAAGCAGA
41552	TGCAGGAGCGATTCTGCAAGATTAAGAGTGAACTAAGTGCAGACTCAGCTTTCTTTGTCCATTTGCAAAGCCCAA
41569	TGCAGGTTTTCTGTTCTACCTGATAATTAATTGCACACAGCTGGTGTCCCCGGTCTAAATCAGCCCCTCATTAGA
41947	TGCAGGGAAGCTGCTAACCAGATCCACAATACCAGAGAGACAGAGGCTTGGTACTATATAATATAACTGTTGATG
41948	TGCAGGTGAAGAAGCCGGATGTGGAGGTCCTGGGCTTTTGTGGTTAAACCTGTTCTGCGGTTGTAACGCCTGTCG
41960	TGCAGGATGTAATTAGATCAGTGAGTGTAAACACCAGTAATAGGTTTTTTTCACCCTGGGCTGTTTAAGTTCAGA
4213	TGCAGGGGGGTTGCGGAGAATGAGGACAAGCTGACAAAAGAGTGATTATTTTTACAATTCCGGTCAGGTTTCGGC
42133	TGCAGGCGCTACACAAAACGCTGAAATAAAATATAAAACATGCATTACCTTTGACAATCTTCTTTGTTGGCACTC
42134	TGCAGGGTTTGTCACACAACCAATACTGTTGGACTGCACGCTCATATCCACTTAGTCTATTAAACTAAACGATTT
42172	TGCAGGAGGAGAAATATGGATGTCAAAAAATTGTGAAATTGAATGTTCTTCATACCCAATACCAAATATTCTTCA
42199	TGCAGGAAAGCAATTGAGGAATTCATGATTTGTTTGTTTTAATCTGATATATTGCGTTGACTAAGACTTTTTTTT
42209	TGCAGGCAGTCCGAGGTGCTAAAGGTGCTCCTTAATCTTGACCCCCAAAAACCATCTCGGTCAGATGGTTTAGAC
42291	TGCAGGTGAAGAAGCCGGATGTGGAGATCCTGGGCTGGCGGGGTTACACGTGGTCTGCGATTGTGAGGCCAGTTT
42312	TGCAGGGAGCCACCATTGGGAGGCATTAGGAGCTACTGCTAGACCTTTTGGAAGGATTCCCTGACGGAACGCCAA
42344	TGCAGGGGAGGGGGAGGGGGGGGTAATCTCTGCCTGTTTTTGTTTTGGGTGATTTTGATTGACAGACAAACCTGC
4239	TGCAGGCAAGCCAGGCTCCGGCATTCAGTAAGAGCTTCCTGAGGATAGACCATCCCTGGGGTTTTCCCATTAATG
42504	TGCAGGATGAATACTACCACTTTCTGGCAGAGAAGATCTATAAAATCCAGAAGGAGCTGGAGGAGAAGAGGAGGT
42564	TGCAGGCACCTGGCCCACCACAAGGAGTCACTAGAGCACGATGAGCCAAGTAAAGACCCACAGGCCAAATACTCC
42592	TGCAGGCACCTATAACGTTTACCTCGATCAGAGCGTAGCACTTTTGCTGGACCACAGATAGAGAGAAAAACGCCT
42648	TGCAGGCTGCTGGGGTAATATACCGCTGCAATAGAGAGAGCCTACCTGGACAGTTGGGTAGTTAGGCAGTTGGCT
42684	TGCAGGGAAAACAGTGACTGCACGAGAAAATCATGAACTTAACCCATTTCCCCCTGTCACAGTGAACAGAAACCC
42715	TGCAGGTTTTCACTCCAACCCCAATCTAGCACATCTGATTCTAATATTTAGCTGGTTCATAAACTGAACCAGATT
42751	TGCAGGACCACATAATGGTAGATAACACCATATTCCTAAACGTCAACAGAGTGAGTCTCTCTGCACGGTCGTCTA
42757	TGCAGGAGCGCCACAAACCATAACCTGATCTTAGCAGAAACCTTGTTGACGCAGGTTGTTTTTGCAACCGGCTGA
42762	TGCAGGGAGAAACTTTGTAGAGGAAAAAGAGGGAGGAGCATCGGGGCTAGTCGCATTAGAAGGGGTAGGAGATGA
42763	TGCAGGGAGCCACCATTGGGAGGCATGAGGAGCTACAAGAGGACCTGTTGGAAAAGATTCATTCCCTGACGGAAC
42768	TGCAGGCAGCACACGGCCAGGTGTATGGACCCTATTTAAAGACAGATTAGAGCTGGCACACTAGCTACACACACT
42786	TGCAGGCTGGCCTCTGGGTGAAGCAGGCGGGTGTTAAGAAGTGCAGTTTGCTTGGGTCATGTTTTGTAGGATGCA
42840	TGCAGGAGGCCAGTGAGGCGGGCCTATTTGTGGGGAAACGCTTCCTCCTGGTGGGCTTTGGGGCAGAGGCGGAGG
4285	TGCAGGACCCACCCCCCCTGGACCTAAACATAGAGGACCCACGCCGAGAGGACCTACATCCAGACCACAGCACCA
42891	TGCAGGGTCATCCTGACATTACCCCCCAGCATGACAATGACACCAGCCATACTGCTCATTCTGTGTGCGATTTCC
42900	TGCAGGAGTGAACATATTCCGACTGTAATTACCATACAAACAGTTACCCTCCATATTCTATTGTTGTCTCGCATG
42906	TGCAGGCCGTCTGGGCGTTGTTGGTAATCAAGCCTGCCACTGTAGTGTCATCTCCAAACTTTGATGATTGAGTTG
42919	TGCAGGCCTGAAGACCACAGCTAAGATTTATCTTTTTCTCTCTCTTTCTCTTCCCTCTCATTCCAGTGCTTTACC
42925	TGCAGGGAGAAACTTTGTAGCGGGGCAGGGGAAAAAGAGGGAGAAGCATCGGGGAAAGTCGCATGACAAGGGGTG
42953	TGCAGGAGAGGGTCACTGTTTTGATGTTTGCATAGAAGACAGGTTGTTATCCAGGGTCACGCCAAGGTTCTTTGC
43007	TGCAGGCTCATCTTGACATGACCCTCCAGCATGACGATGCAACCAGCCATGCTGCTCGTTCTGTGTGTGATTTCC
43010	TGCAGGCTATGTGATACATTTAATAAGAAATCGGTAACACAGGCCAATGTAAAGAATAACCTACTCCTACGGCTG
43015	TGCAGGTCGTCTATGAATGTTTGAACATATTGGCCATATAATCTCCAACTTGCACAGCCAGAAGAGGACTGGCCA
43051	TGCAGGACGCAAAGTTATTTTTTTGTCAGATGAATCGTTGGGTCGAAACTACAGAACAGTTAATGTTCTTATTTT
4308	TGCAGGCAATGATTATCTGGTGAATACACTCTTTGTTAACATTCATTTTAATAGAGGCTTTATAAAAACAAGGTT
43152	TGCAGGCTGTTGAGCTAACGTAGGCTAATGCGATTAGCAAAAGGTTGTAAGTAACAAGAACATTTCCCAGGACAT
43156	TGCAGGTCAGGGTTTGCGGCAGCCTTCTGCAGCTCAGCATTGATAATCTTTTCTGTCTTCTCCCGGGCAGCCTGT
43165	TGCAGGAAGGTCCCTTAGAAATCTGCATTCCCAATGAAACTCAATGAAAAAAGTGTGACCTAAAAAAAAAAAAAA
43180	TGCAGGTGTACAGTGCTGTTAGAAGTTCAAAAAACAGTCAGCACCCATTTTGTTTTCATCGTGGCAGTACCTCTG
43233	TGCAGGGACACCACCCTCACTTTCGATCAGCTGGTGGATCTGTCCATTCGGTTGGATAACCTGCTGGCTACCCGC
43249	TGCAGGCGCCCGGCCCACCACAAGGAGTAATTAATTAGAGCGCGATGAGCCAAGAAAAGCTGCACCAGCCAAACC
43284	TGCAGGATTACTGCAGTAAATTTGAAATGAATCATGCAAGGCCTCAAAGCTCAGCTAGAAACGTGGCAGAGGAAA
43397	TGCAGGGAAGGGGGCTGGGATTAAAAATACAAAATAAAAATATAGGACAGAACTCATGACAAGAGAGACACCGCA
43412	TGCAGGCTATTTCTGCTCTGACAGTCACCAGGGTTTAGAACTAAACCCATCAACCTGCCCCTGGCTAGTGAGTGA
43503	TGCAGGCTGGCACAGTGGACTTCGACCAGACAGGCCTCTCCCATCCCGGCGGTGACCAGCCCCATGCCAGAGTCA
4352	TGCAGGAATGAATGGAAGCAACAGTCATGTCATATATGGAAGCAACAGACATGCACAGACAAAATGTTCAGCTAC
43543	TGCAGGGCTCTCTGTTCTGAGCTGCAGCCACACAAATTGACAGTCCACAGCAAGGGTCTCTCTCCCTGACTCTTC
43555	TGCAGGCTGACCACGGTCGTCAGTTGAACGGTGTTTCCTCCGACACATTGGTGTGGCTGGCTTCCGGGTTAAGCT
43597	TGCAGGACACACACAGTTCTATGAACACATTGAACCAGTTTCAGAGCTGGAGGCTAAGACATATGCGTTACTGTG
43610	TGCAGGCGCTAAACAAAACGCATAAATAAAATATAAAACATGCCTTAACTTTGACAAGCTTCTTTTGTTGGCACT
43622	TGCAGGTCACTGGAGGCTCCAGTGGAATAGGGAAAAGCATTGCTATGGAGTGCTACAGACAAGGAGCATTCATCA
43652	TGCAGGTGCTGAAACTCCAGCAGGCAGTACAAAAAGCAGCACCACATGGTGGAGAGGGGAGGTTACTGCACAAGG
43665	TGCAGGTGCCCGGCCCGCCACAAGGAGTCGCCAGAGCATGATGGGCCAATTGTGCGCCGCCCTATGGGACTCCCT
43703	TGCAGGTCAGGGGAGAGGGCTTTTTAAAATACATCGCTGGCTCTCTCTCTCTCTCTCTCTAGGTGTCGAGGGTGG
43739	TGCAGGTGAAATTGGAGCCTTGACCATCGAGACAAGTCCCTCCATTTAAACACAGGGTGACATTGGTGGGGGTTT
43769	TGCAGGATCTGGACTGCTGGGAGAAAAGAGGAGTTCCTCCAGTGCCTCCACCATCACCACCAAGGACACCACTAC
43808	TGCAGGAAATCACGTACAGAACGAGCACTATGGCTGGTGGCATTGTCATTTTGGAACAGTACCACATGAGGGAGG
43851	TGCAGGATCGTTAGCCATGAACAGTATGTTGTGCCATAGTATCAACCTCAAGTTGGATAGAATTTGTTTTGTTGT
43930	TGCAGGTTAGCACTCTTTTTTACCAGCAGGTTAGCACTCCATTTTACCAGCAGGTTAGCACTCTATTTTACCAGC
43956	TGCAGGCACCCAGTTCGCCACAAGGAGTCGCTAGAGCTTGATAAACAAGTAAGAACAGAACTCTGCTATCATATC
4404	TGCAGGTAAAAGTCTCCGGGGCGCAGCAGAAGAGGGTTGAGTGAGGCCAGCTGGATCACGGTCCTGTCGCGGAGG
44088	TGCAGGAGGGGTACCACATGAGGGAGGAGGATGTCTTCTCTGAAACACACAGCATTGAGATTGCCTGCAATGAAA
44094	TGCAGGTCTTAATGTCTGCCCAGGGAAGTACTGGTCATCTCACTGTAAGACTGCATGCGGGGTGCCTTAGAAACA
44116	TGCAGGTCGTAGGCAGTGTAGGGTGGCAGGTAGGGGGCAGTGTTGAGGTAGGAGTTGAATGAGGGGGTGCTGGGA
44157	TGCAGGCTGCAATGTTTTTATTTGTTGGCTTTATGTAGGCTATTTTTTTTACATAGTTGGCAATGGCAATATAAG
44187	TGCAGGCCACCTCTGTGAAGAGGAGAGAGGAGTTAGGAGCATGTAGCAACAAAGGAATGTGCTTTACTGATATAA
44200	TGCAGGATCTCCTCCCAGACCTGGACTAAAGCATCCGCCAACTCCTGGACAGTCTGTGGGGCAGTCTGTGGTGGA
44228	TGCAGGTAGAGAAGAAAAGAGAGGAGTTTTTTGATGCCTGGAACGCCTGTCTTCATCATGTGACCGGCCTGGCCT
4438	TGCAGGGTGTACTGTAGTTGCGAACCGATTGCAAACCGATTTTACATGTAGAATCACGGAAAATGACATTTTCGC
44390	TGCAGGCAGAGGGCTGGGGGGAGAGAGAGACAGAGAAAGAGGGGATGGACAATTGAAAGGAAGAGAGAAAGCCAG
44412	TGCAGGATGGCACAGTTAATCCATGTTGTGCAATTGACAAGTACAATGGCTGTAGGCTGACCAGAGTCTAAACCT
44473	TGCAGGGCCAGTGTTAAATAAATATGCATGTGGTCTTGACTTTATAGTATGCGTTTTTGTTTGTTGGATTGTTTG
44550	TGCAGGAGTGAGTCACTGCTGTGATGTTTGCAGAGAACAACAGGGTGTTGTCCAGGGTCATGCCAAGGTTATTTG
44614	TGCAGGCTTACTTACGTCATCAGGTGAACGGTGTTTCCTCCGACACATTGGGTGTCTGGCTTCTGGGTTAAGCAG
44645	TGCAGGGACAATAACATTGTAATTGAATTGAGCTGCTTTCAGATTTGGTGAAACGCTAGTCTACTAATGGACCTT
44653	TGCAGGAAGAAATAACCAGCCAACAAGTTCAACTGTTTAATAGCCACACCTTAATTGTTTAACTTTCCCTAAAAT
44664	TGCAGGGCCACACAGCTGTGTTTGAGGCCTTGTGATTCGTGTAACCCCGGCTGACCTCTCTCTCCATACATTAGG
44691	TGCAGGAGAAAGGTCTGAGCACAAAAAATGGATCAAAGCAACCAATCTATCATTCATGTTATTTGATATCATTAT
44698	TGCAGGACAGCCAATTTGCGTAGCTCATTGCGTTGCATACTTACATAGGCTATACATTTGCCTTAACTGTGCTTC
44820	TGCAGGAGGGAGATGAAGGACTGGTCCGCCTGCCTACGCACCTCAGTCAGTTCCATGTTCAGCTGGATCCACTTC
4489	TGCAGGCGCTACACAAAACACAGAAAAAAAGAAAAAAAACATGCCTTACCTTTGACGAGCTTCTTTTGTTGGCAC
44891	TGCAGGACGGAATACAGAGTTAGTATCAAGTCCTCCTGCCTATAGAAACCAGAGTTAGTATCATGTCCTCCTGCC
44934	TGCAGGAATTGAACCCACAACCTAATCCTGGATGTTGCTTCCTTCATGCTCTTACCAACTGAGCTGTATAGCAGT
45093	TGCAGGAAAACTATCTTACATTCGCCACTCTTTTTTAAGGAGTAATTTTTTACAAGTGATCTTGGAAGTAATAAT
45115	TGCAGGGGGACAGAGAGACCAGAGGGGGACGGGTTAGGGCCTTGGGTTCAGTACAGAGCAGAGATATGGATATCT
45119	TGCAGGAGCTGCCTAAAAGAGGTATGCCACGATCCCCGCACCTTTCCTTCCTTCTGAATGGAGGTTGGAGGTTCG
45153	TGCAGGTTTGACCTTAGTCGTACGGCGTTTCCTCCGACATATTGGGCTGCTGGCTTCTGGGTTAAGCGGGCGGGT
45269	TGCAGGTTAGCTTCTTATGGCTGGGGGCAGTATTGAGTAGCTTGGATGAATAAGGTGCCCAGAGGTGCCCAGAGT
45303	TGCAGGAGGAGAAATACAAAAGTTGTGGCACAGGTACAGCCAACTAGCACTAGCTTATGTCAACTATCTATCAAA
45329	TGCAGGCTGTTAATGAGCTGGTTGCTGGTGCTGGAGGTGGCAGCTCACGGGCTGGTCCTGGGGCTGGCTGAGGGT
45341	TGCAGGGACGGAGGCTGGGATCATAACAAAAAAATAGGACAAAACACACATCACGACATGAGGGACACTACATAA
45405	TGCAGGATCACTCCTGTAGCACAAACACACAAACAGGCCAAATATATACATCTTCTTAACTTGTATAGACACTAT
4548	TGCAGGCTGACCCTCAGTTGTCAGTTGAACAGTGTTTCCTCCGACACATTGGTTCGGCTGGCTTCCGGGTTAAGC
45657	TGCAGGAATTACATTTTTTTATACATAGCCCCCCAATTTTCGGGGCTCAAAAGTAATTGGACAAACTAACATAAT
45701	TGCAGGCCATCTCAGACCAGCTCCCGGAGTTCAACGAGTTCTACGTCCTCAGACTCATCAACATCTCAGGTAGGG
45728	TGCAGGAACACATGAGGAAGGAGGATGTCTTCCCTATAACGCATAGCGTTGAGATTGCCTGCAATGACAAGAGCT
4573	TGCAGGTTTTGTTTAGTTCCCGTTCATTTTACTAGTTCTTAAGACTGCGCATGATGGTCCCAAGGGATTGTTCTC
4578	TGCAGGTACGCGACGTCCCACTTCAGAGCTGGATAAACTAGATTGGTGTCTGTTAAAACCAATGGTTCCTGGAAA
45787	TGCAGGAGTTGAACCCAAAATGTTCACTATATAACAAAATCTATTATTAGTATGACAGTGTGTCTACTGCCATAC
458	TGCAGGGAGATGGAGGGAGGCAGAGAGAGAGGGGAGGGGGGAAAGAGGGGAAGGGAAGAGAAGAGAAAGAGCGAG
45864	TGCAGGAATCTTGAATAGAACCAAAAATGAATTTTTTTTTTTTTTACTAAACATTCATATACGCATGTATTACTA
45903	TGCAGGGGCCATGATCGATATTGAACTAAATCATCTGCAGTTGTCTTTTGACAGAGCAGGTGCATAATAGTGAGA
45939	TGCAGGCTGTGTAAGGACTATTTTACCAAGAATTAGAGTGATGGAGTGCTGAATCAAATGACCTGGCCTCCACAA
4597	TGCAGGTTCAGGCTCTACAACATCCGTGGAGTACGACCCTCCCTCACACAGGAAGCTGCGCAGGTCCTAATCCAT
46005	TGCAGGGGGATTGGTATAGCTTACCGTACTCACTGCTTGTAGGTCATTTTATATATTGACGCTTTGCTTGGGCAA
46016	TGCAGGGATAAACTTTGTAGCGGGGCAGGGGGAAAAGAGGGAGAAGCATCGGGGATAGTAGCATTAAAAGGGGTG
46024	TGCAGGGGTTGTGTGTGTACGGGAGTGACTGCGCTTACCACCATACTGTGCTACCCTACCACTGGCAGATCCGCA
46032	TGCAGGGACATACTACAAAAGTTTCTCAGGACACAGACATATGTTACAGAGGAGGAACAACTAGAAGAATCCAAT
46059	TGCAGGGTTGAACATAACACCACAGTACGTAGCTATGAAGTTATTGCAGTAATGGCTTCAGGAAATGTGAAAAAA
46110	TGCAGGGGGCTCTCCTACCTAGGGATCCAGGAAGTGCAGACACAGGAGTGGTGGGACTAGGAGCTTTCTCACAGC
46137	TGCAGGAGTTGTTCCAGACAGTAGATATGAGGTCTGTTCCCTCTCTCCCCCTCCACCACCACACTGTAACTACAG
46158	TGCAGGTCAAATGCCCAGATGGAAATGGTCACCTAAAGTTGTGTCCTGGAGGTTTTGTGTAGTTCCTGGTTTGTC
46164	TGCAGGGAGGAATAGTAATAATGGTTTAGTAAATAGTTTATTCATAATTTATTAATCATTACTCCCATATTTGTA
46179	TGCAGGCCACCTTGTTACACACTTAACAACTTGTTTTCTCTTTGTGTTTTTCTTCCCTCTTCCTCTGTTGACAGT
46184	TGCAGGCCACTTACAGAGAAGCCATTAGACAAACACAGAGCAATCAGCAATAAATACAGGCGCATGCCAATCTCA
46209	TGCAGGAGGATTGTTTGTTGTGATTGAGTGAGGGGAAAGGTTCTGACAGATGGGTGTGACTTGTTGGTGGTAACA
46260	TGCAGGCGCCCGGCCCGCCACAAGGATTCGCTAGAGCACGATGAGCCAAGTAAATCCTTCCCAAATGCACTGTAT
46323	TGCAGGTACCACATGAGGGAGGAGGATATCTTCCCTGTAATGCACAGCATAGAGATTGCCTGCAATGACAACAAG
46353	TGCAGGAAATGTACATTTTACACTAATTGAAGACACATTATGTATGTGTACCTGTATATGAAAGTGTGTTCTGCA
46376	TGCAGGGTTGAAGCTACAAACTCATAGGCTTGGCTCTCTCATCCCATCCAGGCTTCTGGGAGGGAGGGTGGACAA
46384	TGCAGGATGTATTCAAATACACAATCAGAAAACCTCTTAGTTATAATCATTACTTCAATTGAATCATAATTAGAA
46469	TGCAGGCAGTCACTGAGTCCGAGGTGCTAAAGGATCTCCTGAAACATGACCCCAAAAAATAATCTGGGTCAGATG
46588	TGCAGGAGAACCCTTTTAAGTTCTAGTTTGCACCTTTTTTAAGTGTACCAAGACTTAACCAGATGAAACTTCACC
46600	TGCAGGCTAGCCCAGGTGGGACGGGTGGCGCCCCTAGAGGGGCGGGGTACTGTCACGCCTGCCCCCACTCTCCGT
46689	TGCAGGTTCTAGAGCGTCTGTTCCAGAAGGGTTTCAGCGTGGCAGCGTCCTGCGGCGGCGGGGTGGACTCCTCCC
46691	TGCAGGCTCTTAAAAACACATGCTGTTTATGGGGGTTGATATGGGCCATTGTCTATCACAATCCACTAAGACAAA
4672	TGCAGGCCCTACTTTGTCACACCTGTCCATTCGTGTAGTTAGGTGCCACAAAGAGGGATTTAGGAGAATTACAAT
46743	TGCAGGCTATAACCATTGGCTACTGAGGACGACCAGTGAAGAGTCAACCATGCCAGCCTATTCAACTATGTCCTG
46783	TGCAGGGTCGAAATATGATTTCTCTCTTTGTTTACTGTTGTGCTATCATCAGATAATAGCTTCATATGCTTTCGC
46785	TGCAGGTATATTTCACTGATCACCCCCAAAGCCAATTCCTCTTTGGCCGCCTTTCCTTCCAGTTCTCTGCTGCCA
46792	TGCAGGCGCCCGGGCCCACCACAAGGAGTCACTAGAGTGCAATGAGACAAGTAAAGCCATCACAGCTGGGCCAAT
46793	TGCAGGCTGACCTCGGTCATCAGGTAAACGGTGTTTCCTCCGACACATTGGTGTGGCTGGCTTCCGGGTTAAGCA
46937	TGCAGGGAAGATCCTAGGAGCCGGGGCCTTTGGGAAGGTGGTGGAGGCCACGGCTTATGGTCTGGGGGAGGACGA
46986	TGCAGGAGTGTTTATTTGTTAACACACTTCTTCACACTCCAGTGGCTCTGCAGCAAGGATGGAAGGATTCTCAAT
47037	TGCAGGGAGAAACGTTGTAGCGGGGCAGCGGAAAAAGAGGGAGGAGCAAAGGGGCTTGTCGCATTAGAAGGCGTG
47047	TGCAGGAGACTCTCTCCCTTCTGCAGTATAGAGAGAGAGAATTTCACAGAACAAAGGAATTTATTCTACCTCACA
47059	TGCAGGCGCCAGCTTTTATAGGCCAGCGTAGCTCTCTCTTCCAGTTTTGATTTCGGCCCGATTTCCTTATTTTGA
47066	TGCAGGCAAAAACGCAGAAATAAAAATATAATTCATATGCCTTACCTTTGACGAGCTTCTTTTGTTGGCACTCCA
47096	TGCAGGACTTGCTTTTTGGAGTGTGGTGTCAAAAAAGCAGAACATCTCTGTATTAAGGACAGATCTTTTGAGCCG
47186	TGCAGGTACAACAACATGGCACCACACAGCCGTCAAACCGCTCAGGAAGGAGGCGCATTCTGTCTCCTAGAGTTG
47211	TGCAGGTATATTTCACTGGTCATCCCCAAAGCCAATTCCTTCTTTGGCCGCCTCTCCTTCCAGTTCTCTGCTACC
47242	TGCAGGCGGCAACTGAGTCCGAGGTGCTAATGGAGCTCATTAAACTTGACCCCAAAAAACCATCTGGGGCAGATG
47417	TGCAGGTGTAGTGGAGGGGTGTGTTGTGGTGGTAGGTCTCTCCGTAGGACGCGTTGGGGTCCAGCCCCTCTCTGA
47428	TGCAGGGTGTTGTTTCTTTTCACCTGCAGTGTGTTGATTCTTTTCACCTGCAGTGTGTTGATTCTTTTCACCTGC
47447	TGCAGGCCATCCGACATCCAGCTTATGGGGTCGATACGACCCCTGAAGTCATTCACCAGTCACTTTGTAACCACT
47457	TGCAGGATTTACCAGCTCAATTTCATAGAACTTAAACGATACAGGCGTCTAGGCGAGTGTGTATACAGAGGCAGC
47464	TGCAGGTTTTCGCGGCAACCATAATTATTGCACCTGATTCTAATAATTAGCTGGTTGATAAGCTGAATCAGGTCA
47518	TGCAGGGAAAGCTGCAAATTGACAGACTCATTTATTCAACATAAACACTGAGGCGATTTCGAGGTAAGAAGTGCT
47569	TGCAGGTGGAGCAGTAGCACCAGTATTGGCTTCTGTATGTCAGTCATTTGGCCTCACCCAGAATGGAAGAGGTGC
47590	TGCAGGGGGCACTGTGGGCTCTTTATAAACCTGGGATACAGGGGGGGTCTGCTTCTGTCCTGTAGGGGGCACTGT
47618	TGCAGGAAGAGGAAAGACCACTGAGGTAAGTACACTAACCACAACTACTGAGAAGCCCCTCATTGGGTCCCAAAT
47622	TGCAGGCAGTGCAGGGTCAAAGAAAAACTCGAATCTGGGGCGATCCAACACCTTAGGCCGGCTGATATGGGTGGG
47627	TGCAGGCTGGCTGGTGTTAAGTTCTTAGTGGGTCACATGGATCCAAGCCCAGGCTCAATGTGCAGGCTTGGGGAT
47642	TGCAGGATGAGCTGGAGGACAGGGCACCACTGGACACTGAGGAAGATGAGGAGGAAGAGACCTTCACGCAGCAGG
47681	TGCAGGTGAGAGAGAGCTGTGTTGAGTCAGCCAACGCCTTGATCTTGGCTTTGTTTTAATCATACTGTATATTCA
4770	TGCAGGCGCCCAGTCCAACTTCGGTCCAACTGACGGTGTTTCCTCTGACACATTGGTGCAGCTGGCTTCCGGGTT
47704	TGCAGGTATAATGCATTGTAAGACTTGTCCACTATACCTTTTTAGGAGGAGGAGGAGGTTTCTGCTGGAAGGCCA
47739	TGCAGGCAGTTCTGTTCTGTTAATTCTCTTGTTCAGTTGACCCTCCTGAGAACAGATTAATGCAGTGCATCCCTC
47821	TGCAGGCGAGCATGACTGTGATCTGTGGTTCTTTGTGATTGTAATCTTCCCTGAAAGTAATTCTCCAATAGCATT
47828	TGCAGGAAGCCTGCCCAGGGCTTTATAGAGACCCGACGTTGGCTCTCTAGCCGAGCATGAAATGAGCAGCCTGCT
47843	TGCAGGCCTCAGGCAAAACCTCCACTAAAATGATTAAGATCAAAGGCCCGACGATAACAACAACAAAAATGACTC
47851	TGCAGGTAGTCTTTCATCTTGTTGGGCAAAGGCAGGTTCTGAATTAGGTCAATCCTGGTATACTGTCTAATCACA
47863	TGCAGGCTGCTGATGGGCTGGTCCTGGGGCTGGCTGAGGGTCAACCTCACCCTCTTCAACCAACTCACTGTCAGA
47864	TGCAGGAGTTAGAGTTAGGATCCACACTGAACTGGTTGCCTTTTTCAAGCGAGATCAAACAAAGCATTTTGCCCA
47889	TGCAGGTGTCCGGCCTGCCACAAAGAGTCGCTAGAGCGCGATGAGCCAAGTAAAATTGGCTGTGCAGTCAGGGTT
47940	TGCAGGTTCCTGCTCTAGAGTACAACCCTACCTCACACAGAAAGCAGAGCAGGTCCTAATCCAGGCATTTCTAAT
47942	TGCAGGCTCATTCTGACATGACCCTCCAGCATGACAATGCCACCATGCACAGATCGAGCAGTATGGCTGATTTTC
47953	TGCAGGCTTTAAGTGAAGCATTACCATTACTTCACACGGGGACAATGCTACATTAAATCAAGTATCTTATGCTAT
47956	TGCAGGCAGTGACTTAGTCTGAGGTGCTAAAGGAGCTCCTTAAACTTGACCCCAAAACACCATCTGGTTCAGATG
47969	TGCAGGTTAAACGGATATAGGGTGTAATCATTAGTCCAACAGTTGCAAACGAGAGTTTCAATTCAAATTCAGGTA
48002	TGCAGGAGGAACTGGTGGACGTCAGGCTGGAGGGAGAGCACGTACCAAGGGATGAGCTCTGTGCCGTGGCTAAAG
48032	TGCAGGGAGAAACTTTGTAGCGGGGCAGGGGAAAAAGAGGAAGAAGGATTGGGGCTAGTCACATTAGAAGGATAA
48088	TGCAGGCGCTCTACAAAACACAGAAATAAAATATAAATCATGCCTTACATTTGACGAGCATCTTTTGTTGGCACT
48094	TGCAGGGCCTCATATGAGAGCGAGCGAAACCTTGCCTGTGTGTGTTCATATTTGTACATGTATAGGTGTGTGTAT
48151	TGCAGGTTATGTTTGGTGTGTTGCATTGTCTTGTGTTGTGGCAGACTCAGATGAGGTTAAAAAGGGTGAGGAGGG
48250	TGCAGGCCTGTCAAACGACGTAGACTGTAGCTCACCTGGAGAGGACGGACAGACAGACGGACAGGGAAACATACA
4826	TGCAGGGCAGTGTGCCAGTCTGTGTACCCATTCACCCCACAACAATGCCACTGACAGGGAGAGAGAGGAGACAGG
48292	TGCAGGAGCCCAGCTGTGAGAAGGGTTGTCAGGTCACCAGTGAGCAGATCAAAGCTGACATGAAGGCTGCAACTG
4830	TGCAGGCGCCTGGCCCGCCACAAGGAGTCACTAGAGCGCGATGAGCCATGTAAAGGCCCCCCGGCCAAACCCTCC
48300	TGCAGGCTCATCATGATGTAACCGATGTAAAATGGCTAGCTAGTTAGCGGTGGTGCACGCAAATAGCGTTTTAAT
48335	TGCAGGCACTCCTCATAGGTCAGGCCTGCAGACACTCATCATAGGTCATGGCTGCAGGCAAGCATCATAGGTCAG
48355	TGCAGGAATGTTCCAAAACCTAGTGGAAAGCTTTCCCAGGAGAGTGGAGGCTGTTATAGCATCAATGTTCCAACA
48360	TGCAGGCTCAGTGTGGCCTAGTGGAGGAAACAGGTCAAAGATGGTTTACTGAACAGAGACAGACATGTACACAAC
48413	TGCAGGAACGTGCCCATAGGCGACGTTGTTGCTGGTGATGTCTGGTGAGGACCTGCCTTACAACAGGCCTACAAG
48467	TGCAGGTAGAAAATATAAAAAGAAATCCCATTAGCTACGCATGGCCTGTCTGCAAGGAACTTAGAAACATAGTCA
48469	TGCAGGTGAAGAAGCCAGATGTGGAGGTCCTGGGCCGGCATGGTTAAATGTGGTCTGCGGTTATGAGGCCGGTTG
48476	TGCAGGCTCCCACCCCGCCACAAGGAGTCACTAGAGCATGATGAGCCAAGTAAAGAACCCCCCGGCCAAACCTTC
48491	TGCAGGCTCTAGTTCGATCTTAGCTTGATTATTGTCCAGTCTTGTGGTCCAGTTCTGAAGGACACACCTAGTTAA
48525	TGCAGGCTCATCCTGACATGACCCATCATGACAATGCCACCAGCCATACTGCTTGTTCTGTGCGTGATTTCCTGT
48552	TGCAGGAACAGGTGGCGGAATTGGTGGCTTTGACAGAAGCATGCAAATAGGCTGAAGGAAAACAGCTAATGTCTA
48562	TGCAGGGCCAATGAAAGTCAGTCTGAGGAACAATCAACAGAGCTTGGATCAAGACCCAACTCACTTTACCTTCAA
48603	TGCAGGGAGTGGTTGGGGTCAAACCTCCTGCAGAGGTTGAAACACAGTGGATGTAACAGACGTTTCTTTGGTCTG
48630	TGCAGGACTTGCTTTTTGGAGTGTGGTGTCGAAAAAGCAGAGCATCTCTTTATTAAATTATAGATGGTGGAGAAT
4864	TGCAGGACGCTTATTTTCACATAAGCATCCTGACAGCACACAGGATGTTTGTAAGGTTTGCTTTTCAAGGCACAT
48675	TGCAGGCTGACTTCGATTGTCAGTTGAACTGCGTTTCCTCAGACACGTTGGTGCGGCTGGCTTCCAGGTTAAGCT
48832	TGCAGGAGGAATTGGGTACCCATATAAAACATGATACATTTTTGTCAAAAGTTGCTAATATATGCATATAAAACA
48839	TGCAGGCGCGACACAAAACGCAGAAATACACATTTAAATCACCTTTGACGAGCTTCTTCTGTTGGCACTCCAATA
48849	TGCAGGTTCATCTTTTATTGAAGGCAAACCTACATGCACATTGCTAGAGCCCAAACATGCCCTCACTGGCACATC
48883	TGCAGGAGCAACTACTAGGCATTAAAAGACTGCTGAAAGCATGCAGATTATCTGAGGGGTAAAGACATCCACTTA
48939	TGCAGGGGATAAGTTCATTACAGTTACCAGCCTCATAAATTCCAGCCCAAACAAATGCTTCATAGTTCCAAGTAA
48949	TGCAGGGCCGGGCCGGGCCAGGAGAAGCCCTGGGTCATTGGTGAGTTGGACTGTTGCACTATCTTTATACTGCGT
48956	TGCAGGAGAAACAGGCCTGGTGTTGCATCCCAAATTGAATCCTATTCCCTATATAGTGTACTACTTTTCACCAGG
48984	TGCAGGCTCATCTTGACATGACCCTCCAGCGTGATAATGCCACGAGCCATACTGCTCATTCTGTGCATGATTTCC
48988	TGCAGGGGAGACCAATAGTACTCTTCATCGACACATTCAACTCTTCATCTTATTTATCTTATAGTGGTTACAGTA
49066	TGCAGGCTCATCCTAACATGACCCTCCAGCATGACAATTTCACCAGCCATACTGCTCATGCTGTGCATCATTTCT
49083	TGCAGGTTCATGCTCTACAACATCCGTGGAGTACGACTCTACCTCACACAGGAAGTGGCGCAGGTCCTAATCCAG
49121	TGCAGGAAGTTGGTACATTATACCGTGTTCTCTGCCTGGATTTACTATCATCTTAACTCGATGCCTGTTCTGGCA
49146	TGCAGGCACCCAGCCCACCACAAGGAGTTGCTAGAGCACGATGAGCCAAGTAAAGCCCCCCCGGCCAAACCCTTC
49170	TGCAGGGGGGAACTTTGTAGCGGGGCAGGGGAAAAAGAGGGAGAAGCATCGGAGACAGTCGCATTAGAAGGGGTG
49172	TGCAGGATCGTCTGACACCAGCCACTCGGACAGATGATTAAATTCTGACTGACTGTGCCTGGCTCCTTAGTGTGT
49181	TGCAGGATGTGGATCTGACCCCTCTGGTCACCAAAACACTGGGTAGGAGCAGGAACAGGATTGTCAGTTCATTAA
49217	TGCAGGCACCACCTAGAGGCCACCTAGGGAAATGCTAGAGGTGAAAGAGCACAAGGAGTCCAGCAGTGTCCAGTT
49271	TGCAGGTCTGCCTCCAGCTCAGACTGAGACAGCTCCATGCCCTGGGGGGTGTTGGGGGGCGTCAGCAGGCAGGAG
49272	TGCAGGCTAAAGGACAGTCAGGAAGCCCGTTGGAACATAGACCACACTACCATGCAGCTGCTACAACACTGTTGG
49322	TGCAGGCGCCCGGCCTGCCACAAGGAGTCTCTAGAGCGCGATGAGCCAAGTAACCCCCCCCTTGGCCAAACCCTC
49375	TGCAGGTTGAGTTTGGAGGCGGGGTGGAAGATCCATCGCCGTTGGTTACCGCAGAGCTCCCTCGCGCAGATACGA
49505	TGCAGGTTTAAGTCCTTTGAGGTGATGTCATGCAGGGTGAAGATAAAGGCTGAAGTAAAAAAACATCAAAAATAA
49511	TGCAGGACTTCATTCGGTCTCTACTCTTCCTTTGATCAATAGTTCAGGGCTGCTCTGTGTCATAATGTCCTCCAG
49513	TGCAGGATGCATAGGTCTATATACCCCCATTCAAGTCCAGACAGGAACAATCCTGTTGAGGTACACAAACATCTC
49555	TGCAGGCGCACGGCCCACCACAAGGAGTTGCTAGAGCGTGATGAGCCAAGTAAAGCGCAGAGTGGGTTTGTCATG
49588	TGCAGGAACGGTCAATGAAGGCGATTGACTGGGTGGTCAGTGTAGTCAATTAAGTGGTTCTACCTGCTATAGCCT
49600	TGCAGGACACCTACAGCACCCGATGTCACAGGAAGGCCAAAAAGATCCTCAAGTACAACAACCAACCAAGCCACT
49602	TGCAGGTTCTCTGTTCTACCTGATAATTAATTGCACCCACCTGGCGTCCCAGGTCTAAATCCGTCCCTGATTAGA
49634	TGCAGGATTGTCAGACACCAGCCATCTGGACAGCTGATGAAACTGGGTTTGATGAAACTAGGTTTGCACAACTGA
49639	TGCAGGTAGAAAATATCCTGTTGAAAATAAATATCCTATGAATCACATTGGCCATGCATGGCCTGTCTGCAACGA
49689	TGCAGGACTGTAGTGTGCCAGGCCATACACACGGTCACCAAGGTCAAAGCTCACGGAGAGGTGCTCCACTGCCTA
49740	TGCAGGAGAGCATCGACAGGGCCATCATAGGTAACGTTATGTTGTTGATGATATGTTTACATTTACATTTTGGGG
49791	TGCAGGCGCCCGGCCCACCACAAGGAGTCACTATAGCGCCATGAGCCAAGTAAAGCCCCCTCCGGCCAAATCCTC
49830	TGCAGGGATTTTACACTACAAGACATTGAGGTTATTACATTTGTGGCTTAGTTAAATTCCATGTGTGAGGAACAT
49867	TGCAGGCTGGCCCCGGCTGCCAGTGACACATTGGTGCCGCTGGCTTCCGGGTTAATGGTAAGGAGCGCAGTTAGG
49895	TGCAGGGAGATACAAACCGAAAAATAAGGAGTACATTGACCTGAGAAATGTAAAAGGGTATAACATCTGCTGTAG
49982	TGCAGGGTGTTGTCCAGAGTAATGTCAAGGTTCTTTTCATTCCAGGAGGGTGACACTGTGGAGTTGTCAACCATG
49988	TGCAGGCTGACTTCGGTTGTCAGTTGGACGGTGTTTTCTCTGACACATTGGTGTGGTTGGCTTCCGGGTTAAGTG
50042	TGCAGGTATGGACTTAAAAAGTGTCTGCAAATATGAAAATGTATTCAAAAAAAGATTCAACGGTATTAAAAAAAA
50057	TGCAGGCTGACCCGGTCACCAGTTGAACGGTGTTTCCTCCGACACATTGGTGCGGCTGGCTTCCGGGTTAAGCTG
50060	TGCAGGCACAACTCCACCGGCGTTGGCTCTGACCCCCGGCTCAGGTCCCTCTCAGCCAGCCCGGGTGGGCGCCAT
50061	TGCAGGTTGAGTTCAATAACTACAGGCATATGTATGAGATGCCGGAGGAAGCTTTGAATAGGTCAGTAGTTTACA
50069	TGCAGGTTGGGCAGGCTCTGGCCTGCATATTGAGGAAGAAAACACAGGAGGAAGAGAGGAAGAAGGGGGGTGAAG
50096	TGCAGGGGCAGTGTGGCAGACTTGGTCTTGGGCTGCTTGTGGCAGGGGGCACGGTACTGAGGCAAGCCACTCTTG
50137	TGCAGGCTCATCCTGACATGACCCTACAGCATGACAATGTCACCAGCCATACAGCTCACTCTGTGCATGATTTCC
50142	TGCAGGTCTGAATACAGAGTAAATGACAATAACATCATTAAACCAATAGTGTATTATGGATAAAAACATGTATAA
50146	TGCAGGAACTGGAACTACCGAATCACAACTCAATAACTAATTTGGATCATTATGCTGAGTAGTGTGATTCCTTAT
50151	TGCAGGGTCTAAAGTTGTCATCTAATATGAAATCCATGTTTCACCAGGTACTTCATGAGTAATTAAAGCTCTCTT
50189	TGCAGGAAAATGACCCTAAGCATACTGCTAAAGCAACACTCGAATGGTTTAGGGGAAACATTTAAATGTCTTGGA
50190	TGCAGGAAGTAGTAGCACCGCTCCACCTGAAGGGAGGATGGAGAGAGTACAGAAAGGGGACATGATGGAGAGAGG
50216	TGCAGGGAATCGATCCCATCACTCCACATTCTTCTTCCTTCACCTTAGTTGCATCCCAAGGAGAGGAGGAGGGGA
50247	TGCAGGAATCCCACCTGATCCGTAAGACCCATGGGAATCCTGGCCCCGTGTCAACCTCAACCATAACCATAACCA
50377	TGCAGGTGTAGCACCTAACCCTGTAATACCTAATATCTCTCCTTCTATCACCTCAAAAGTACACTGAGTGTACAA
50394	TGCAGGGCCACTGATAAGTGTAAACTATAGTCCACTTGTGGACTGACCCCGAACTTCAGTAGGCCCGCGAGCTAA
50397	TGCAGGAAGGGTACCACATGAGGGAGGAGGTCTTCCCTGTAAACACACAGCGTTGAGTTTGCCTGCAATGACAAT
5043	TGCAGGGAAAGAGGGACCTCCTGTGAGTCATTCTTTCTCGATTGAAATTGCATTTTGAGGAATCGTAGTGCAGAA
50433	TGCAGGTTGAGTTCAATAACTACAGGCAGTATGGTGCAATGCTGAAGGAAGCTCTGAATAGCTCAGTGGCCTACA
50436	TGCAGGAGTCCTTTTTGCCTTTTGGTAGGCCATCATTGTAAATAAGCATTTGTTCTTAATTAACTGACTTGCCTC
50473	TGCAGGCAACACGCAGAAAAAAAATATAAATCATGCCTTACCTTTGACGAGCGTCTTCTGTTGGCACTCAAACAT
50523	TGCAGGAGGAACAGCCACTGTGGACCAACATGTGAGAAAGGTAGAGACACGCAGAAACACTTGTCAACAAAAGAG
50545	TGCAGGGACGGGGGCTGGGATTAAAAATACAAAAATATATACAATATAAATATAGGACAAAACACACATCACAAC
50565	TGCAGGGACGGGGGCTGGGATAAAAAATAAAAATATATAATAATGACAAAACACACATCACGACGAGAGAAACCA
50578	TGCAGGAGTGTTTTGATGTTTGCAGAGAAAGACAGGGTGTTGTCCAGGGTCACACCAAGGTTATTTTCACACTGG
50612	TGCAGGATGAAGATCTGGACTTGTACTTAAACCAGCTGGTGAACCCTGCCATGCAGAGAGGACGGGTGGAGGGAC
50628	TGCAGGGAGATGAGATTGTATTTCCACAAGACATAATTTTTGTTTACTGAGTGTTAATAATAGCCAATTAATAAT
50674	TGCAGGCTGACCCCAGTCATCAGTTGAATAATGTTTCCTGCGGTGGGTGTTAAGGAGCGTGGTTTGGCAGGGTCA
50694	TGCAGGACATGATGGTTGTGTATGATGGTTGTGTTAAAGTTGTTTTATTATAATCAACAATAAAGTAGTAGCCAG
50743	TGCAGGAAGGACAACACTACACGTCCACATACATTACAGCAGTGTTTTCCAACTCCAGTTCTCAAGTTTTCCCAA
50747	TGCAGGTAGAAAATATCCAGATAAAAATAAATATCCTATAAATCACATTGGCTGATTCCATGTCTGCAACGAACT
50761	TGCAGGACATCCTCCCTTCCATTCTCACGGTAGGGGGAGGGTGTTTATTTAACCTGATCGCTTCAAAGGAACAGA
50765	TGCAGGACACATCACCACAGTACACTATAACAGAGCAATTTGAGTTTTTCCTTTAAGTCAGTTCAGAACAAATTC
50779	TGCAGGCTTTATCTGATCTAAGGATTTCAGGGCTTCATGTACCACCTGTACTGAGAATGGCAAAAAGCTAAAAGT
50792	TGCAGGCAAGGTGAGTGCGGGCCGTTTGTAAAGACACGAGACCAATCAGGGTCCAGGGGACCTTACTGACTAGAA
5084	TGCAGGCGCTACAATGAGTCGCTAGAATGAGATGAGCCAAGTAATGATGTATTGTTACATGTAGAAGCAGTATAG
50846	TGCAGGCCCCTGTCTGTCTAATTTCTGCTAAGTAATCAGGCCAGTGTCTGAGAACAGTGACGCTGTCATCTGCAT
50860	TGCAGGCTGACTGCGGTTTTTAGTTGAACAGTGTTTCCTCTGACACAGTGGTGCGGCTGGCTTCCGGGTTAAGCA
50895	TGCAGGGCTCAGACAGTCGATTGTCCTTTGTAGAGGTAAATTGAATAGGTACATTTTTATAAGCTCAGCATATCT
50938	TGCAGGGGTATCCCAGAATCCTCTGGAGAGGGTTAGGTATTGAAGCAGGGTCATGCTAATTAGGGAACTCCATTA
5094	TGCAGGCCCCAACACGAGTCCATTTCTATTTTAGGCCACCATTATAAGCCAGATAGTGATCATTCTGAGCCCAAA
50946	TGCAGGTCACATGCATCCTATTTTCCACATAGAACCATATGGGCCCTGGTTAAAAGTGGTTAAAAGTAATGCACT
50986	TGCAGGATGGGTTCCACATGAGGGAGGAGAATGTCTTCCCTGTAATGCAAAGCGTTGAGATTTTCTGCAATGACA
50996	TGCAGGTGTGTGATACGTACCCATCAGAGCTGTTTGTGCCAAAGTCGGCCACACCTCCAGTCATCGTGGGGAGCT
5103	TGCAGGCAGTCACTGAGTCCCAGGTGCTAGAGGAGCACTTGACCCCAAAAAACATCTGGGTCAGATGGTTTAGAA
51052	TGCAGGCGTTCCTTCCCCAGCCCTGACCCACAGTATCTAACTACTCCTACAGCCTTTCCTTCCCCAGCCCTGACC
51068	TGCAGGTTCATGCTCTTCAACATCCGTAGAATACGACCCTACCTCACACAGGAAGCGGTGCAGGTCCTAAACCAG
51127	TGCAGGCTTTAAGTAAAGAGTTTAGGAAGGATACACTTTGTTGTCCAAGAGGGGGAAACTGTCTTGAACAATTTC
51132	TGCAGGTCAAGCCTCTGTTGCAAGTGACCCGCCAGGAGGAGGAGATGGGCCTGAAGGACGATGAGCTGCAGAAGG
51157	TGCAGGATCAAGTCACTTCTTTGATGTTTGCAGAGAACAACAGGGTGTTGTCCAGGGTCACACCAAGTTTCTTTG
51177	TGCAGGAAGTAAGCACAGCAAAACTCAGTAGACAGAGCAGGGAGGAGCCGTCACATCTCCTTTCAATGTTTCTAC
51178	TGCAGGAGCTGGCCAATGAGCTGGTCTTTGTGCACTTTGCGGCTGACGATGAGGAAGCGCAGCCTGCCCTGGCCG
5119	TGCAGGCTTGAAGTAAAGTGTTTCCCCAACTTTCTCCTGAGAGAGAGCAGTATGTTCTGTTCAACTGGTATATGT
51190	TGCAGGCCACTGGGTCTTGACGGTCTGGTCTCGAAAGAGTCAGTTCGGGACTTTAATGAGGAATGTGGTGGAGAA
51203	TGCAGGTATGATGCATTATGATGCAGTTATAATGCATTATGATGCAGGTAAATGTATTATCAAATCAAAGTTAAT
51213	TGCAGGAGCATTGAAAAAAAATGAAAAAAAACTCCCGGGCCCCTAACATAGAAATCAGAGTGTTTCAGATTAAAA
51216	TGCAGGTCTCAGACTGGATGAAGCCCCTGTGTGTTCGTGTGTCTCTCTCTCTGTGTGTGTGTGTGTGTGTGTGTG
51220	TGCAGGAGCGAGTCACTTCTTTGATGTTTGTAGAGGACGACAGGGTGTTGCCCAGGGTCACGCTAAGGTTCTTTG
51262	TGCAGGCAGAAAATATCCTGATAAATATAAATATCTTATAAATAACTTTGGCTAAGCATGGCCTGTCTGCGACGA
51293	TGCAGGGCCTCTGCATTCTCCAGACATGTGATCACCTCACCTGTAACAAAACAGTACACGTCAACACAAACAGCA
51313	TGCAGGCACTCTGCCAGTCTGTGAGTACAGGTACTCCACTCTGAGAAGTTCCCCTATTAATGCAACAAAACAACA
51378	TGCAGGTCAACTCGTGCTATACGTTAGCAGATTGCGTTCTTCATTTCCCAGGTCACATTATTTTACATTATGAAG
51408	TGCAGGTGATCCTGTCTGTCTGGCGCTGCTTCCGGAGTCTCCCGCCTGTCCGGCGCTGCTGCCGGAGTCTGAGGC
51442	TGCAGGGAGAGTGGGCTTAGCAGAGGGTAATACTGACTGACCCCATCTCAGATTCACACACACACACAACACTCA
51498	TGCAGGATCTGAGGAGATGTGTTGATTACTTTACATATCGCCCTCTTTCACGTAGATGGAACATGACCTTTCTGA
51504	TGCAGGCTCATCCTGACATGACCCGCCCGGATCTCAATCCCATTGAGCACGTCTGGGACCTGCTGGATCGGAGGG
51509	TGCAGGGTCAGATAATAATAATAATCACAGTGGTTGTAGAGGGTGCAACAGGTCAGCACCTCAGGAGTAAATGTC
51532	TGCAGGAGAAGAGTAAAGAAAACAAAGCATTTCACAACAAACCAGCCAAAAACCTAGACTGAGTACCTTGTCATT
51636	TGCAGGCCTGCTTTGTGGACCTGCATGTGCTAGGGATAACATACCATACCCTACCTATGTGCACTGGTAACTCCT
51735	TGCAGGCCCAATAGGGCCTGGGAGGCCCTGGGCCCCTCTCAGTCCTGGCAGCCCCTGGTGACAGACAGACAGACA
51803	TGCAGGGCTTGACATGAACCTGTTTATCCACTTGTCCTTTAGACAAGGAGGTGACTGAAAATGTTGTTGTGTTGT
51859	TGCAGGTTTTCAGTACAACCCTGTTCCTGTTGGTTTTCATTCCAACCCTGTTCCTGTAGGTTTTCATTCCAACCC
51863	TGCAGGAGGGGATAGTTGCCCTTTTTAATTCAATTGCACATCTACCTAGCAAGAGATTATTGGGCTAGCTGTGTT
51874	TGCAGGAGAAGAAGCAGGATGTGGAGGTCCTGGGCTGGCGTGGTTACACGTGGTCTTGGGGATTGTGAGGCCGAT
51886	TGCAGGTGTGATGTTCGGATGTACCGATCCTGTGCTGGTGTTGTTACACGTGGCCTGCCACTGTAGCACTGTCTT
519	TGCAGGTGGGCGAGACCCCTCAGGGAGCGGGGTGGGCGGACCGGGGGGGTGGTGACAGTGATGCTGCCACTGGAA
51908	TGCAGGTCCACTAAAATACAGACGCCTCAATATAAAGTTGTACATTCAGTCGTATTTTTAAAAAATCAGAGAATC
52030	TGCAGGACAGTGAGGTGCCGGAGGTCCCTCCTCCCCCTCTGGACATCGAGGGGTCCCCGGCGTATACGATCCGGG
52047	TGCAGGCCCCTGCTCCAGAGCTGCATCTGTGTGGAGCACTACATGGCTGTGGTCCAACCTGTGTCTTTCCTCAAG
52068	TGCAGGTGTGCACCTGCAGTTTCCACCGCACCAGGAGGCGCCCTTACACCACCGTGCTGCACTTCTTCTACTTCT
52074	TGCAGGAACAGGCTTCATTTGGGAAAGCAAGTGAACAAGTTTTCACAATGAAACATATTTCATTAAACTGTTGAC
52122	TGCAGGCTCATCCTGACATAACCCTCCAGCATAACAATGCCACCAGCCATACTGATCGTTCTGTGTGTGATTTCT
52239	TGCAGGCTGACTCCAGTCACCAGCTGAACGGTGTTTTCCTCCGACACATTGGGGCGGCTGGCCTTCTGGGTTAAG
52241	TGCAGGATTGTCTGAGACCAGCCACCTTGGACAGCTGCTGAAATTGTGGTTTTTCCAACTGTCAGAAACCGTTTC
52269	TGCAGGGCCAGCCTGACCCAATCACTGGGTCTATCCATAACATAAGGAGAGAGAGAGAGAGATATAGAAAAAGGG
52310	TGCAGGAGTAGCACTGCCAGAGCCCTGCAAAATTACCTCCAGCAGGCCACAAATGTGCATGTGTCTGCTCAAACG
52376	TGCAGGCTCCGTGTGACTGGCAGGGAAGGACAAGACTCAGCAGGGTTTTGACAAACACTTCTAGCTAGAGAGAGT
52378	TGCAGGGCAAGTCGCACACAGGAAGCCAGTTGGGGAACCCTGGGCTATAGCCTACCACGTGTGTTTTCTCCCTTC
52422	TGCAGGTGAAGGGAAGAGAGGAATTCCAGGCTCAGATTCAGATGATCGTTTTGGGTTGCTGGATACTGGATCTTA
5244	TGCAGGACTTAGTCCACTGAATAAAGAAACACCTCCAGGACATAGTCCACTGAACAAAGAAATACCTCCAGTACT
52453	TGCAGGCTCATCCTGACATCACCCTCCAGCATGACAATGCCACCAGCAATACTGCTTGTTCTGTGTGTGTGATTT
5251	TGCAGGAGTTGAAGGTGTAGACCTTGTAGAGCTTCTCCTCAGGGATCTCGTTGCGGATGGCCTGGTAGTCACGCT
5255	TGCAGGTCCAGGAGATGTAAAAGAGGACATAAATAACCTTTCGTAAAACTACATTCTGGATGAGTCGGTAGCTGA
52550	TGCAGGGGGAGACACACATCACAGACATTACACATCAATATAAAGGCCTAATGGAAAATGGATGAAGTAAGTCAA
52556	TGCAGGGACCAGAGTAGAGAGTAAAATGTGACTCAACACCAATCGACTGTCTGTTAATTAAACATGCTTTGGCTT
52562	TGCAGGCTTTAGCACCTAGTCCATCTCTCCATCTCTCCCTGCTGGCTTTACCAGCTAGTCCATCTCTCCATCTAG
52589	TGCAGGAGGAACCGCCCCCTGCACTGCAGAGGACGAGCCGTGACACTCCATTTTGCTCATACCTCCCTATAGGCA
52605	TGCAGGCTGCTGATGAGCTGGTTGCTGATGGGCTGGTCATTTACATTTACATTTAAGTAATTTAGCAGACGCTCT
52638	TGCAGGATGGTAGCTCGCCAGGAACAGGGTTGGAGAGCCCTGATCTGGATGGACACTTGCATTTTGTCCGGTAAA
52642	TGCAGGTGTCTGCCATGCTCCTCCACTTCTCCCCTATTCACCCTCTAAATCACTATGGTAACGACCTGGATGTGG
52651	TGCAGGTCCTGGTAAAACTCTGGGATGTTGGGCTGAAGGGCAACCGATGTGGAACCACAGCAGATTTTTATTTAT
52669	TGCAGGCCTGTTGCATGGCATGCCCCTATTGTGTAATCCGTGGCATGCCATCCGCCCCGAGGGAGGGAGGGGCTG
5267	TGCAGGTAGAAAATATCCTGATAAAAATAAATACCATTGGCTACACACAGCCTGCCTACAAGGAACTTGAAACAT
52694	TGCAGGGGTTAATGTTAGGGAGGCCTGAGAATAATCAGCTGGGGTTAATGTTAGGGAGGCCTGAGAATAGCCTGT
52715	TGCAGGCTCTAGTTTAATCTTATCTTGATTATTGTCCAGTCATATGGTCAAGTGCTGCAAAGAAATACCTATTTA
52716	TGCAGGCTCTCCTTCACTGCAGCTAACATGAGGAAAACATTTAAACGTGTTAAACCTCGCAAGGCTGCCGGCCCA
52826	TGCAGGACACTTCTCACTAGCGGCCTAATCCTATCAGATCTCCTAACTGGATTAGAGGGGCTTGCTCAGCGGTAG
52879	TGCAGGCTGACTACGGCCGTCAGTTGAACGGTGTTTCCTTCGACACATTGGCGCTACTGGCTTCCGGGTTAAGTG
52918	TGCAGGAAAAGGACCAAATCTCCCTCTAGTGGCCTCATGGGTGGAATGTTATTAAGATTTTTCATAATTTTATAA
52973	TGCAGGACATGAAGCAGGGCGGCGGGGTGGGACCTCCTCCTTCCTCCCACCATCAAGACCACTATGGCCAGCAGC
52978	TGCAGGAAAGTTAAATGAATCTCCCAGTGTGGGTTGGAAAGCAGACTGAACCAGGTTTTCCTCTAGGATTTTGTG
5298	TGCAGGTTGTGCTCTAGAAGACTGATGTTGAGATGGAGCTCAGCCTCAGTGTGTTGGTGCTGCAGCAGCTGGCTC
52980	TGCAGGGTTATGAACGTGTGGTTATCCAACTGAGTCAAAAGGTGACTGTCCTCTTTGAAGGGAGCACAGTATACC
52990	TGCAGGAAGCTGTTGCTGCCGTTGGTTGTAGGAACAAAGGTACTTTTGGAGTTGAACTACAAACGACAAACATTT
53016	TGCAGGGCACCACACAAAACGTAGAAATAAAATATAAATCATGCCTTACCTTTGACGAGCTTCTTTTGTTGGCAC
5306	TGCAGGCTACCAGCTCTGGTGGCTCCTCCTTCACACCCTCAGGACTGGCCTATGATTGGTTGATCTGTTTCTCAG
53063	TGCAGGGAGTGGGGTCACGGTCAGGGTCACCATTGTACAGAGCCCCTGGAGCAATTAGGTTTAAAGTACCTTTCT
53078	TGCAGGATGTGTTCTCTCACTCCCAGCTCCACATCATCTGGAGCAAAGTCTCCTGGGAAATTCAGTAAATTATAA
53168	TGCAGGGCAAGAGATCTGCCAGAGGATCTGGAATTTTAAACAATGATCTTGCACACAGCAGTAATACAAATCCCC
53175	TGCAGGCCTGAGATCCATTGGTTCAGGGTGGCCTGATCCCCCTGGCTTGTCATACACATGGCGAACACCGGCCCT
53193	TGCAGGTCCATTTGCTGAACACTTAATTAATATTTCCAGGGCAGTACCAAGTTGGTTAAAATGCAAAGTTCTCCA
53194	TGCAGGCCTCCAGGCTTCCCTAGAGTAGACAGTCAATTCAGGGGGATTTATTTAGTTATGATCTGGCAACAATCA
5320	TGCAGGGCCTCAACGTCATGTAGTTAGTCCTGTGTTAGGTGTGTTTGGCACGGTATGCTGCACCCACTGTGTGAG
53227	TGCAGGATTGTCTGAGACCACCACCCATAAAGCTGATGAAACTGTAGGCTTGCACAACAATTTCTGCAGAAACTG
53334	TGCAGGGCAAAATTCTAAGTGGTTAGTGAACTAATGGTTATGTGGGGTGGTAAGTTCAAAGATGTGGTTGCGGTC
53356	TGCAGGGGTTCTGTGGTCAATATGGACATACAGTTCACGGCTCAATCACACCAGTCATAGTACCACATGGATGGG
53365	TGCAGGAGGTAAACTGGGATGTGAGAAGCAGTTTACTCAGTCGAATAAAGCTGGCGCTTGGAATCTCGGATCCCA
5340	TGCAGGCGCCCAGCACACCACAAAGAGTCGCTAGAGCGCAATGAGCCAATTAAAGCCTCCCCCGGCCAAACCCTT
53516	TGCAGGACTTTTTGCCACATTCGACATCAAAATATCCACCCACAGGCCAATTAGGTGTTGGAAAGACCAATGGGC
5352	TGCAGGGTATCATCATCCCAGGGAACATCTACAGAGGGATCAGAAACCTGCTAGACTCCTATCACGTGCCTGAGC
5354	TGCAGGAAGGGTACTACATGAGGGAGGAGGATGTCTTCCCTGTAACGCACAGCGGGGAGGTTGCCTGCAAAGACA
5356	TGCAGGGATACCACCCTCACCTTCGACCAGCTGTTGGACCTGTCCATTCGGTTGGTTAACCTGCTGGTCACCCAC
53577	TGCAGGAGGAACATAATACACCAAACATAGTTAAATAAAGGTTCAATTAAAAAATATATATATAATTAATTATAT
5358	TGCAGGCTGCAATGTTTTTAATGGTTGGCTTTATGTAGGATACTTTTACATGGTTGGCTTTATGTAGGCTACTTT
53588	TGCAGGGAGAAACGGTCACTGATGGCTGGGAGCTTATTGTTCACATGCATGTGCATCAGAAACCTCTCTCTCTCT
53608	TGCAGGATGTTACACAAGGATGTCTTAAACCAGACCGTACAGAATCTGCTCTGCTAGACAAAGACAGCCTGTGAT
53624	TGCAGGGATTAACGTAGGGAGCTGTTACCGTATCAACCACTTCCCAGATGATAACGACTATGACACAGACAGCTC
53662	TGCAGGAGATTTGGTGGTGGGCTGGTAGATTGGATATCCTGGTTACAAAGAAAAACACATGATCAATTTCAACAC
53671	TGCAGGTAGGAGACTAGCTACAGTAGAAGAGAAGAGGGGAGGGTATGTACACCAGCAGCCATGGTATGTACTGCA
53801	TGCAGGACATGGAATAGTTATTGGAAGGCCTCAAACCTAAAGTACAATTACAAGGCATCAAATCTCTCAATAGGA
53834	TGCAGGCGCGACAAAACACAGAAATAAAAATGTAAATCATGCCTTAACTTTGACGAGCTTCTTCTGTTGGCACTC
53840	TGCAGGCTTGGGAAAAGCCTCCGATCTCTCAGCCGTTCCCGTGGACTCCCACGACTTGCGGGAGGTTTTCAGCAA
53877	TGCAGGTTCATGCTCTGCACCATCGGTAGACTCTCTACCTCACACAGGAAACGGCTCAGATCCTAATCCAGGCAC
53885	TGCAGGCTTTCCGTAGCGAGGTCGTCCGTTGTAGCCCAGCGGGGCCTCATCATAGCGCGGCTGAGGAGGGCTGTA
53897	TGCAGGTGTCCAGGTGCTGCGTCTCCGTTGCCATGCCGATTAGGAGCATCAGAGGTTTTCTCACCTGCTAGCCCT
5392	TGCAGGCGGGCGTGCGTTCGTGATTGCGAGAGAGAGAGAAAAAAAGCTAATTATTTGTCCTTACCTGAGAGATGG
53929	TGCAGGAGGCCTTTTGCCTTTTGGTAGGCTGTCATTCTAAATAAGAATAATTTGTTCTGAACTGACTTGCCTAGT
53937	TGCAGGCCACACAGGTTTGGCAGCGGACAGAGACTGCCACACCGCAGCAGGTACAGAGGCCCGGGCCATTAATTA
53945	TGCAGGACAAATGCAAAAAGAGTAAATGATAATGAAGGGTTTTACTGCTCTACACATGGAGCTTTGCAGCACCAT
53947	TGCAGGGGTTCAACACTGGAGTTTATTATTACTACACTACAATGCAGAGTCTGGGTCATTCCAGTTCAACTACTA
53960	TGCAGGATGTCAATGAGGAGGTGAGCAGAGAATAAAAACCACCACTGAAATGTTTTTATATAAATACATACATAC
54104	TGCAGGTGGGAGATAAAGATTTCCTCTGCCCTCTTCAGATACTGAGTAGTCTTCCTCTTCACTGCCTCCCGGCGC
54112	TGCAGGGCCGCTACCTCAGCAGGCACAGCCTGGATGTGGTTCTTGGACAGGTCCAGGACGTCCAGGTGTCGTAGG
54134	TGCAGGTTCCTTCTCGACAATGCAACAACAATAATTATAATACAGGAAGGCAAAATTTATTGTCCAATATTTACA
54173	TGCAGGGAGTGTGAAAGCTCGGCTGGTGTGCTGGTCCCCATCCAATAGAGTCTAAACAAAGCCAGCTCTGCATCC
54180	TGCAGGAGCACCCCGTCGTGATCCGAAAAGAAAACAGGCAACAGCAGCCCAACAAAAAAACTCCCCACCTCCTGT
54182	TGCAGGCTCATCCTCACATGGCCCTCCAGTATGACAATGCCACCAGTCATACTGCTCGTTCTGTGCGTGATATCC
5421	TGCAGGCAGGCACTGAGTCCGAGGTGCTAAAGGAGCTCCTTAAACTTGACCCCAAAAAAACATCTGGTTTAGACC
54255	TGCAGGCGCGACACAAAATGCAGAAATAAAATATAATTAATGCCTTACCTTTGACGAGCTTCTTTTGTTGGCACT
54317	TGCAGGCGAAGAAGCCGGTTGTGGAGGTCCTGGGCTGACGTGGTTACATTTGGTCTGCGGCTGTGAAGCCGGTTG
54350	TGCAGGCAATGGGGTAAAAAAATCAAAATTGAAAGACTCCAGCTATGAACATGGAGGCTGGAGCCTGTGAAAGAT
54466	TGCAGGAAATTAAATTAGGTTACCAGGTTCATTTTTCACTAGGTTGTAATAATCCAAGCCATGTCATAAAGTCTG
54479	TGCAGGCCCCAACACAGCAACCGGTAGGATGTGTGTTGGTGTGTGTGTGTGTGTGTGTGAGAAGGAGAGAGTGAA
5449	TGCAGGCTCTTATTGTTTTCCTGATGTTCCTCTGAGTCATTCTGGAGATTGGTCATGTCCTTCTCCTGGCGCTCC
54498	TGCAGGTACAGTGCATGTTAGTCATTTAGCAGAGGCGCTTATACAGAGCGACTTACGGGAGAAATTATGGTTAAG
54505	TGCAGGACAGGTACAGGATGGCAACAACAACTGCCCAGGAACGCGCAATCCCACCATCAGTGCTCAGACTGTCCG
54517	TGCAGGTACTCAAAGGTGGGCCGCTCCTCGGCGTCCTTCCTCCAGCAGGTCAACATGAGGTCGTGGAGGGACTCA
54594	TGCAGGCTGCAATGTTTTTATTTCTTGGCTTTATGTTGGCTATTTTTACATATTGGCAATAGAAGTTACTTTTTG
54613	TGCAGGACGGTTGGGCTAACGTAGGCTAATGTGATTAGCATGAGGTTGTAAATAACAAGAAAGTTTCCCAGGACA
54652	TGCAGGCTGCACATGGGGAAAACTAGTCCAACATCCCCACTGCTACTACTGATTAGGCTTGATTGGGAAAGACAA
54671	TGCAGGCTCATCCTGATATGACCCTCATGACAATGCCACCAGCCATGCTGCTCGTTCTTTGCGTGATTTCCTGCA
54701	TGCAGGTGGTACCGGTGCATGAAGGCTCAGACAAAGACTCCTAAACAGCTTCTATCCCCTGGGCTTAAGACTGTT
54756	TGCAGGGGCATCCTCGCGCAAGCTGCAGTGATAGTGGTTGATCAGGGCCCTGTCGTTCCATCCCGCTCCGGTGGC
54816	TGCAGGGATCACACTAATATGTTAGACATTTGTTTCCTGTATGGAATAATATATAAACCATTTAGAAGCATCAGA
54839	TGCAGGCTCATCCTGACATGACCCTCCAGCATGACAATGCCAACAGCCGTCCTGCTCATTCTCTGCGTGATTTCC
54867	TGCAGGAGGTACTGGTGTGGCTGACGGCCCTGCAGAAGGAGATGGGAGGGGAGGTGTCTGATGAGAAGATGAGGG
54884	TGCAGGAGGGATTGGTGCACTTCACAAAATAGATGGCGTCATGATGAAGGAAAATGATGTGGATATATTGAAGTC
54957	TGCAGGAGAGTGGCGCTATGGCTTGGGGCTGAGAACGTGCAACGCAGGGTGCTATTCTGGTTAGCCATACTGGAA
5497	TGCAGGGGCACTTCAACAATTCAAAGACCTCAACCGTGAAGGGGAAGAGAGTGTGAAGGGGGAAGAGACTATGAA
54988	TGCAGGGACAAGACCACAGCCGCTCACTAATAAGACCACAATGTGCTTCTTTATTTATCAAATATATGACCACTC
55041	TGCAGGTTGTCAAGACGAATGGACATGTCTATAAATTCATCCAAACTGTGGGTGGTGTCCCGACACGCTAGCTAC
55042	TGCAGGCTATATAAGGGCTTTTTGACCAAGAAGGAGAGTGATGGAACGCTGCATCAGAGGACCTGGCCTCCACAG
55088	TGCAGGCTGACACCGGTCATCAGTTGCACAGTGTTTCCTCCAACATATTGGTGCGGCTGGCTTCTGGGTTAAGCC
55109	TGCAGGGACTTGCCACTGCTTGTCAAAGCCAAAGCAACACTACATTGACTCAATGGCAATTTCCCTGCCATTGAA
55124	TGCAGGTAGAAACTTTGTAGCGGGGCAGGGGAAAAGGAGGGAGGAGCATCGGGGCTAGTCGCATTATAAGGGGTG
55156	TGCAGGTTCATCCTGACATGGCCCTCCAGCAAGACAATGCCACAAACCATACTGCTCGTTCTGTGCATGACAGGA
55172	TGCAGGCGGTACTCGTCGTCCATCCAACGGCCCTTCTCTGTCCGGTACGACCCATTCACTTGCAGCCTGGAGGTT
55215	TGCAGGTATGTAAATGCTTTTTTATAACTTGTTATAAACATGTATGAACAATTTAATTTATTATTATTAGAGAGC
55226	TGCAGGCTGAATTTGGGGTGGTTTTATTTGGCCCCCAAGTTTTCTGAGCCATTAAAAAAAGATAATACTTTTTTG
55229	TGCAGGGTAGTAACGTTATGAGTTGGCATTGCTGTTCATTGTATAGCTAGCTAGCTACATCTCTAAACAAAAGAT
55241	TGCAGGGGATCCACCAATCCCGAAGAAGTTTAACATTGGATTTGATTGGATTGTTCAGAGGCTGGTTGCACTACC
55251	TGCAGGGAGAAACTTTGTAGCGTGGCAGGGGGAAAAGAGGGAGGAGCATCTGGTTTAGTTGCATTAGAAGGGGTG
5527	TGCAGGAGCTGGAGGCAGTGTCGTCGCGGTTATTATTACTCTCGTTTCCGGTCAGTCCCGTCTCCTCTTCAGCCA
55289	TGCAGGTTCATGCTCTGACAAGTGCAACCATTCCTTACACAGGAAGCGCCGCAGGTCCTAATCCAGGATGTTTTC
55297	TGCAGGTTGAGTTTAAAAAAAAACTACAGGCAGATGTATGGTGAGATGGTGTAGGAAGGTGTAAATTGGTCGGTA
55310	TGCAGGGGGTATTTTGAAAAAGAAGTCTCAATATCTAACCAAATAGAGGAGTCATCATTTGTGATCCAGTCAGAA
55361	TGCAGGGCTCATAGAGAACTCATTAATGATTCACAAGCATATTTTAAGACAATGAATTAAACATCAGACTGTTCG
55364	TGCAGGCGCGAGACAAAACACAGAAATAAAAATATAATTCATGCCTTACCTTCGATGAACTTCTTTTGTTGGCAC
55366	TGCAGGACAAAACGTCTCACTTCCTCTCCAGGGTCCGACTAACTTGGAGTTCTCTTTTTGGGGATTGCCTTTACT
55475	TGCAGGATCACATGCAAGAGCACAGTCATAGCAGGCCGGGGACTGGCAGGAGGGAGCGCGGAGTGAAGGGCGCTC
55482	TGCAGGGATACATGTGCCGCCAGCATTGCTTTACACAAAAGGGGCTTCACAGGCAAAGATATTGCTGCCAGTAAG
55491	TGCAGGTATGGAATATTTTTTATTATTTGCCGAAATGTTGTTAACTAGCTGAAGACGGATTTAGTCGTTACTAAG
55501	TGCAGGGCAGAGGAAGTGCCCTTGTACAGAATGGGAAGGACAGGGACTTGCCTGGCTGCAGATCACATTGATGTG
55520	TGCAGGTAGCCTAGCGGTTGGGCCAGTAACCGAAAGGTCGTTGGTTCAAATCCCCAAGCCAACTATGTGAAAAAC
55528	TGCAGGTGTGTCCACCGTGTCGTCACCTCATCCCACCTCATCCCTCCTCCACTCTAGTCATATCCCATCCATGTC
55584	TGCAGGCTGGGGGCCTGGCTCCTGGGCAGCCTGGGCTGCGCCGCCTGCAGCATGCTGTGGAAGGAGCAGGGGGTG
55595	TGCAGGAAAAGGTTACAAAATAGACTTTACAAATATGGCATGAGTTAGTTACCTGGTCCAGTTCATACATTATAA
55692	TGCAGGCGCGACACACAAAGCAGAAATAAAAATATAAATCATGTCTTACCTTTGACGAGCTTCTTCTGTTGACAC
55704	TGCAGGTTCCCTCTCGATAATGTGACAATAGTAAGAAGTAAACAATAAATCTAATAGAATAAACATTTAGCATTA
5577	TGCAGGATTTTGTGCTTAGCTCTATTCCGTGTTTTTCAATGTTTTGAAATAAAAACTCCTTAGTCCTTGCCGATG
55800	TGCAGGTGTGATGTTCAGATTTTCCGATCCTGTGCAGGCGTTGTCACACATGGTCTGTCCGATCAGTGGTCTGTC
55834	TGCAGGCCAACTCCCGTCGATAGTGGTCGATGAGGGCCCTGTCGTTCCATACCTGCTCCGGCGGCCAAGGTCCGG
55868	TGCAGGCGGTGATACAGCCCGACAGGATGCTCTCGATTGTGCATCTGTAAAAGCTTGCGAGTGTTTTTGGAGACA
55967	TGCAGGGTTTTGTTCCAGTCCAGTAGTTGTGATGGGAAGAGAGAAGTAGAAATTCTCTCAGCTATAGACTATAAC
56043	TGCAGGCTAAACAAGAAATTCAACTCAAGAGTCCTGGACAGGTGGAGTACTGGACACTGGCTGTGAGAATGACAT
56116	TGCAGGCCTACCTCCAGAGACACCAGGGATCTGGGTCAGGGTCTGGGACTGGTTCTGGGTCAGGGTCTGGGACTG
56122	TGCAGGATCGTCTGAGACCAGCCACCTGGACAGCTGATGACACTATATGTTTGCACAACCAAAGAATGTCTGCGC
56156	TGCAGGGGACATACGTGTGAATGGGGATGACATGCAAATCTATTGGGCTAAAACAAGGTTCTTTTGTATTGACTG
56176	TGCAGGGTTTAGTGTAAACTTCAAGATGGCCAATACATGAATTGAATATGATAAATCAATTGCTCAAAGCTATAG
56183	TGCAGGCTGGTGATGAGCTGGCTGCTGACGGGCTGGTCCTGGGGCTGGCTGAGGGTCAATTTCATCCTTTTCTTC
56213	TGCAGGAATTGAAGCCAGGAAGTTTAACATTGTTAGCAACTTGTTCACTCAGGAAACGGTTTAACCAGTTTGAAT
56221	TGCAGGTTCCTCCTCCAGCGCATGGTGGCCAACGCCAGCCTCTTCTGCTGGGAGCTGATGGACGGTAGCACATCC
56348	TGCAGGAATTGAACCTAGGACCTTGGCGTTCACGCAATTTTCTTACCAACTGGACCACTCAAACAGTTACTGACC
56388	TGCAGGACTTAAATATGTAAGCTTTGCAGGCCTTCATTTTACATGGATGTTAAAAACATTTTTTTTAAGTTAACA
56401	TGCAGGGTTGCCAAGTCAGCGACTTGGTCGCTACATTTAGCGAGTATTCAGACACCTCTAGCGACAAACTCGTGG
5641	TGCAGGCGTCTGAACATTCACACTCACACACACACAGACACACAGACAGACAGACAGACAGACAGACAGACAGAC
56411	TGCAGGCAATCGGCCCGCCACATGGAGTCACTGAAGCGTGATGAGCCGAGTAAAGCCCCCCCTGCTAATCCGGAC
56495	TGCAGGCATATGTACAGACAGACAGGCAGAGAGACATGCAAGGACACAAACATGAGACATACTGTAGTTTTAGCC
56528	TGCAGGTCTGTAGTCTCAGCCATTAGTGGGACATGCTCGTAACCATCATCACATTAGCCCTGCTGCCATACAGGG
56592	TGCAGGAGGGTGTTTTTCTAGGTGTGTGTGCCTGTGTGCTGTGTGCATGCCTGTCTGTGTATACATGCACATGCT
56598	TGCAGGCTCATCCTGACATGACCATCCAGCATGACAATGCTACCAACTATACTGCTCATTCTGTGCGTGATTTCC
56600	TGCAGGCTCATCCTGACATGACCCTCCAGCATGACAATGCCCCCAGCCATACTGCTCATTCTGTGTGCGTGATTT
56618	TGCAGGGCAAGAGGACCAACCTGCGGAAGGTCGGCTCGGAGCGCATCGACCACGGCATGTGGGTCAAGTTTAACC
56628	TGCAGGACAGCAGACAGGTAATTATCATGCCATCAAATAACTTATAAACAGTGACAAGCTCAGAGGCAGGTGTAG
5678	TGCAGGCTCTAGTTTTATCTTATCAGGATTATTGTCCAGTCAAATGATCAAGTGCTGCAAAGAAAGACCTAGTTA
56833	TGCAGGGACATCATCACAGGGGGAGGTTGCAAATGACAGCTTGAGGAAGCATTAAAGACATGCTTCAGAAATTTG
56844	TGCAGGTGAAGAAGTCGGATGTGGAAGTTCTGGGCTGCCAAATTCTCTAAAACGACATAGGCGACTTTGGCAACA
56854	TGCAGGACGCAAAGTTTTTTGTTTGTCAGATGAATCATTGAGTCGAAACTACAGAACAGTACAAAACAAGAGAAC
56859	TGCAGGAGCACCCCGTCGTGATCCGAAAAGAAAACAGCCGCCCAGACAACTTACCCAAAGACCTGGCTACAAAAA
56936	TGCAGGGTGCACAGGTTCAGGACTAGACTGGCAGCGCTGGAAACCTCTTCCTCTGGGTTCGGCAGCACCTCTCCC
56968	TGCAGGCTCATCCTGACATGACCCTCTAGCATGACAATGCCACCAGCCATACTGCTCGTTATGTACAGGAATATC
56983	TGCAGGTTCATGCTTTACAACAGGGGTATTCAACTTTTACCGTACGAGGTTTCTGTTCTGGTGGGAGGTGCTATA
56986	TGCAGGTGCCTTGGTGTAAGAGTGGGGTATCATCTCACAGCAAGAACTGGCAAATCTGGTGAGGAGGAGATGCGG
57015	TGCAGGTTCGTCTGAGACCAGCCACCCGGACAGCTGATGAAACTGTGGGTTCGTCTGAGACCAGCCACCCGGACA
57053	TGCAGGTGGGAGATGAGATCGTCAACATCAACACAGTTCCCATCAGTGGATCCAGGCAGGAGGCCGTCTGTCTGG
57057	TGCAGGCTGACCTGTCTTCAGTTGACCGGTGTTTCCTCCGACACATTGGTGCAGCTGGCTTCTGGGTTAAGCAGG
57103	TGCAGGAAACGCTTTTCTCTCTGCCGCCAATTCCGGAGGGATTTAAGCCATGCCCCCAACCCCGCAAGCCGCCAC
57109	TGCAGGCGGCACGCAACGCAGCGCTACACGCCCCACAGTACCAGGAGCACGCACACAGCCTCCTCACAGGTAACA
57124	TGCAGGTTCATGCTCTACGACATCTGTAGAACACAACGTTTCCTCACATCGGAAGCTGAGTAGGTCCTAATCCAG
57189	TGCAGGAGAAAGAGATAGACTACCCAACCACACCACTTAAGTCCAGGTCGTCTGGTCCATTCAGTCAGAAATCAC
57198	TGCAGGGCAGTTCTAATGCTCCCCAGACTAGTGTTGCTATGACTGAGGCAGGCAGGTGAGAAGGGGTATAGACTT
57230	TGCAGGTACCTCATGAACTCTGACCTCTCACTGTTCACATGCAGCAACAGAGTCTGATCGGCATAGATAAACAGG
57242	TGCAGGGACTTGCTTCCATTCGCTGCAAGAGCTTTAGTGAGGTCAGACACTGATGTTTGGTCGATTAGGCCTGGC
57272	TGCAGGAAGGGTACCACATGAATGAGGAGAATGTCTTCCCTGTAACGCACAACGTTGAGATTGCCTGCAATGACA
57335	TGCAGGCATACTGGCTGGATTTGTAGAATATGTTAGTGGGTTATCTGTTTGAATGGCGTTTTGCATTAAACATAG
5736	TGCAGGGAGGAATGCTTTAAAACAATTCCATATGTTCGTTTCGCAGAAACCCCTGGCTCTTAGACCGTAGGCGTT
5740	TGCAGGTTGAGCTCAATAACTACAGGCAGATGTACACTGCTCAAAAAAATAAAGGGAACACTAAAATAACACATC
57403	TGCAGGCCCAGGCAGCCATTTTGGCTATGGGCCACATCTTAATTGTGTCTGGCAGTGTTTCGCCCCCCTTGTTGG
57434	TGCAGGTGGGCCCTGTTTGAATACTTTAAAGGGGGGCTGAACTGACCGATTTTGCCTGGGCTTTTCTGCTACTCA
57473	TGCAGGTCACCTGTCGTACCGTCAGATAGGTGAGCTGAAACAAGTGGTGAGGAAAATGGGGACCTGGGACCTGGT
5748	TGCAGGTGAATAAGCCAGATGTGGAGGTCCTGGGCTGGCGTGGTTACACGTAGTCTGCGTTTGAGAGGCCGGTTG
57514	TGCAGGCAAGCACACGGCAATAACATTTGATTTGAAGGGTACCTACATAAGGACTGGAAGAATGAAGATAAGCGT
57523	TGCAGGCCTGGGATTAACAATACCCTAGTACGTTCCTTCACAACAACTCTACTCATATAAAACATTCATATTATA
57532	TGCAGGACTTGCTTTGTGGAGTGTGGTGTCAAAAAAGCACAAGAACATCTCTTTATTACAGACAGACCTCTCCCC
57601	TGCAGGTTCATGCTCTACAACATCTGTAGAGTGTGACCTTTCCTCACACAGGAAGTGGTGCAGGTACTAATCCAG
57638	TGCAGGGCTAAACACCCATAAATATACATAGAGCTGCTGTCCATGGTGCTGCTATGACTCTGTTACTGACTTTAC
5766	TGCAGGAGCAGGTCACTGCTTTGATGTTTGCAGAGAACAACCAGGTGTTGTGCAGGGTCACGCCAAGATTCGTTT
57670	TGCAGGCGCGACACAACGCAGAAATAAAAATATAAATCTTGCCTTTGACGAGCTTCTTCTGTTTGCACTCCAATA
57703	TGCAGGAGGCCTTTTGGTAGGCCGTCATTGTAAATAAAAATGTGTTAACTTCTTATGGCTGCAGGGGCAGTATTG
57744	TGCAGGGAGAAACAATTTAGTGGGGCAGGGGAAAAAGAGGGAGGAGCATCAGGGATAGTTGCATTAGAAGGGGTG
57774	TGCAGGAAGGGCACCACATGAGAAAGGAGGATGCACAGCGTTGAGATTGCCTGCAATGACAACAAGCTCAGTCCG
57884	TGCAGGGAAATTACTTATGTGATCATATAGTACTAGATCATGTAATGATATTTTTCATCCAAGTTTTCTGCGGAC
57901	TGCAGGCTGACGGTGTTTTCTCCTACACATTGGTGCGGCTGGCTTTCAGGTTAAGTGGGCAGGTGTTAAGAAGCT
57940	TGCAGGCTGCCGAGGATGATGAAGAGGATGAAGTTCCTACCAATCACCTGGAGATGAAGAGCACCACAGTACAGA
57959	TGCAGGTCATATTGCTCTGTTACTACCATTGTTTCATTAATCCTTGCTGGTTGTGATCAAGCTGCTCGGATGGCT
57975	TGCAGGCAGAAGCTACCGGCGCCGAACGGCAGTGTATTAGCTAGTGTGGCTCCCTTTTGAGTTGCATGTGTCATC
57991	TGCAGGACCTCTTCTTGGACGACTCTTGAGGATGAGGACTTCCCTGGTTTTGTGTAGCAGGAACATGAACCTGCC
5802	TGCAGGAGTCACTGTGTTGATGTTTTCAGAGAAGGACAGGGTGTTGTCCAGGGTCACGCCAAGGTTCTTTGCCCA
58166	TGCAGGATCATCTGAGACCAGCCCCCCGAGGAACTGATAATACTGTGGGTTTGCACAACCAAATCATTTCTGCAC
58184	TGCAGGCACCAGGCCAGCCAAAGGGAGTCGCTAGATTGCGATGAACCAAGTAAAGCCTCCCCTAACCCAGACTAC
58279	TGCAGGTGTGACCCCTTCTGTTTCTTCTCATGGTTTGTGACGGCAGGCAGCTAACAGCACTGAGGTGACGGTGAT
58283	TGCAGGCAGCCTCTGCGTAGTAAAATATTACTAGTTGAAGCTAGGGGGGCGCTATTTCATTATTGGATAAAAAAA
58290	TGCAGGTGAAGTGGACGGCCGAATAAAACCAGTCGCCAGCCCCTCCTTATTATAACTGTTCATGGCTGTGGTCTC
58292	TGCAGGGTTGAAATATACTTTTCTGTCTTTGTTTACTGGGGTGCAATAGCATCAGACAATAGCATTGTTTGCTTT
58319	TGCAGGTATATTGCCCTGGTCATCCCCAAAGCCAACACTCCCTTTGGCCACCTTTCCTGCCAGTTCTCTGCTGCC
58340	TGCAGGAAGGCAGCCTTGGCTACATGGAGTGTCCAGAGACAGTGGGTTGAGAAGATGAGCGAGGCTGTAACCAAT
5836	TGCAGGCTTGTCCTCACCGAGTCTCTGTGGAGATCCTCCAGGCTGGGCTGAACGATATCAGGTCAGGTATTGGTC
58368	TGCAGGACTGCAGCACGCGCTTCTTCTACAGGCAAAACGGACGTATCCGGCCCACCGTGGCCGAGAACCAGGAGT
58370	TGCAGGCTGATCTCGGTCGTCAGTTGAACTGTGTTTCCTCCGACACATTGGTGCAGCTGGCTTCCGGGTTAAGCA
58387	TGCAGGTACATTTCAACTTTGAACCTGTATCAAATGTTAATAACACTCATGTCTCAAAGTAGTGCTTCACAAACA
5840	TGCAGGCACAGCACATCTGGGGCCTCGTCACGCACCCACTGGGCAAGAGAGAGGGAAAATAACCAGTCAGCTCCT
58407	TGCAGGCTGACCTCGGTCGTCAGTTGAATGGTGTTTCCTCTGACACGTTGGTGCGGCTGGCTTCTGGGTTAAGCA
58424	TGCAGGTAGGCTGCAGAAGATAAGACAGTGGTATAGAGCAACACGGGTGGGGGCTGCAGAAGACAAGACAGTGGT
58431	TGCAGGAAGGGTACCACATGAGGGAGGAGGATGACTTCCCTATAACACACAGCATTGAGATTGCCTAATATGACA
5846	TGCAGGTGTGAGGTTTGGATGTACTGATCCTGTGCAGGTGTTGTTACACGTGGTCTGCCACTGTGAACAGCTGTC
58467	TGCAGGCAGTCACACAGTCAACCCCTGGAGACAGTCACACAGTCAACCCCTGGATACAGACATACAGTCAACCCC
5847	TGCAGGGCTTGCAAACTATTACGGACTACAAAGGGAAACCCAGCCGTGAGCTGCCCAGTGACGCGAGCCTACCAG
58529	TGCAGGACCTTTTGCCACATTCAACATAACAAACTCTGGTCACGCTTTATTTGGATAGACCCATCTGCTCTACAG
58556	TGCAGGGCAGGCTTTTGTTCCAGCCTAGCACTAAATCATAACATACTATTAACAACATTTTTCGTTAATGTTGGA
58572	TGCAGGCTTTCCTCGCTCCAAGGTCACTCTCCAGCTCACCGCGGTCCCTGTACGATTCAGGTAATTCTACAGGCA
58580	TGCAGGCGTAGAGGAGTGGAGCCCGCAGGTGTACAGGAGTGGAGTCCCTAGGCGTGGAGGAGTGGAGCCCGCATG
58586	TGCAGGCAACCTGCCCCCCAAATGGAGTCACTAGAGCACGATGAGCCAAGCAAAGCACCCCCAGCCAAACCCTCC
58594	TGCAGGGGAGGAAAGTCAATGAAATGGGGGATTTCAGCAAAGTACAGAGAATGTGCACTCCGTTTAATCATTGTA
58605	TGCAGGTGTGCGTGTATTTGTAGAGAAGAAGGCCCAGCTCACTCTGCTGGGGACCGAGATGGACTTTGTGGAGTC
58611	TGCAGGACTGATGTGGCTCTTTCCGTACTCAATAAATACACAAATTCCCTTAACCCAATGTCCATGCTGAAGCAC
58629	TGCAGGATCATCTTAAGACCAGGCACCCGGACAAGTGATGAAACTGTGGGTTTGTGCAACTGAAGAATTTCAACT
58686	TGCAGGCAGAGCCGTGGGTCAAGGAAGGGGTACTGTCGCGTGTTCTCCCGCTCCCCTTCTCCGGCGCTCGATGTC
58707	TGCAGGACAGGTTGATCTGATGGTCATATGGTTCACCTTTTAGTTGTGTGTGTGTGTGTGTGTGTGTGTGTGTGT
58729	TGCAGGAAGTATCCTCTCAGCCATCTGCATAGTTATAGGCTTCTATCAACACAACATGACTCTGCCTGAAAGACA
58764	TGCAGGGATTGAGTACAGGTGTTACCCATTTCAAATGGATCTAGTCTTGCCCTTCCTTCCCAAATCCAAGTCAGG
58770	TGCAGGCTGTAGTTCTATCTGATCTTGATTATTGTCCAGTCATAAGGTCAAGTGCTGCAAAGAAAGACTTAGTTA
58792	TGCAGGGTTTAGAATCAGATGAAGTATGACTAAACAGAGATTGTGATTCCTAAGAACCGTTTCCATTCTCCTGGA
58809	TGCAGGTGTGCTGTGATCTCCTCTATCCCAGCTGGCACTTCTAGCACCTTCCAGTGTCCGGGGATGGAGGGTCGA
58823	TGCAGGCTACTAGTCCAACACTCTAACCACTAGGCTACCCTGTCGCCTCTACACTCTAACCACTAGGCTACCCTG
58871	TGCAGGTGGGCCGGCGGGTGGAAGTACTTGCACTTCTCCCGGGAGCAGCGTGACTTGATGTAGTCCATGCACACG
58875	TGCAGGTCTCTAACCTCCTGATTAGATTAGAAATAGTGTCTGTCCTGAAGCTCTCTAACTTACTGATTAGAGCTC
58999	TGCAGGGAGGAGGTGAGGGCCCTCGGAGTGTGGTGTCAGGAATGTAACCTCACACTCATCGTCAACAAAACAAAG
59009	TGCAGGCGCGACACAAAACGCAGAAATAAAAATATAAATCATGCCTTACATTTTTGTGAGCTTCTTTTGTTTGCA
59030	TGCAGGGGTCCACTTCAAAAGTGCCTGCGCATCAGGAGCTCTCTCTATCATTTTCTCTCTGGACACACAACACAT
59038	TGCAGGGTGCAGATTTGACAGTCCAAAGCAACGCTAGTTGGGCCAATAAACACATACCCGAAAAGCCTTTAGTCA
59052	TGCAGGTTTAGGAGAATGGCCAGGATGACACACGGTCACGCCCCATAATTACACAGTGAATCTGATCTGGCTTAA
5906	TGCAGGGCACGACTACCTGCCTGCACGACTGCCTGCCTGCTGGGTTTTCCATCTGAAACGTATTTCTGTTCAGTT
59109	TGCAGGAGAGACACACACACTTGAATTTTAAGATCATTTCAGAGTCTGGTTTTGAGCGGTAGGGTACATGCCCCT
5913	TGCAGGCAGAAACTTAAACAAGAGGCTCCCACGCTGAGGTCTGTCCAACGCTGGTCAGACCAAGCTGACTCCACA
59155	TGCAGGATATTTTGCCACATTTAACATATAAAAAACCACACCCACAGGCCAATTAGGCATTGGAAAGATCTAAAG
59301	TGCAGGGTTCTGTATTGGTCCACTAGGTTACTGCTCTGCAGGGTTCTGTATTGGTCCACTAGTTTACTGCTCCTG
59304	TGCAGGGACAGGGATAAAAAAAACATCACGACAAGAGACAAAACTACATATAGTGAGAACCATTAACATCATCCC
59323	TGCAGGGGGAGCTATTGAGTTACCACAGGGTTCTTTTGGTTGAGCCGATCACCACTGAGAACAACGCAGTAAATC
59361	TGCAGGCATGCCACCATCTCTTTCGACCAACTGGTGGATTTGTCCATCCGGTTGGATAACCTGCTGGTCACCCGC
59362	TGCAGGACGTGGAGCCCGTGTTCTTGAGGGGAGTGGGAGAAGACGAGTATGTCATCAATGTAGATGAATATGAAC
59395	TGCAGGAACAGTGGAGGCTCCTCAGAGGAAGGGGAGGACCATCCTCCTCAGTGAATTTGATAAAAATGGTAAAAC
59419	TGCAGGATGTCACAAAGAGGCAGCTATTCATGTTCAGAACTACAGATCCCATCATCCCCCAGTGCCCACACACTA
5942	TGCAGGGTTGGTCCTGCAAAGCCCCCTGATGGGAGAGCATAATATACAAGGAAATTCTCAAAGCTGCTAACGAGA
59488	TGCAGGGAGATACTGTAGCGGGGAATGGGGGAAAAGTGGGAAAGTCACATTAGAAGGGCTGGGAGTTGAGGAAAT
59510	TGCAGGCCCCTGACCAGCCCTTCCAGACACAGCAGATCATAGCGGTTAGCTGGGACATCAATCTTATACAGAATC
5952	TGCAGGCTACAGGTTTGGCATGTCGGGATGTTATTGTGTGTGTGTATAGGTGTGTGTGCTTGCGTGCATGTGTGT
59524	TGCAGGTGGATTTGATGGTTGTGGCACCTTGTAGTTACATGTAACAAGGTCATATTTTGGTTTGAGTTATTAACA
59538	TGCAGGCCAACCACATCAAAGGTGTGTAAAGTGGGCCTGCAAGCAGTAAACACACTCGTGCACGTACACACGCAC
59562	TGCAGGCCATTCAACTCAACCCTCAATCATGCTGTTTCTGTTCTAAACAGCGCTTGTTGTTTTACGCAGCAGTAA
5958	TGCAGGGCCCGGATTAACTCTGCCGTCTGAGAGTGAGGGGTAGAAAAAGAGGGAAGGGGGAGAGTGAGGAAGAAT
59619	TGCAGGATGGAATCACACATGGTTGCATCAGATACTGGGAACATGAAGATATTCATTCTGAAGTTCTGACCCACA
59656	TGCAGGTTGTCAGTCGTCACTTCACTTTTCGGAGCGTGAGGGCCAGTGTGTGGGGCCACGGCATAGAGCTGTGAA
59676	TGCAGGGGACCATGACTGTTTAAATTGAATTAACGTCAATTATGCCTTTCAAAGTAAAATATTCAAAGTAAAATA
59733	TGCAGGGACTGGGGCTGGGATTTAAAAAAAAATAGATTGGACAATACACGCATCACGACATGAGAGACTACATAA
59749	TGCAGGCAGCATGCCAATTGCACGCTGCCTCAAAACTTGAGACATCTGTGGCATTGTCTTGTGTGACAAAACTGC
59755	TGCAGGGATGGGGGATTGGGATTAAAAATAAAATAAAAATATAGGACAAAACACACATCACAACAAGAGAGACAC
59815	TGCAGGACAGTTTGAAGAGATGTGACCAGACTCACTCAGGATGGGGGAGTCGTCAGCGAGAGAGAGAGCTTTTCC
59859	TGCAGGAAGGGTACCACTTGATGGAGGAGGATGTCTTCCCTGTAACGCACAGCGTTGAGATTGCCTGCAAATACA
59957	TGCAGGTTGCCGTTGTGTTCTTAGACACAGGGACTATGGTGGTCTGCTTGAAACATGTTGGTATTACATACTCAA
5996	TGCAGGTACTGTCGGCACTACACCTCTCACCCCTTAGGGCAATGAATCAGTCTGTGATCTATGGAAAAGTTAACG
59960	TGCAGGGTTGAAATGTTCTCTCTTTTGTTTACTATGGTGCTATCCTCACCGAAAAGCCTTTTTAAAAATCTGACA
60001	TGCAGGGAGAAATTTTGTAGCGGGGCAGGGGAAAAAGAGGAAGAAGCATCAGGGATAGTCACATGAGAAGGGGTG
60053	TGCAGGTGCTCATATGTCGGAACTACAAGGGCGACGTGGACATGGCTGAGATTGAACATTTCCTGCCTTTGCTCA
60073	TGCAGGATGATGTCATGGTGTGTTAGCCTAAACTTCTACTGTATCTTACAGCCTAAACCTGTACTGTATCTTACA
60092	TGCAGGTGAAGAAGCGGTCCTGGGCTGGCGTGTTTACACATGGTCTTCTAGTGTAAGGCCGATTGGCTGTACTGA
60095	TGCAGGGAGAAGTGGCAGGATTAGGGCATTGTGCATAATGATTAACTAAACAGTGAAAATCTGGTGGAAAAAGCC
60099	TGCAGGATCGTCTGAGACCAGTCGTCCTCACCAGGGTCTTGAACAGTTTGGCGTCGTAACCGAACTTCAGTGGGC
60104	TGCAGGAGTGGGTTTTTTCTTTGTTGGTAAGAAGGATGGGGGATTACGTCCCTGTATCGCTTACCGGGGTTTAAA
60134	TGCAGGGTGTTTAATCAGCCAGCCCCACCCAGCCACCTTCCGTTCAAACTCAGCCAGGAAGAAAAACACTGGATC
60192	TGCAGGTGAAGAAGCCAGACATGGAGGTCCTGGGCTGGTCTGGTTACATGTGGTCTGCTGTTGTGAGGCTGGTTG
60219	TGCAGGGTCAGGGTGCCCTCCACAACCTGTCCGTCACCGTCTGTGACTGCTCCAGGGTGGCCAGCTGCCGCATGC
60226	TGCAGGGATGGGGGCTGGGATTAAAAATTAAAAATACATTCAATTAAAATATAGGACAAAACACACATCACGACA
60323	TGCAGGTAGAGGGTCTGTTCAGGGTGCCAGGTAACAGTGTGCGGCAGCAGGCCCTGAAGGAGCAGCTAAACAGTG
60340	TGCAGGGGACAGAAAAAACAGACATATTAGGTTCACATTACTGAAGTAGGAACGTAGGTTTCAATTTACAATATT
60365	TGCAGGCTGTGTTAGTTGATGTAAAATGATTACATTATCATTGATGTACCTTCTCATTACAAAGTTGTACTTCTG
60373	TGCAGGCCACGGTGGCCCAATGGAGGGGTCGTTTCCCTAGCCCCCTGCCCCTGGAGCTCTACACCTCCTTCAACT
60411	TGCAGGACTTTCAACCACATTCAATATAAAAAAAATCCAACCACAGATGAATTAGGTGTTGGAAAGATCTAAGGG
60413	TGCAGGGACCTTTGGAACAGCAAACACTATTGATTTGGCCCCCTTCTGCCCCAGTGAGAATACAGTTATGTTCCA
60438	TGCAGGTCTGTTGATGTGGTTAATGGCAGTGTTATTGTGATCAGTGCTAGTGTTATTGTGATCAGTGCTAGTGTT
60485	TGCAGGAGCTCAAACCCTGGCAGGGGGAACATCCTCGCACTACCTGCTGTCCCCCCAAATGGCATCGGGGCCCTA
60487	TGCAGGAAGGGTACTTCATGAGGGAGGAGGATGTCTTCCCTGTTCTTCCACTTTAAGATGACATATTATCATCAT
60493	TGCAGGTGTGATGTTCGGGTGTTCCGAACCTGTGCAGGTGTTGTTACACGTGCTAGGATGATCAGCTGTCTGTCC
60495	TGCAGGAGAGAGGAGGAATGAATAAAAACAGTCATTCAGATTCTAGAATAACTTACTCTCTACACCTCCAGGACC
60501	TGCAGGCGGTCACTGAGTCCGAGGTGCTGAAGGAGCTCCTTAAACTTGTCCTCAAAAAACCATCTGGGTCAGATG
60519	TGCAGGCCGTCTCGTCCGTTGTTGGTAATCAAGCCTACCACTGTTGTGTCGTCCTCAAACTTGATGATTGAGTTG
6053	TGCAGGCTGTCACTGAGTCCAAGGTGCTAAAGGAACTCCTTAAAAACTTGACCCCAAAAACACATCCGAGTCAGA
60537	TGCAGGGCAGGTGGGAGACCGGGTTCAATTCCCCTACGGGGAGGAAGGAGTAGGCTGTCCTTTTAAATAAGAATT
60547	TGCAGGCGGAGGGCTGAGGAGGGCTGTGGAGGCCTGCGGGCGGAGGGTTTAGGAGGGCTGTGGGATGCGTTAAAG
60619	TGCAGGGTTGGGTAGGTTACTTTCTAAATGTAATCCTTTACAAATACTAATTACCTGTCCAAAATTGAAATCAGT
60638	TGCAGGATTGTCTGAGATCAACCACCAGGACAGATAATGAAACTGAGGAGTATATCTGTCTGTAATAAAGCCCTT
60684	TGCAGGCTGTGTAAGGGCTATTTGACCAAGAAGGATAGTGATGGAGCACTGCATCAGATGACCTGGCCTCCACAA
6069	TGCAGGAGAAACAGACAGACTTTGGGATGCGGGTCTTCTCCCAGGTGGCCCAGAACTCCAAGGGGTCTAACCTGG
60749	TGCAGGCTGACTGGTCGTCAGTTGAACAGTGTTTCCTTCGACACATTGGTGCGGCTGGCTTCCGGGTTAAGCGGG
60752	TGCAGGAATGTCCACCAGAGCTGTTGCCAGAGACATTAATGTTAATTTCTCTGCCATAAGCTGCCTCCAATGTCA
60764	TGCAGGAAGGGTACCACATGAGTGAGGAGAATGTCTTCCCTGTAACTCACAGTGTTGAGATTGCCTGCAATGACA
6077	TGCAGGACAAGGTACATTTCTGTGCCACAAAAAGTGCCACAAAAAAGGACAGGAAAATTGCAATTGTCTCATAAC
60797	TGCAGGCTCTAGTTTTATCTTATCTTGGTTATTGTCCAGGGATGTGGGCAAGTGCTGCAAAGAAAGACCTAGTTA
6081	TGCAGGGAGAAAGTTTGTAGCGGGCAGGGGAAAAAGAGGGAGGAGCATCGGATAGTCACATTAGAAGGGGTGGGA
60888	TGCAGGACCTTGCAGGGATTTGTCTACTTTGATGCTAATTAGCATTTTTGAACCTGAGAGTAAATAGAGACGAAT
60914	TGCAGGGATGGGGCTTGGGATTAAACATTTTAATATAGAACAAAACACACATCACAACAAGAGAAACACCACAAC
60952	TGCAGGAAGGGTACCACATGAGGAGGAGGATGTCTTCCCTGTAACTCACAGCGTTGAGATTGTCTACATTGACAA
60963	TGCAGGCTGCTTCGGTCGTCAGTTGAACGGTGTTTCCTCCGACACAACAGTGCGGCTGGCTTCCGGGTTAAGCGG
6100	TGCAGGTAGAAAATATCCTGATTTTAAAAACGTATCCTATAAATCACATTTGCAGACAGGCCATGCGTAGCCACG
61002	TGCAGGGAGACATCCCCCAGATCTACACATTCCCCAGATCTACACATTCCCCAGATCTACACATTCCCCAGATCT
61044	TGCAGGTACCACGTTCATCTGTGCAAACAATAGTACGCAAGTATAAACACCATGGGACCACACAGCCGTTCAACC
61048	TGCAGGGACAGGGATAAAAATATATATATTTTTTTTTTTTGACAAAACACACATCACGACAAGGGAGACAACACA
61201	TGCAGGGACACACACGAGTCATCAGGTAACACAGAGGAGATGCTCCGCGGCCTGCGTCCCAAATGGCTCCCTTAT
61291	TGCAGGACTTGCTCTGTGGAGTGTGGTGTCAAAACAGCAGAACATATTTTTTATTACAGACAGACCTCTCCCCAT
61293	TGCAGGTAGCTGTCTGCTCAAACCACAGGTTAAGGTGTGAAGTCCTCCCTAAATCTATAACACTGTACGTTCTCA
61344	TGCAGGTTGGGACAGTCATCGCTCAGCTCCATCGTCTTACCCCCAAAGTCTGATCTCTCAAAGATCTTCATCCTG
61376	TGCAGGAGATGTTTCCTCCCACATTCTCGAGAAGATACTGTATGTCTGCTCTCAATTTATACTTCAATTTTACAA
61452	TGCAGGAGTGCCTTATATTGAGTGGTCTGAGAATGGGAGATGGGGTAAGAATTAGGGGGGGTTTATAGGGGAGGT
61504	TGCAGGCTGACTTCGGTTATCAGTTTAACTGTGTTTCCTCCGACACGTTGGTGCGGCTGGCTTCCGGGTTAAGCA
61536	TGCAGGCCAGACAGGCACAGCCAGGGATCAGTACCATGAGGCTCTGCCAGCCTTCAGACCCAGAATGAAAGAACA
61569	TGCAGGGAGGAGGCGAAACAGCAGAGGGAGCACGCCCCTATCGACCGGACCGCAGTGGAGAAAGTGAAAAGTTTC
6160	TGCAGGGAGACCCTTACCTACGTCTCCTCCCATACAGATCCAGTACCAGGGCAGATGCATTATCAAGGCTGGTCA
61615	TGCAGGTGCCCGGCCGTCACAAGAAGTCGCTGGAATGCGATGAGCCAAGCAAAACCCCCTCCCCTACCAAACTCT
61623	TGCAGGTATTTATTTATTCATAACCAGAAAGAGCCATACACAATTAAACGAATACATGAACTTCCATACAATGCC
61632	TGCAGGCACGACACAAAACGCAGAAATAAACATATAATTCATGCCTTACCTTTGATAAGCTTCTTTTGTTGACAC
61681	TGCAGGTGCGAGCGTGTTTCACTGTCCAATCCGAGGCCCGAAAATGATCTGAGCGCGTGGCCTGAGGCTGTTTGG
61682	TGCAGGCCAGACCAGTTCAAGTGCGAGGATGGCACCTGTATCCACGGCAGCAGACAGTGCAACAGCTTGCGTGAT
61700	TGCAGGTGCCTGTGTGAGGTTTCTATTGGCCTCCTCTCCATCTATTTGGCATTGCCAGTGACCTGTCATGACAGA
6171	TGCAGGACAACAGAGGATGGATGAATTCATTCATATTTAGATAAAAAAGGTGCAGTGTGAAGGCTTTATAGTGTT
6183	TGCAGGCACACTCCACCGAGACACTTCCATGGTGATTAGCGCCAGATGTACACCCACCCCATTGTTCCTCCCTCT
61845	TGCAGGTAGAAAATCCTAGGAAGTGTTATTTAATTGACACAAGCTGTCTCCAATCAGTCAGTCAATGTCTGGTTG
61848	TGCAGGCCAACTCCCGACGGACGTCCTCGCGCAAACTGCTGGGATAGTGGTTGATCAGGGCCCTGTCGCTCCATC
61901	TGCAGGGTTGAAATATGCTTCTTTGTTTATTGGGGTGCCATCCTCAGATAATAGCATCGTTTGCGTTAAAGCATT
61943	TGCAGGCTGACTTCAGTCGTCAAGTTGAACTGTGTTTCCTCCAACACATTGGTGTGGCTGGCTTCCGGGTTAAAC
61961	TGCAGGTAATCACATACACATAGTGTAAGTTGCTTTGGATAACAGTGTCTGGTTAGAGGCATATACTGTTATATA
61992	TGCAGGGTGTGTATGGTAGCTGGTCCACGTTCCGCAGCTCCCTGAGCAGTGACTATGATCCGTTTGTGTACTACG
620	TGCAGGCCAACACATGTTGGACGTCCTCACGCAGGCTGCACCAGTAGTGGTCGATGAAGGCCCTGTCGTTCCAGC
62032	TGCAGGTTTGGTAGCGGGCCGTGTCAGTGGCACTGTATTGTCCTCAAAGCGAGCAAAAAAGTTATTTAGTCTGTA
62035	TGCAGGAAGGGTACCACATGAGGGAGGAGGATGTCTTCCCTGTAACGCACGTCGTTGAGAACGCTTGCAATGACA
62056	TGCAGGAGTTTGATACAGCAGATGTGTTCATGCACCAGGCCATCCACACTATAGAGTACTGTCTGGGCTGCATCT
62069	TGCAGGCATGTGGAGGTTCGTCCAAAATATAATTCCAGCATCCTCAAAATCGCTTGACATTAACCAGTTTTCCAT
62091	TGCAGGAGCACGACCTATGTGTGGCCTCCTTCAATGACCTGATGGCCCAACAGGATGAGAGAGAGGGGGAAGGAG
62109	TGCAGGACCCCTGTTCAACATTGTCTCCTCTCAGAATGTCTCAAGCTACTTATATGAATGAAAGATGAATATTCA
62128	TGCAGGCACAGAGCCGATTAGAGGGCTAGTGAATAATTCAGCAGGCTACGGAGCGGTGCGGAGCTGCTTAAGTTA
62129	TGCAGGACACTGCCTGGTGGTGCGAGAGGGCCTGACCAACCCCTGGATACCTGACAATTGGTCGTGGGGCGGGGT
6214	TGCAGGGACACATTATCTCTTTGTCTTGTCTATGAAAACCAACATCTATAGGATGGATAAGCTAGGTGAATCATG
62163	TGCAGGACTTGCTTTGTGAAGTATGGTGTCAAAAAAGCAGAGCATCTCTTTATTATGGACAGACTTCTCCCAATC
6219	TGCAGGGTCGCCACCTGGCTAGTGCTTCCTCCAATCAGACAGTGTTGCACAGAGGGCCTCCACAGCGGGTCTGTA
62202	TGCAGGGGGTTTGTGTGTTGTGATTGAGTGAGGGGAAACAGTTGCGGGCAAGGTTCTGGCAGATGGGTGTGTCTT
62227	TGCAGGATAATTTGAGAGCAGCCACCCGGACAGCTGATGAAACTGTGGGTTTGTACAACCAAATAATTTCTGCAC
62242	TGCAGGGCAGGTAGTTTGCCCCCGGTGATACAGCCCGCCAGGATGCTCTCGATTATGCATCTGTAGAAGTTTGTG
62251	TGCAGGACTTGCTTCGTGGAGTGTGGTGTCAAAAAAGCAGAGCATCTCTTTAATAGGGACAGATCTCCCCCCAAA
62289	TGCAGGCACCCTGCCCACCACAAGGAGTCGCTAGACCACGATGTAAAGCCCCCCTGGCAAAACCTTCCCCTAACC
62298	TGCAGGGGCCTCCAGCCAGGTAGACATGATGACAGGCTGGCTGACGGACGGACGGACGGACGGACGGACAGACTG
62313	TGCAGGTAGAAAATATCCTGATAAACAAAAAAAGTATCCTATAAATCACATTGGATATGCACGGCCTGTCTGCAA
6232	TGCAGGCTACAATGTTTTTATTTGTTGGCTTTATGTAGGCTATTTTTACATAGTCGGCAATAGAAGTAACTTTTT
62325	TGCAGGCTGCAGCAACAGAAAATATGAATTATTATGTGGATTATAATTTATGGAAATTTTGGTGGGGGTTGATAC
62359	TGCAGGGCTGGCTCGGGCACCGCTGGTGGAGGTCCAATCGGCATGTCCTGCCAGGGCTCCAGGACAGGGGTGAAG
62418	TGCAGGTTCATGCTCTACAACATCCGTAGAGTACGACCTTTCTTCACACACAAAGCGGCTCAAGTCCTAATCCAG
62454	TGCAGGTAAATCTCACTGGTCACCCCCAAAGCCAATTCCTCCTTTGGCCGCCTTTCCTTCCAGCTCTCTGCTGCC
62474	TGCAGGTCACCCATAAATATAATCCATGACAGTGTGGAAAACGTATATCTAGTATTTCATAAAACACACATAACT
62522	TGCAGGTTGACTTCGGTTGTCAGGTGAACAGTGTTTCCTCGACACATTGGTGCAGCTGGCGTTAAGCGGCGCGGT
62561	TGCAGGAAGGGTACCACATGAGGGAGGATGACATCTTTCCCTTTAACGCACAGCATTGATATTGCCTACAATGAC
62615	TGCAGGCTGCAATGTTTTTATTTTTTGGCTTTATGTTGGATATTTTTACAGAGTTGGCAATGGCAATAGAATTTA
62653	TGCAGGATTATTTTCCTGCTGTGGCAAACTGTCTCAAATTAAGATCCTACATCTGTAGCGTGGGTTGCCAGATAA
62669	TGCAGGGACGGGGGCTGGGATTTAAAAAAAATATATATATATAGGCCAAAACACACACCACGACAAGAGAGACAC
62721	TGCAGGGACGGGGGCCTGGGATTAAAAAACAGTAATCAATACAATATAAATATAGGACAAAACAGACATCCCAAA
62753	TGCAGGCTCATCCTGACATGACCCTCCAGCATGACAATGTCACCAGCCACCAGCTACTCGTTCTGTGCGTGATTT
6285	TGCAGGCGCCACAGATCGGCACCCCCATCTTATCATGGCAGGGCAGACAGTACAGCTCTCCCTTCAGCTCCCTGG
62856	TGCAGGCACATGGGCTACAGCACAAACATAGAGCAGAGCTATCAATGCACAGAAACTCAGCGAGACCGACATGGC
62857	TGCAGGGACTGGGAGCGCAGCCTAGGGAGCACACTATCCTAAACTACCTTTCATTTCATAATCTGATGTAAAAAT
62887	TGCAGGCACCCAGCCCACCACAAGGAGTCACTAGAGCACGATGAGCCAAGTAAAGTCCCCCCGGCCAAACCCTCC
62890	TGCAGGGAAGACAGAGAGAACAACTAAGTACAGGACTCAGGTTTGTAGAAGATGGGGGAGCTCACATCCACTTAC
62896	TGCAGGTGAAGAAGCCGGATGTGGACGTCCTGGGCTGGCGTGGTTACACGTGGTCTGCGGTTGTGAAGCAGGTTG
62898	TGCAGGCTCATCCTGACATGACCCTCCAGCATGACTATTCCACCAGTCATACTGCTCATCCAGGGGGGTGGGGTT
6290	TGCAGGAACGACGGTCCCTGCTCTCCTGAACAGCACGTCCAACCAGCTCTACCTCCACTTCTTCTCTGACATCAG
62934	TGCAGGGTTGAAACATGTTTTCTCTCTTTGTTTTCTATGGTGCTATCCTCAGATAATAGCATCGTTTGCTTTCGC
62944	TGCAGGAAATATACAACTTGTAGTTCATTTGAAGTTTTAAAAACGCTTCTGATGTTTGTAATTTCCACTTTTCAG
62964	TGCAGGCCAAGTTCAACAAGTGCAAAAAATTTGCTTCATTTTAGGAAATCTGTTCCTAAGTCGTCCCACAAACGA
62965	TGCAGGATGATTTACAACCCCCACTCTGTGAGGTTATAGCAACAGAAATACAGTCGTAAAATATGAGATTGGCAG
63019	TGCAGGTTAAAATATTGTTGAAAAACAACTAGTTGATTAGGTATATTTGGGAATAGCATTATGTAACTGTGATAT
63029	TGCAGGTGAAGAAGCCGGATGTGGAGGTCCTGGGCTGGTGTGGTTACATGTGGTCTGTGGTGAAGAAGCCGGATG
63060	TGCAGGCTCATTCTGATATGACACTCCAGCATGACAATGCCACCAGCCGCACTGCTCGTTCTGTGCGTGATTTCC
63061	TGCAGGGTGTCCGTGACAGGTTAATTCGTTGGGCTCATACTCTACCCTCCTCGGGTCATCCTGGCATCGAGAGGA
63099	TGCAGGGACAGGTTAAATAAAGGAACTGGGACACAGCGGGGTAGATTAATACACCGGCAAAGGCTGAACAGCATT
63152	TGCAGGTCTATGGCTCAGTCACATCAACCCACAGCACCAACTTAGAGATCGTGTGCAGTTGGCACACCTCATCAC
63153	TGCAGGAATGTCCACCAGGAATGTTGCCAGAGAATTGGATGTTAATTTCTCTACCATAAACTACCTCCAACGGCA
63178	TGCAGGTAATGCACTCTGTGTAGGGTGAAGTTGCACCTAGACACTGATCTTTAGTCAGTTTTGCATTTCCCTAAC
63199	TGCAGGATGCTGCAGGATGACATCTGGTGGAAAATCGTGTTGTATGTAACTGGCTTAAAGGAATCTAGGCCTTAG
63342	TGCAGGCTGACCTCTGTCGTCAGTTGAGCAGTGTTTCCTGGGACACACTGGTGTGACTGGCTTCCGGGGTAAGTG
63350	TGCAGGATTATTTTACTGCTGTAGCAAACTGGCACAAATGAAGATCCTTCATCTGTAAGGGTGATGTCTCGTGGA
63369	TGCAGGTTGGGTTTGGCCTTTAGTCAGGGCCATGGGGTGCGGCTAGTGAGTGGGGTAGTCTACAGGTGTCAGGAT
63455	TGCAGGCTCATACTGACATTACCCTTCAGCATGACAATTCCACCAGCCATACTGCTCGTCCTGTGCGTGATTTCC
6347	TGCAGGTTCATGCTCTACAACATCCAGAGAGTACGACCCTACCTCACACAGGAAGTGACACAGGTCCTAATCCAG
63483	TGCAGGCGGCCCGTCTGGAAGTCCAGTTGCAGTGGGAGCTGTTTAGTCCCAGGGTCCTTAACTTATTGATGAGCT
63496	TGCAGGCGATATTTGGAGAGGTGTAGCTGGAGCTAGACTAAACTAAGCAACATCAGCACATCCATTACTCTGCTA
63538	TGCAGGGGGGTGTCTGGAGCTGGGCTAGAGCCTGACGGAGACCAGGGGGTGTCTGGAGCTGGGCTAGAGCCTGAC
63568	TGCAGGTCAGTACTGACCCCTAACCTCACTATAGTACTCCAGCAAACACACTGTTACTATTTAAACCACACACAC
6359	TGCAGGCCGTGAGGCTGGCCGATCTTCCCAGGCTGGAAGGAGGCATTCAGGGTGTGAATCTTCATCAGAGCCTTG
63597	TGCAGGGTATGTCATGTTTTGTAAGGAAGGAAGATTAAAAAAGATAATGTGCTTGTATTTATTCTGTGCAATTTG
63607	TGCAGGTCTCTAACATGACTCCCAGGTTACGGTGATTGATCAGGGTTCATGTTTGGTGGAGTGGAAAAAATGATT
63625	TGCAGGTACGAGTACTGGACCACTTCCTGTCTGGCTCACTCCTTTCACCGTGGTACTACCGCTGTCACAGTCTAG
6369	TGCAGGCTGACATCATGATTCCTCCGACACATTGAGTGTCACGCCCTGGTCGAAGTATATTGTGTTTGTCTTTAT
63692	TGCAGGCAACGCTGCCTCAGACCACACCCACCGAATGCACCACCAACCAATCAGCACACGCACACCAGCTGGACC
6372	TGCAGGTCTGCTGGGGTGGCCAGTGGGTCCAGTTACCAAGACGATGGAGTGAACAGTTAGTAGAGGAGTGAAAGC
63737	TGCAGGCTGACCCCTGTCGCCAGTTGAACAGTGTTTCCTCTGACAAATTGGTGCGGCTGGCTTCCGGGTTAAGCT
63798	TGCAGGAAACAAAAAATGGGGGTGACTGGTTTTTGTTTGAAGTGTCATTCGGGAAGAGTTTGGGGGATATTTATA
63814	TGCAGGTCTGGAGCCAGGCTGCCATGGACCTGGGCCCCATTGAGGCCATGATGTCACCCCAAATGGAGAACAGGC
63832	TGCAGGACTCTCTAGGGGGGAACTGTAGGACCACCATCATCATCTGTGCATCTCCTTCCATCTACAACGAGTGTG
63872	TGCAGGCTCATCCTGACATGACCCAGCATGACAATGCCACCACGCACAGAATGAGCAGTATGGCAGGTTTTCTGC
63874	TGCAGGTACAGTGAGCTCCAGAAGTATTGGGACAGTGCCAATTTGGTTGTTTTGGCTCTGTAATGATACAAGGAC
63878	TGCAGGCTCTCCTTCACTGCAGCCAGTGTGACCAAAACATTTAACCTCTCTGGGATCGTTCGGGACGTGAGCGTC
63894	TGCAGGGGGAACAGGGATATAACACACTGTCAGGACAACACTACACACACTGATATGACAAGATCACACCCTCAG
63922	TGCAGGCACTACACAAAACGCGGAAATAAAATATAAAACATGTCTTACCTTTGACGAGCTTCTTGTGTTGGCACT
6396	TGCAGGTGAAGAAACCAGATTTGGAGGTCCTGGGCTGGCCTGGTTACATGTGGTCTGTGATTGTGAGGCTGGTTG
63981	TGCAGGATGTACCGGCACCAAAGCGCAAATGATGACAGATAAGTGACCTTTCCGAATTCCAGAATCATGACCTCG
64017	TGCAGGGGGAGAAAGAGTGTGTGAGAGAGTGTGTGTGTGAGAGACAGAACGAGTGAGAGAGATCGGGGGGGTGAG
6403	TGCAGGCTCTGGCCCAGTGGGGTACTGTTGCAAGGGGCGCTCATGGGACAGGTGTTATTCCGCAAGGTGGTCATA
64037	TGCAGGTGTCTCGGGGAGAGTTGGAATATGCAAAAAAACTAATTTTCCATTACATACTTGTGTGTAGCAGGACAC
64045	TGCAGGACACCCAGTGAGAAGGACAGCTCTAGGTTCTCCACCCTGGTCAACCTTTCTGACCAGAACTACTGTTAC
64074	TGCAGGTATTGGCTGGAGTTTTGTATGTAAAGTGGTTCAGATGGCTAGGTCATATACCTAACGGTAGGGGGATAT
64082	TGCAGGGTTGAAATATGTTTTCTCTCTTCTGGTTATGGAGGTGCTATCCTCAGATAATAGCATTGTTTGCTTTCG
64098	TGCAGGGACGGGTGAGTAAGGTGATAACTGCTGAGGGGTGGACGTTAGTCGTTTTTCAATAATTGATGGCGCTTG
64113	TGCAGGCTATAGGGTCTAACACCATTGGGCTAACCAGCAGGTTTCCACATTCCGCTGGTCGGTTTATGAATAGGA
64173	TGCAGGTCAATGAGGTCTTTGTAAACTGGCAGCTGTGTTCATGAACTGCCTTCTTTTTTTAATGGCAGAACAGGG
64183	TGCAGGGGGAGACAAAGTCAGAAAACACGGTCAGGAAACATGGTCACGCATTCATGCAAGACTGTCCTCAGCAGA
64205	TGCAGGCTGACCTTGGTCATCAGTTGAACTGTGTTTCCTCTGACACTGGTGCGGCTGGCTTTCGGGTTAAGTGGG
64238	TGCAGGCCTCAGTGGCCCAAATGGCAACCTATCCCCTAGGTAGTGCACTACTCTTGACCAGGGTCCATAGGGCTC
64339	TGCAGGCAAAACCAGCAGTGGGTTTGAGTTACTTGAGAAGGGTAAACTGTGACTGCATGACCAAACTTGCAAACA
64350	TGCAGGTATCAATAATATACACGTTAATGTCCTCAGGGTGTCAATAATATACACGTTAATGTCCTCAGGGTGTCA
64363	TGCAGGAAAAGCTAGACTAGAATAGCTTATGGGACATCATTTTTTTTTGTTGCATTTCTTATACTAAGACTATTC
64416	TGCAGGTCTGGGAGGGTGTCTCGCTAGTCTGGGTGGGGTGTCTATTGAGCTGTTGCTCCTGTGTGATGTGTTGGG
64460	TGCAGGCTTGGGAGAAGTCTCGGATCTCTCCGCTATTCCCGCGGAGTGCCAGGAACTCCAGGGGGTTTTCAATTA
64462	TGCAGGGGTCACAGAGCAAGGTCAAAGGCCACCTTACCAAATCCTGATTGGGATGCAATGCTTTACTAGCTTTAT
64477	TGCAGGTAGAAACTATCCTGATAAAAATGAATATCATATAAATCACATTGGCTGGGCATAGACTAGTTCTACCTC
64518	TGCAGGGGTCAGGCAGAGTGATGCTTCCTGGAAAGAGTGGACAGCAGCAGATAGAGAGAGAGAAAGAGCAAAAGA
6452	TGCAGGATCATCTGAGACCAGCCACTCGGACAGCTGATGAAACTGAGAAGTATTTCTGTCTGTCTGTAATAAAGC
64570	TGCAGGTCAACATGTACAGCAGCGTCTTCTTCCTGACCTGGATGAGCTTTGACCGGTTTGTGGTGCTGGCGGGCT
64585	TGCAGGCACCTAGCCCACAACAAGGAGTCGCTAGAGTGCGATGAGCCAATTAAAGCCCCCCCTGGCCAAACCCTC
64636	TGCAGGTCTCGCTCTATTATCACATGGCATTCAGGCACTTACGGACCCGTCGCGGGGGAAGGGGAGGGATGGATG
64664	TGCAGGCGCGACACAAAATGCAGAAATATAAGTATAATTCATACCTTACCTTTGACGGGCTTCTTTTGTTGGCAC
64719	TGCAGGTTCTCATTTAAAGGCGAAGATTTGTCTGGTGGTGCCTCGGGACCTGGGCTGGTGTTGCTAGGGTTACCA
6474	TGCAGGATCGTCTGAGACCAGCCACCCAGACAGCTGATGAAATTGAGGACTATTTTTGTCTGTAATAAATCCCTT
64750	TGCAGGCATGTGGAAATTGCTCCCAAGGATGAACCAGGCTTGTGGAGGTCTACAATTTTTTTTCTGAGGTCTTGG
64826	TGCAGGCTCAGAGGCTTGCAATATCTGTATTGTGAGACGACTAAGATAACACTACAGGGAGACAGGACGGACAGC
64866	TGCAGGAGTACCTCCACAACTTCCTGTCCAGCGGATACAGCAGCCTCGACTGTGTCAAGAACCTGTGGGAGCTGG
64879	TGCAGGAAGGGTACAACATGAGGAGGAGAATGTCTTCCCTGTGATGCACAGCGTCACTCGGACAGTTGTTGTTGC
6494	TGCAGGGGCCCAGCTCAGTATTAATGGCCTCCCGCCTGCCTGCCTGCCGGAGAAAAAAGGAGAAGAGGGAAGGGG
64940	TGCAGGACTTGCTTTTTGGAGTGCGCTTTCAAAAAAGCAGAGCATCTCCATTATTATGGACCGACCTCTCCCCAT
64970	TGCAGGCACAGCAAACATCACACTTGCAAATTGATTTGTTACATATTATGGATTTAAAAAAAACATGTTTGGCAT
64974	TGCAGGAGGTAACCGGAGGGGTGTATCACTGGATGAGCAAGCTCCGTTAACAAGAAGGAAACAAAAATTGCGTCC
65033	TGCAGGGTTGTAAAGCTCAGAGATGTTTGGGACGGAGGTTCAACACAACAGAACAGAACAGAAGAGACGTGCTGG
65034	TGCAGGCACAACACAAAATGCAGAAATAAAAATAGAAATCATGCCTTACCTTTGGCGAGCTTCTTTTGTTGGCAC
65035	TGCAGGGTACAGTCGCAGTGCCACGGGTTGTGGTAGAGGCGCGTCTTGGCCCGCGTGGAACTGAACTCGTCCCGG
65047	TGCAGGCCATAAATAGCAAATAGAAATCCAAAACTTGTAATGTTCACAAGAACTTAAGTTGACAAAAAGATCTAA
6506	TGCAGGCTGAGCTGCGTCATCAGTTGAACGGTGTTTCCTCCACCATATTGGTGCGGCTGGCTTCAAGGTTAAGCG
65067	TGCAGGTCCCCAGCACTGTCACACAACAAGCACTTCACTTCCTCTTTAGCTGTGGGTGAGGAGAAAATAAATACT
65072	TGCAGGTGAACGCTGGATTCCTTTAAATCAAATCCAAATGTATTTGTCACATGCGCCGAATACTACAGGTCAGCT
65133	TGCAGGACAGTTTTATTTATGTCCAGAACATTCTATTTAACACCATCAGTAGATACAACTGAATGTGTATCTAAA
65253	TGCAGGATCCGCCCCCTTTGCCTCGGAACCCACATTTAACCACATTGTAATGATGTTTTACATCTATTTTTTTGT
65261	TGCAGGGTCTCACTCACGATGATGAGGGCATAGCTTTAAAAACTGCAGGGTCTCACTCACCATGATGAGGGCATA
65279	TGCAGGTGCCTGGACCACCACAAGGAGTCGCTAGAGCGTGATAAGCCGCACTATGGGACACGCGATCACGGCAGG
65286	TGCAGGTATCTTTGCCTTCAAGTGTGTGAGGGCAGAGGAGATGTTCAATGTGCTGCAGGACATCATGCACAACAA
65303	TGCAGGGCTGCTCAGTCTAACCTACACATGTGGTAACTGTAAATCAACCAAGGCCCCAGCTGTACTGGTGAAAGA
65313	TGCAGGAGACCAGGTACATAGTACACAAACGTCCCCCATCTATGACCCAACCTAACGTTACCCCACGGGGGGGGG
65323	TGCAGGCTGTCGTCATTTCAACTCTGTTTCCTCTGACACATTGGTGCAGCTGGGTTAAGCAGGCGGGTGTTAAGA
6534	TGCAGGACATCTTGCAGTTCTGATGCATCACACATTGTAATGGGCTTGCTCCAACTAGGCAACTATCACGTAGAT
6535	TGCAGGTGGCCATATTGAGACGTTTTATTTGACATCCAAGGGGAAGCGCGTGTGGGCATGAGAAAATACTTTATA
65361	TGCAGGGGGTGAGAAGGCTCTGAGGGCAGCAGTCCTGCGCCACCGCTGGTTTGTCACTGTAACGTCTCGTGCTGC
65407	TGCAGGTCCACAGAGACGATGACATCATCAAGACTCAGGTATGCACACAGGCAGACATCGTGGGCCCACATGGTC
65410	TGCAGGGGCCAATGTGAACAGGAAGGAGGGGGATCCTCTCTCAGCTCTGTTCATCTGTCACTGTGCTTCTCCAGG
65441	TGCAGGAAGGGTACCATGTGAGGGAGGAGGATGTCTGTAACGCACAGCGTTGAGATTGCCTGCAATGACAACAAG
65497	TGCAGGCTCTACACTCTAACCACTAGGCTACCTACCTCCCCTACACTCTAACCACTAGGCTACCTACCTCCCCTA
65499	TGCAGGACCAGATTTAGATCATTGCGGCGCTGTCGGCGTTTTTCATGCTGCGGTTGGGTCAGACAGGCAACTTTG
65535	TGCAGGAGCGAGTCACTGCTGTTGATGTTTGCAGAGAACGACAGGGTGTTGTCCAGGGTCACGCCTAAGGCTGTC
6554	TGCAGGAGGCCTTTTGCCTCTTGGTAGCCCGTCATTTTAAATAAAAATTTGCTGTTAACTGACTTGCCGAGTTAA
65549	TGCAGGGCCTAAGTTTGTAGTAACAGTATGGAACTGGACTATAGTAACTATAGTAACAGTATGGAACTGGGCTAT
65576	TGCAGGGATATGACTGCACAGCTGCTTTTCCAAAAACTTCAGATGAAGAATTGTCCGTGCTGTTATTCTCAGCTG
65597	TGCAGGGACCTCACCACCGACACACTATGGGGGCCATACGCTGGGATCGTCCAAACAGAAGATGCGGGAGATGAC
65613	TGCAGGCTACACACAAAAGCGCTTTAGAGGCTGTGGGGGCTGTTTGCACAGATGGCCACTGGCGGCTCAAAGGAG
65695	TGCAGGCTCATCCTGACATGACCCTCCAGCATGACAATGCCATACTAGCCATACTGCTCGTGCTGTTTGTGATTT
65718	TGCAGGCTACATAGGCCCCGATTATGACTATTGAGAATAAAGTCTTAACGTGATATCAAGACCGAAATGTAATTT
65723	TGCAGGCTCTGTGCTGTGCCCCGCCCTCGGATGTGCTAAGCTGTGAGAGTTGGAGTGGCCTGCGCAGGAACCTCT
65792	TGCAGGCTGACCTCGGTTGTCAATTGAACCTTGTTTCCTCCGACGCATTGGTGCAGCTGGCTTCCGGGTTAAGCG
65851	TGCAGGAGACAGCAAACACACTCTGCTTAACTGTGTTGTACTGTATTGTATTATATTGTGCTGTATTGTATTGTG
65858	TGCAGGCTGACTTTGGTCGTCAGTTGAATGGTGTTTCTTCCGACACATAGGTGCGGCTGGCTTCCGGGTTAAGCG
65867	TGCAGGGCCACTGATTGAGCGAAGGTCAACAGCAGTTCTGGAATAGCAGCTTATCCATCACGTGGGTCACGCTGA
6590	TGCAGGACATGTTTTGTGGAGTGTGTTGTCAAAACTCGGAGCATCTCTTTTATTACGGACAGACCTCTCCCCATC
65901	TGCAGGGATCACTTACAAAAAAAGTATGCACTCAATTTACTAGAAACTTTAACCAAAACAATTTGTGGCTTAACA
65912	TGCAGGAGCTCTACTGCTCCGTGTCAGAAAAGAGCCTCCTTCATCTCCTCCTCCTGAAGAAGCACCAGGAGAAAC
65981	TGCAGGCTGACGTCGTTCAGATGAACAGTGTTTATTCTGACACATTGGTGCGGCTGGCTTCTGGGTTAAGCAAGC
65988	TGCAGGGGTCCTTAAAACAATTCCATATATTAGCTTAGTAGATATTGCGCTCTAAGGGCTTAGACCTAAAGGGGT
6605	TGCAGGTGAGTGACAGACGGGTGTCCCAGCCTGTGCCTGATAACGCTGAGCGATTTGACAGCTCAGTGAGCGTGC
66051	TGCAGGCAGAATATTTGAAACAAATACGGGTGAAGAAAATTTGAATCTGTCTCGAACAGAACAACATTTATCTTG
6607	TGCAGGGAGAAACTTTGTAGCGTGGCAGGGAAAAAAGAGGGAGAAGCATCTGGGATAGTCGCATTAGAAGGAGTG
66114	TGCAGGTGGATGAGCCAGGTGTGGAGGTCCAGGGTTGCCATGGTGACACATGGTCTGTGGTTGTGAGGCTGGTTG
66151	TGCAGGACTGGGATGTTGTCAGACATCAGGGGGTACTGCAGAGCACGCTGGACAGGGACGTTGACTGGTAGTTCT
66154	TGCAGGCAAGAGATGTAGCGTGAATAGAGGTTAGCATGGGCCTCCTGGGCCATGCTGTTCATGGTGTTGACAGCG
66158	TGCAGGCCCTTTGACAGACAGGGCGGGGTCGAAGGTCCGACAGGCGGGGCCAAATCCAAAGTGACACCGGCTGAT
66164	TGCAGGCTTGTCCCATTGCTCACGGGCAAGACCTTTAGAGGCTTACACAGCAATGGATGAGGGGTTGTCCAACGT
6618	TGCAGGCCATATCAGTCATTTCTCTGTCTATCTATATCTGCAGTGGCCAGTCATATCTCCAGGGTCCTCTTCTCT
66189	TGCAGGCGCCCGGCCCGCCACAAGGAGTCGCTAGAGTGCGATGAGCCAAGTAAAGCCCCCCTGACCAAACCCTCC
66271	TGCAGGCAGGCGGTCAGCTTCTTGTGAGTGCTGTGGGTCACCTGTTTGACCAGGTCCAACCGCTTCTCCACCTAG
66333	TGCAGGCCATCTCCTGACGGACATCCTTGCGCAGGTTGCAGCGATAGTGGTCGATAAGGGCCCTGTCGTTCCATC
6634	TGCAGGTGTCCCCTGACTGCAGTCTGTTGGGGACTGCCCCCAGGATCATGTTGTACAGACTATTCCCTAAAACAC
66356	TGCAGGCTCATCCTGACATGACCCTCTAACATGACAATGCCACCAGCCATATCGCTCGTTCTGTGTGTGATTTCT
66374	TGCAGGACCAAAGTCTTTTCACCAGTGCCTCAAAATGGTTGTAGAAGTAGTATCTTGGGGGGTCGTATAGGCACA
66430	TGCAGGTAAAAAGGGTAAGCCTGGTCCCAGATCTGTTTGTGCTGCCTTGCCAGCTCACTCACGTGACGATGAGTA
6647	TGCAGGTATCTATGGATACGGCAGGGTACAGGCTGCTGTCCATGTGACACAGTGACACACCGATGTGCACCTCCC
66480	TGCAGGGGGAACAACACAGCTTTACTCCACTGTTCTGTTATATTCTAAACAGCTTCTAAACAGGTTCTAAACAGC
66503	TGCAGGAAGTAAGCACAGCAAAACCCAACAGGCAGAGCACAGTGGCTAAGTTAGCTCAAGCTATTTAAACATATC
66507	TGCAGGTTCAGCTTGGAGAGCAATAACTGTGCTGAATTAAACACATGAATTAAGCTATTTCCTGATAATGTCATA
6654	TGCAGGTTCCTCCAATACAGGTGTACGACCAATCCTTTTTTTGTGTCACTATTAGCATCCTGTGTGACCTTGTTG
66566	TGCAGGCTACAATGTTTCTATTTGTTGGCTTTATGTAGGCAATTTTTTACATAGTTGGCAATGGCAATAGAAGTT
66595	TGCAGGAAGGGTACCACATGAGGGAGGAGGATGTCTTCCCTGCATAACGCACAGCGTTGAGATTGCCTGCAATGA
66610	TGCAGGTCTCATAATAGATCCTGGTCCTGCGGGTCTCATAATAGATCCTGGTCCTGGTTCTGCGGGTCTCATAAT
6670	TGCAGGCCTTTGTTCTTCTTTATGGAATTTTTACAATACACTTTGAAAAACTCATGCTCTGGCAACACACAGTCC
66707	TGCAGGAGGCTGACTACCTGTGTGATGCTGAATACCTGTGTGATGCTGACTACCTGTGTGATGCTGGTTAGGACC
6673	TGCAGGGGCTAGGCCTCTGTCCCAAATGGCACCCTGTTCTCAAATGTAGTGCACTACTTTTGACCAGAGCCCTAT
66741	TGCAGGGTGTTGGAGCCATAGAGATCCTATCATTTTTATGTAATTCTATAGTTTGAGCTAGCATACAGTATGCTG
66862	TGCAGGATGTATCCTCTGGGACAGGAACAGAGGTAGCTTCCCTCTGTGTTCTTACAGAGGAAGTTACACGGCTTA
66870	TGCAGGAAGCCTGTCAGGCTCTCCCCCTGCTCTTTGGCTCTTAGAGTAGCCAATACTTTATGCAACCAACACGTA
66932	TGCAGGCTCATCCTGTCATGACCCTCCAGCATAACATAGCCACCAGCCATACTGCTCATTCTGTACATGATTTCC
66953	TGCAGGCTGACCTCAGTCGTCAATTGAATGGTGTTCCCTCCGACACATTGGTGCGGCTGGCTTCCGGATTAAGAG
66958	TGCAGGCACCCGTGGGGCGGACATGTTGGAGAACACAGACAGGAATTGGAAGGAGACAAAGTTGGGAGCCTGGGA
66972	TGCAGGAATGCCTAAGGCTGCTGGAGGCCACCTTCCCTTTCGGAGAAGAATCTCCTGAGGTAAAGACATTTGCAT
67031	TGCAGGAATTTTATAGCATGACAAATTCGTGATGGTACCTGCCCAAAAGTGAGAAAACATAAACAAATGGACATG
67129	TGCAGGAGGGACTGGTGCACTTCACAAAATAGGGCAGAACTGAAAAAGCGTGTGTGAGCAAGGAGGCATACAAAC
67142	TGCAGGATCGTCTGAGACCGAAGAATATCTGCACAAACTGTCAGATACCATCTCAGGGAAGCTCGTCATTCTCAC
67144	TGCAGGTTGAGTTCAGTATCTACAGGCAGATGTATGGTGAGATGCCTTAGGAAGCTTTGAATAGGTCAGTAGACT
6717	TGCAGGGAGAAACTTTGTAGCGTGGCAGAGGAAAAAGAGGGAGGAGCATCATGGCTGGTTGCATTAGAAGGGGTG
67233	TGCAGGTAACCGTGTTGGTCGTAAGATGGAGGAACTGATCGCGGAGTTCAACCCGTCTAAGATCACCACCCACTC
67250	TGCAGGTGGCAGAGGGGGTGGAAAATGTAGTACGGGTCTACCATCTCCAGCTTGATCTTCATGCTCAGCTGTTGC
67270	TGCAGGGTTCCGGAACCTTCACCTGGACGACCAGATGACTCTGCTGCAGTGTTCCTGGTTGTTCCTCATGTCCTT
67289	TGCAGGCACCTGCAACTTACCACAGGTGAGATAAATTACACAGTAAATGAGAATCATTGCCTCCAACCAAGTTAA
67290	TGCAGGGGATAGAGACCCTCGCACTGAATTTATTATCCTCATCCTAATAATTCCATCTATTCCTGTGACCATTTC
67303	TGCAGGAGCTGAACCCCAGTTGGAGTTTGGCACCAAGTAGATTTAAGAAAGCTGAACCCCAGTAGGACTTTGGTA
67307	TGCAGGGAGACAAACACACACACACACAGTTAGACACACAGACACTTTTACAGACACACACACACACTGAAAAAA
67310	TGCAGGCTAACCTCAGACGGTGTATCCTCTGACTCGTTGGTGCGGCTGGCTTCTGGGTTAAGTGGGCTGGTGTTA
67475	TGCAGGCACTCATTCGTGTACCGCTGTCCAGCCCTTTGGCTGTAGCAGAAGGCAGTTTATTTGCTGAACGGTTTC
67494	TGCAGGGGTGCTACATGCAGGGTGTCTGTTGCCCTCTTCCGTTGCTTGATGCTTGATAGTACTACAGCTAGCACA
67516	TGCAGGCCAAGTCCTCCATGGAAGATGAATTCAGTAGCTTAGATGGAGTGGGAATCGCATTCAACAGGTAGAAAA
67582	TGCAGGTACCATGGTACAATTAATTAACCATCTCAAACAAAAACCAACTACACAAAATAGTAAAGCTGTCAAGTA
67589	TGCAGGCGACGTGCAGATGTTTAATTTTTCTCTCTTGCCGTCATTGCTGAAGCCAGCAAAAATTCCTACTATTTA
6760	TGCAGGATGGTTCCCATCAGAGGTGACAGGCAGTGAAAGTCCCCTATAGGGAGTCATTTTGCTGAGTGCAGGGGA
67646	TGCAGGCCGGTAACAACGTCACCTGGAGCTTCGTCATGGGCGACGGGTCCATGGTGACGACGGCGGGTTCCGAGG
67695	TGCAGGACATAGAGGAGACGATGAACACGGCGCTGAACGAGTTGCGTGAGCTGGAGAGGCAGAGTTCGGCCAAGC
67731	TGCAGGAAACTAACATCTATGAGTGAGAACACCACGCAGGTCTTTGAGAAGTGTGTCTGCTACTGGATAATTCCA
67783	TGCAGGTGACAGCATTCCCTCCCCCATATTTTATTTAATTTTACCTTTATTTAACCAGGCAAGTCAGTTAAGAAC
67799	TGCAGGCTCATCCTGACATGACCAATGCCACCAGCCAAACTGCTCATTGTGCGTGAATTCCTGCAAGACAGGAAT
67810	TGCAGGAGATCAAAGTGGATCTATCTGCTGCTAGCACTGCAGTGAGACATGAGCTGGGCTAGTCATATCACACTC
67811	TGCAGGACTTGTTTGGTCGAATGTTGAGTTAAAAATGCAGAGCACCTCTTTACCACAGACAGACTTCTTCCCATC
67843	TGCAGGGGACAGGCACACAGGAGCATTAATTTAGAATAGGCCCTCGCTGTGGCACCTTTAAAATTCCACTACTGA
67855	TGCAGGGACACCACCCTTACACTGGATCAGCTGGTGGACTTATCGATCCGGTTGGACAACCTGTTGGCCTCCCGC
67883	TGCAGGCACCACACAAAACACAGAAATAAAATATAAAACATACCTTAGACGAGCCTCTTTTCATTCCAATATGTC
67909	TGCAGGAAGCCTTGAACCTTCTTGTATGCCTTCATTGTAAATAATAATTTGTTCTTAAAACTGACTTGCCTAGTT
6791	TGCAGGTCATCTCTGCTGCCTGTCAGAGGGAGAAACTGAGGCTGAATGAACAGAGCTGAGCCACTGAGCCATGTC
6792	TGCAGGAACAGGAAATGTGAATTATTACGTGGATTATGATTCATTTCAATTTTGAAACATTTTCCGGAAGGGAGT
67930	TGCAGGTGGCTGCCCCAGGTATAGTTCACACACACATTCTCTCTATACTATCTTGACTCGAGACAATTTGAGAAT
67975	TGCAGGGGGGAAATACAAATTCACTACACCAGAGACAGAAATGTTCACTGCACCGCACAGGGATTGGACTTAATG
6798	TGCAGGTCATTTGGAACACCAAATTGAGTGTTGTTGAAACATACGGTCTCATTCCAACTCACTGAAATCTAGAGC
67998	TGCAGGACTGTCTGGCTGGACTGTGGACATGTATATAATAGGCAGGGGTATATTTATTAGTGCACAATGCAGCAA
68009	TGCAGGCAGTAGGCCACGTTCACTGAACGTAGTGACACCACAGCACCACCGCTGCCCAGGAGGTCCTGCAGCAGC
68014	TGCAGGGACAATAAAGCTTTGAATTGGAAATGTTGGGCCTGGTTAAAGGTTAGCATTGCTGGTGTTACTGTTCTG
68029	TGCAGGCTCATCCTGACATGACCCTGCAGCATGACAATGCCACCAGCCATACTGCTTGTTCTGTGCGTGAGGATA
68062	TGCAGGAAAAAGAACAGATTCGATTCAGATATGCAAAAAAAATTGGATATAATTCACTTCAAACTGCCAATGTGA
68083	TGCAGGCCCCTATTCATTCTGATGAGAAGAGACTCCTTTCAAGGGGCCAATCTGGGATTGATACATCCATTTGTG
68143	TGCAGGAGAGAAGAAGAACAGGAAGAAAAGACAACATCAGAACAGAAGGATAGGCATTGGGCCAGTCCAATCACC
68169	TGCAGGGACACACACACACTAGTAAGAATATGGAATGGTAGAATGAGGAAGAATAGATTACAAAAAAAGAAGAGT
68171	TGCAGGCACCTGGCCCGCCACAGGGAGCCACTAGGACATGATCTTTCAAGTAAAGCCCCCCTGGCCAAACCCTCC
68199	TGCAGGAGCCCAGCGAGGTATGCCTTGTTGGTTTGTTTGAGGACACCAACTCGTGCGCCATCCATGCCAAGCGTG
68215	TGCAGGCCCAGGCATGGATCAAAGCTGGCGAGACATTCAATAATGTAAATTTGCTCAAAATTGCTAAAGAAAAAA
68216	TGCAGGTTAGAAGAAAAATATTGTAAAAAAACAATTTATGAGTCAGTGTATTGGGAAACCAGAAATACATTTAAA
68222	TGCAGGGAGCATAGGTCATCGATGACTCCTCTCCATCCCATGTAGGGTTGCATAATGTCTGCAATTTTCACTAAT
68230	TGCAGGATCGACTTGATGTATAGAGAGAAGAGTAGACGGCCTAGAACCAAACCCTGGGGGACACCAGTAGTGAGA
68261	TGCAGGGAAAGACTGACTGCGTGGATTGTAAAGATCAAATGTATCTTCGAACAAATGATCAAACATGCAGGCATA
68262	TGCAGGCATTCTACACACACATTGGCCAATAGTTGTTCTTAGCACTCAGCCAGACCCTTTGCTCTTTGTCAACCC
68272	TGCAGGTTGGTGCTCTACAGCATCCGTAGAGAACGACCCTACCTCACACAGGAAGAGGAACATCCGTAGAGTACC
6828	TGCAGGTCTCCTGATGGCTTGGTGTTGTAGTACTCCAGTCTCAGCTCCTCTGGAGAGAGCTCTGTGAACCCTGCA
68302	TGCAGGCTCTAATTTGATCTAATCTTGATTATTGTCCAGTCATATGGTCAAGTGCTGCAAGGAAAGACCTAGTTA
68325	TGCAGGTGATGTATGTGTGTATTAATAGTTTCATATTCATTGTATTTTTGTACTCCCTGACAAAGGCCATGCAGC
68339	TGCAGGGAGAAACTTTGTAGCGGGGCAGGGAAAAAAGAGGGAGACGCATCGGGGATAGTCGCATTAAGAAGGGGT
68372	TGCAGGACAGCATTTTGTGGAATTTTGAGGTCAGGTCCAATATTGGCTATACACCCAAGAGGGAAAGAGTTTGGG
68392	TGCAGGGTTCTCCCCAGGATTCTTTTGACAATGTGAGGGCCATTCAGTTTGCTGTGCTTCTTATAGGCCTACATT
68435	TGCAGGCAGCTTCGTAAATAACTCACTACACTCTCTCTCTATATTATTCATGGTAGGCTCAAGGCTTTTTTTCTA
68474	TGCAGGCTATTCTCAGGCCTCCCTAACATTAACCCCAGCTGACTATTCTCAGGCCTCCCTAACATTAACCCCTAC
68485	TGCAGGGAGAAACGTTGTAGCATGGCAGAGGAATAGAGAGAGGAGGATCGGGGCTAGTCGCATTAGAAGGGGTGG
68507	TGCAGGCCAGCCACACCCACCAGACCTCGCCTCACCTTCCGCTCCACTCCATAGCTGCTCAGGTACAGTATTACC
68526	TGCAGGTGCCCGGCCCGCCACAAGGAGTCGGTAGAGTGCGATGAGCCAAGTAATTCCCCCCGGCCAAACTCTCCC
68546	TGCAGGGACTTCTTGCACGTGTTGATCTTCTTTGAGCGGACGTTGGTCCGCCACACTCTGAAGGCCTTCCACCTC
686	TGCAGGCACTACACAAAACGCAGAGATAAAATATAAAGCATGCTTTACCTTTGACGAGGTTATTTTGTTGGCACT
68610	TGCAGGCTTCCTTCGTTCGTCAGTTGAACAGTGTTTCCTCCGACAAATTGGTGCAGGTGGTTTCCTTGTTAAACG
68615	TGCAGGAAGTCCTTTGGCGCAGAGAAGCTGTCATGCACATGTAATGAGGCTCTGGGATGTGGACTCATACTTTTC
68616	TGCAGGAAGGGTATCACATGAGGGAGGAGGATGTTTTCACTGTAACGCACAGCGTTGAGAATACTTGCAATGACA
68620	TGCAGGACACAGAGAGAGAGAGAGCTCTATTATAAATTATTAACAACAGTGCTTCTCATCTACTCTTCATAGTGT
68626	TGCAGGAGAAAGAAGACTCTGGAGAGACTTGAGCCATAATGGAAGGATGGAATGCCTATCTGTGGGTAATTATTG
68650	TGCAGGTTCTGGAGGCCCTGCATTAGAGGGTATAAATAGAAGTCCATACACATGTTTATCATTTTGAAAAAGTAG
68655	TGCAGGGATGGGGGCTGGTATTAAAAATAAATTAAATAAAAATATAGGACAAAACGCATCACGACAAGAGAGACG
68691	TGCAGGGTGCGAACCAGACTGTCGAGTGTGCAGCGGCAGCTCCAGGGGTTGTCATGGAGACGCAGGTAGCGCAGG
68735	TGCAGGCTATAAAGGGTGGCCACATCAGCCAACACTCTCTCTCTTCCCTGACTGGCAGGCTGGCTTCCATATCCT
68748	TGCAGGCGCCGGCCTGCCACAAGGGGTGCCAAGTAAAAGCCCCCCCAGCCAAACTCTCCCCTAACCCGGACGATG
68784	TGCAGGGAAGAGAGCTGGGAGAGCGAGAGCAAATAGGGGGTGAGAGAGAAGAAAGAGGAGTGAGACAACAACAGT
68835	TGCAGGGTTATGAATGGAATTAGCCTGTTACATAACATCTTACTCAGAGAACTAAGCACTGGGAAGAAGAAGCAT
68838	TGCAGGGGCTAAAAATACTAACCGATCCGATCACAGGGAACAGCCGACGGGGCCGATTTCCTCCTGTTTCTCTGT
68844	TGCAGGTGCTCTAGGTCCCCTGTGACGCTACCAGTAACGTATAACCAAGATACATAATGATGTTTATGAACTGAT
68854	TGCAGGAGGGGAAACATTTGCAATGGCGTCTGACGCGACTAGGATGAGGGGAGAGGGGAGGCTGGCCGGCCCTGA
6886	TGCAGGTGTGTTGGGTCATTGTTCTGTTGAAAAACAAATGATAGTCCCACTAAGTGCAATTCTGCATTCACTGCA
68860	TGCAGGCATGCCGGGGACAACCGGAGCGGCCGGTTAAGGTGGCAGAAGATAGCTCTATTTACCAAGTCCATATTA
68910	TGCAGGCACAAACCAGCCATCATTTCCCAAGGTATGGTAAGAGGTAAACACCCTGACACTGTAACATTCCATCAA
68928	TGCAGGTGTTGCTTTTGCCTGTGATCCAGCTCTTCTGCTGTAGGGTTGCAGGCCTTTAGGTCAACAGTGTGGACT
68949	TGCAGGCAGTCACTGAGTCCGAGGTGCTAAAGGAGCTCCTGAAACTTGACCCCATCTGGAACAGATGGTTTAGAC
68985	TGCAGGGAGACAGAAATATTACAGTGCTGGAGCTGAGCTAGAGGCTGACTGTGACCTTAAATCATCTCTGGCATT
69006	TGCAGGTGAGGTGGGAAGGGAGGTGGAGGTGGAGAGAGGTAGAGAGGAGGGAGGGGCGAGGTGAAGTAGAGAGGA
69009	TGCAGGGAGGAGGCTGAATACGATTAGCTTGTTATCTAATTTGACATAATACGTACCGTCTCTGTGGACTGTTAT
69022	TGCAGGCGGGCCTGGAGAGCCAGGTTCTCCTCTTTCAGGACTCTGATCTCATTGGACAGCTGGCAGACAGAGTCC
69034	TGCAGGGAGAAACTTTGTAGCGGGGCAGGGGAAAAAGAGGGAAAGATGTAGAAGCATCGGGGATAGTCGCATTAG
69104	TGCAGGCCAACTCCCGACGGACGTCCTCGCGCAAACTACAGCGAGTGGTCGATCAGGGCCCTGTCGATGCGTCCC
69125	TGCAGGATGGGCCTAAATCCCACAACCTGCAGACTGGATGGGACTTAACCCCCAGAATCTGCAGGATGGGGCTAA
69137	TGCAGGCTAGAACATTTACTAGAACAGAGTCACGACCCTGCTGGCTGGAACATTTACTAGGACAGAGTCACAACC
69160	TGCAGGTGGAAGAAGGGGGATTAGGAGTAGAAACAGAATGAGGTCAGACGGTACAGCTACCCTCTCTCTCCGTTC
6918	TGCAGGCCAGACTCCCATTGTGTCACGGTTTTCTTGCGGTGAAGGAGAGTCGGACCAAAATGCAGCGTGATAATT
69295	TGCAGGGATCAATGTTGGGACCTGTCCTCTTTACTATTTATATAAATAATGTTGGTCTACCTGCAAAAACCTGTA
69307	TGCAGGCTGACCTTGTCGTCAGTTGAATAGTACTTTTATTTTATTTCACCTTTATTTAACCAGGTAGGCCAGTTG
69336	TGCAGGATGCAATGTTTGTATTTGTTGGCTTTATGTAGGCTATCTTTACATAGTTGACAATGTTTGTATTTGTTG
69349	TGCAGGATGGCAAGGCCGGGCAGGATGAGAACCAGGCCCAGTGGTTCACCATAGACCCAGTAACAGGGATCATCA
69361	TGCAGGACGCAAAGTTCTTTGTTTGTCAGATGAATCATTGGGTCAAAACTGGGGAACAGTACAAAACAAGCGAAC
69387	TGCAGGCACATCCACAAATATATACACACATACATACAGTACATACTGCACAACCACAAATATATACACACATAC
69394	TGCAGGACTTGCTTTGTGAAATGTGTTGTCAAAAAAGCAGAGCATCTCTTTATTACGGACAGACCTCTCCCCATC
694	TGCAGGCTCATCCTGACATGACACTCCAACATGACAATGCCACCAGCCATACTGCTCGTTCTGTGCGTGACAGAA
69400	TGCAGGAGGCCTTTTGCCTTTTGGTAGGCCGTCATTGTAAATAAGAATTTGTTCTGAACTGACTTGCCCAGTTAG
69423	TGCAGGCCGCCATCTGTGGCCTTCTCTAGAAAAGACAACAGGAAGTAAACAAACCTGCTCATTGGACAAAGGAGG
69465	TGCAGGAAGGGTACCACATAAGGGAGGAGGATGTCTTGCAGGAGGATGAGATTGCCTGCAATGAGAAAAGCTCAG
69493	TGCAGGCGAAAGAGAAATAGAATTAGATTAGCTACATTGCTTATCTAATCAAAAGCTACAGGTGCTCAAATAAAA
69505	TGCAGGGTGTGGGAGGAGAGGAAGGAAGGTGGGAAAATTAATGCGAGTCAGGACTCAGTGGAGAAAAGATATGAT
6951	TGCAGGTCTTCACTGTTATTTCAGGTGTGTGCTGGGACTCAGCTGGCACTGGCTGGGTATTTCTTCTAAAGGGAG
69524	TGCAGGTGAGTCTCCTCCACCACACCTCTCAGTAGTATAGTGGTGATGGTCAGTTTTTGTTTGTTCCAGCGACCT
69551	TGCAGGACACCTATTTTCACATAAGCATCCAGCCAGCACAAAGGAGGTTTCTAAGGTTTGCTTTTAAAGGCACAA
6956	TGCAGGAAGGGGTACCACATGAGGGAGGAGGGTGTCTTCCCTGTAACGCACAGCATTGAGATTGCCTGCAATGAG
69642	TGCAGGATGGGAGCCTCTCTTTTCTTGAGCTGAGCTCTTCTGCCTGCTCTCTCTCTCTTTTTCTGTTTATTTTTA
69658	TGCAGGGTTCCCCGGGGTCGAGCCATGTACCTGGGGGGGACACAGACACAGTGTATCAGGAGGGGTGTCCTAAAT
6967	TGCAGGGACAGGGGCTGGGATTTAAAAAAATATATATATAAAAAAATAGGACAAAACACACATCAAGACAAGAGA
69678	TGCAGGAAGGGTACCACATGAGGTCCCTGTAACGCACAGCATTGAGATTGCCTGCAATGACGACAAGCTCAGTCC
69696	TGCAGGAAGCTGGGTCCGCGGTTTGTGGGGCCATTTAAAGACCTGAGGAAAGTGAACGAGGTTTGTAATAGGTTA
69697	TGCAGGTATAAGGAGAATGAGTTGAGCTTGTTGTCTCCTCTCGGTGCTTTAACGTAGGTCTGTGTTTCAGCTAGT
69711	TGCAGGTGCTTATGTGCGTGCCTGTAGAATGTTGCATGTGCTTGCTTGTCAGTGTATGTATGTATGTATGCATGT
69765	TGCAGGAGAAGAAGCTGGATGTGGAGATCCTGGGCTGGCATGGTTACACGTGGTCTGCGGTTGTGAGGCTGGTTG
69800	TGCAGGACGTCTGCAACGGGCTGACTCCTGTTGTAGTCCTCCCTCTATTCTATTGTGTGTTGGTGATAGGGTTAG
69825	TGCAGGGAGCAGCATTATTTCCTGTTCCCTGTCCTGGGCCAACCTTATTGGTGTCAGCAGGGACTGGGTCAGCGT
69842	TGCAGGCAACCTCTACCACGACCCACCAGGCTGTCACCACGCTGCCCATCGCACAAACACTTCTCTCCTCTTTTA
69860	TGCAGGTGAAGAAGAAGGATGTGGGGGTCCTGGGCTGCCGTGGTTTACACATGGTTGAGGCCGGTTGTACGTACT
69862	TGCAGGCAAAGCTCTTTCACGTGAGAGATGTTGTGGAAAGTGTCGGGCAAGAGGACATTGATCATATTGTAGCCC
69987	TGCAGGGAAGCATTGCTCTTTTACAGCACATGTACCAGTCCCCATCAATGAGCACAGATCACAGATCTGTTAGTG
7001	TGCAGGGCAGAACTTGGGAGATGTCCCTGTGCACTCCATAATATTATCATCACAAGGCTCTCTTGTGCAAACACC
70010	TGCAGGTCAGCAAACCGTCTGTCTGTCTGTCTGTCTGTCTGTCTGTCTGTCTGTCTGTCTGTCTGTCTGTCTGTC
70020	TGCAGGGATGGGGGCTGGGGTTAAAAATACAAAATAAATAAAATATAAATCATGACAAGAGAGTCAACACAACAC
70027	TGCAGGAGATATTCCAGAACCTGAACTAATGCAAAACATATGTTCTTAGAAAACGCTCAACTCATTAACTACAGA
70046	TGCAGGTTTTGGTAGCGGACCATGTCAGTGGCACTGTACTGTCCTCAAAGCGAGCAAAGAAGTTGTTTAATCTGT
7006	TGCAGGTCAGAAACACCTCTCAGTCAACAACCAGGGCCAAAGCATTTCAGAGTAGGAGTGCAGATCTAGGATCAG
70074	TGCAGGGACTAGAGAGGGGACTGTAATGTGCCGCCTGGGTTCTATGCTGCCTGGAGAAAGGGGCACTGTGTCCTT
70082	TGCAGGGAGAAAAAGTGGATGATGTCTGGTCGTCAGCTAAGCTGTCCATTCCAAAACCCATAGACTGGGTCTATT
70166	TGCAGGAAACTCCAAGTAAAACTGGAAGAGTAAAAAAAGATGTCAAACTTACCTGAGGATAGACTTAGATTCACT
70193	TGCAGGTGGAGACACAGTCCCTGAGGGAGAAGCTCAGCCTCAGTAACCCACAGGATGCTTCTACCACCATCACTG
70302	TGCAGGGAATTTACTTACCCCATGAACACAGTTTAACTGAACTGTCGAAATAAACAGATATTTTGCTTTTTTCAT
70331	TGCAGGCTGCAGAGAGAGCCTTTGGAAGGAAGGCTGGCAGGCCAGGCAGCTGTGTTAGTTTCTGTTCGTTTTCTG
70345	TGCAGGTAGAAAAAATCCTATACAACCTCCCGAGTGGTGCAGTGGTCTACGGCACTGCAGCTCAGTGCTAGCTGT
70346	TGCAGGGAGAAACTTTGTAGCGGGGCAGGAGGAAAAGAGGGAGAAGCAGCTGTGAGGAGGAGGGTTTATTCTCCA
70362	TGCAGGATATAATCAACCAATCAATGAATTAATCATTCAATCAACCAATCAGGATACAGTTAAATACAGTTAAAC
70376	TGCAGGCGGATCTGATCCTCACGGTGCTCCTTGGTCTCCACGCGCCTCTTCAGGAGTCCCCGGGCTGTGCTTGGC
70402	TGCAGGTGTGTTGGGTCATTTAATTATTTATTCATTGAACCAGGCAAGTCAGTTAAGAACAAATTCTTATTTACA
70524	TGCAGGCATAACCTACTGACCGATAGATGTAATCAATTCTCTGCACGACTCTGTAAGCTGTTCATCCTATTCTCC
70544	TGCAGGTCTGAATGAGAGCAAATAAAAACACACTTTCTGGTTTCCTTCTGTAGTTGACACAATGACTCTACCAGA
70552	TGCAGGCTCTCACATCAGTTTGCCTTCCGCATGTATAATTGTGAGCCCATGATCCCTGCACTGGCGTCCCTGTGT
70580	TGCAGGAACGGTGTTTGCAGAGAGAACGACAGGGTGTTGTCTAGGGTCACGCCAAGGTTCTTTGCACTCTGAGAG
70605	TGCAGGGCTTCATGGCCCCCAAGCAGCAGAAGAAGAAAAAGCAAGAAGGGGAGGAGAGCAGGAAAACTGAGGAGG
70613	TGCAGGCTGACCTCTGTCATATGTTGAACGGTGTTTCCGCCGACACATTGGTGCGGCTGGCTTCAGGGTTTGGCG
70644	TGCAGGCGCGGGCACACCTGGGTATAGCCGGGGGAGGGGAGCTGAATGGGGCCTGCATCTCCACCGCAGCCTCTG
7065	TGCAGGGAGATGGAGCACATTCCACATTCAAACAGGTGATTCTCTGATCTTGTTTTGTATTTATTAGTCGGTTTC
70694	TGCAGGTATGTGGAGTATTGGTGGTGGTTGTGTCTGAGTGAGAAAATAATTCATGAAATTTGAAAGAAGCATTTT
70697	TGCAGGGGGGCTGAGCAGGCACCGTGGGCCGAATAAAAGATGTCACTGGAATCTCCCTCCCCTTGGGAAATGGAC
70727	TGCAGGAAGGCTACCACATGAGGGAGGAGGATGTCTTCCACGTAAAGCACAGCGTTGAGATTAGCTGCAATGACA
7076	TGCAGGGATGAAGTACTTGGCCCTCTCAAAGCCGTGTTTCTCCATCCATCTGGCTCCCTGGGTGTCGAGACGGTC
70778	TGCAGGCACCGGGCCCACCACAAGGAGTCGTTAGAGCACGATGAGACAAGTAAAGCCCCCCGGGCAAACCCTCCC
70819	TGCAGGAACAGGAAATGTGAATTATTATGTGGATTATATAATTAATGGACATTTTTGTAGCAGTTAGTACATTTT
70891	TGCAGGTTTCTGACCCACGACGTCCTATACGTTGCTGCTCTAGGCTGTACTAAAATGAACTTACTCAAGTGAACT
70897	TGCAGGGTGTGCGTCGCCTGGAGGTGGGGAAGCTCTACTTTGATGTGAGCCTGTTGCTGTGGTGTGGCGCGCTGG
709	TGCAGGAGCGAGTCACAGCTTTGATGTTTGCAGAGAACGACAGGGGTTTGTCCAGGGTCACACAGAGGTTCATTG
70928	TGCAGGTGTTTATATTTGGTCCCCCAAGTTTTCTGAGCAAAACATTAAAACATAAAAAATATTTTTAATTGTTGT
70945	TGCAGGGACAGGGGCTGGGATAAAAATGTATAGGACAAAACACGCATCAAGACAAGAGAGACAACACTACATAAA
70972	TGCAGGTTTCCTCATGGTTCTATACTTCAGCATAACGTTTTCCTCCAGGTTTCCTCATGGTTCTATACTTCAGCA
70992	TGCAGGGACGGGGGCTGGGATTAAAAATGAAATATATATAAATATAGGACAAAACACACTTAACAAACGGCACTT
71019	TGCAGGCTGACCCTGGACGTCTGTTGAACGGTGTTTCCTCTGATACATTGGTGCAGCTGGCTTCTCGGTTAAGCG
71029	TGCAGGTTCGTCTGAGACCAGCTACCCGGAAAGCTGATGTACCTGCGGAGTATTTCTGTCTTTAATAAAGCCCTT
71039	TGCAGGAGTTGCTGGATGAAAATTGTGTCACTGGGGAATCTGTGTGTGTGTGTGTGTGTGTGTGTGTGTGTGTGT
71047	TGCAGGCGCGACACAAAACACAGAAATAAAAATATAATTCATGCCTTACCTTTGAGGAGCTTCTTTTGATCTGTG
7115	TGCAGGCTGACCTTGGTCGCCAGTTGAATGGTGTTTCGTGCAGCTGGTTTCCGGGTTAAGCGGGCGGGTGTCTCA
71162	TGCAGGCCAAGCTCCACTGAGTTCACATTGCATACTCAAACTGAAAACATTAAAAAAAACTGAAACCATATCATG
71203	TGCAGGTCGTTTTCAGGGCTCTGTTTAAAGCAGATTTAGCACTTGCATCGCCTAACAACTAGAGGGCAGTAAAGC
71216	TGCAGGTGCAGGTGGAGCAGTTGCCGTACCAGGCGGGGATACAGCCCGACAGAATGCTCTCGATTGTGCATCTGT
71253	TGCAGGATGTGTAACACATGAGGGAGAAGAATGTCTTCCCTGTAACGCACAGCGTTGAGATTGCCTACAATGACA
71298	TGCAGGAATTGAACCCATGTCCTCAGGATGCTAGTGCCACACTCCTACCATCTGAGCCACACAGGACCATAGGAT
71300	TGCAGGGACGGGGGTCTGGGATAAATAATTAAAATAAATACAATATGGGGGCCTCCCGAGTGACGCAGTGGTCTA
71315	TGCAGGAGCGGGTAACTACTTTAATATTTGAAGAGAATGACAGGGTCACACTAAGGTTCTTTGCACTCTGGGAGG
71338	TGCAGGGGTCCGCATTCGGAAAGTATTCAGACCTCTTCCCCTTTTCCACATTTGGTTAAGTTACAATCTAATTCT
71339	TGCAGGAGATCAAGGCCAGCCAGGCCCACATGGAGGATGCCATCGAGGACATGAAGAGCCAGCTGCAGAGTGACT
71372	TGCAGGGGGGTGGGCTCAGGTGCAGAAAGAGGGTGAGCTATGAGTTTGGTAAGTGAACATTCCTGGAGCTCAGTG
71374	TGCAGGCCATAAATAGCAAATACAAGTTCAAAAATTGTAATGTTCACAAGAATTTAAGTTGATAAAAAGATCTAA
71394	TGCAGGGTGATAGAGAAACCATGGCAGACCACATGATGATGCCCATGTCCCACGGCCCTGCGACGGCCCTCCATG
7140	TGCAGGCGCCAGGCCCACCACAATGAGTCGCTAGAGCAGGATGAGCCAAGCAAAGCCCCCTCGGCCAAACCCTCC
71403	TGCAGGTGTCACCTTGGGAAGACCCTGTGAATATCAGTAATGTGGCAGTTTGGCAGAGACTGGTCCGGAACAGAC
71411	TGCAGGGGGCGAGAGAGACAAAGAGGGGCGATAGAAGGATGGAAGGGAAGGTGACGAGAGAGGGGGGAGGAAAGG
71413	TGCAGGTAGAAAATATCATGATAAAATAAATATCTTATAAATCACATTGGCTACGCATGGCCTGTATGCAACGAA
71415	TGCAGGCTCCTGACTTTTCCCAAGAGTTCATTGTGCAGGTAGACGCCTCAGATACAGGGCTCGGAGCCATCCTAG
7144	TGCAGGGCTGTTACCGTGTGATGTTGATTAATGAGAGAGAATGAGAGATAGAGGGAAAGAGAGATAGAGGGAAAG
71448	TGCAGGTATAGTGCTTTATAAGTTGTTCTAAGCATATATGAGCCTTTATAATGTCTTATAGTAAGGCTTAATCAA
71475	TGCAGGAATTTGCACCAGAGTTGTTGCCAGAGAATTAAATGTTCATTTATCTACCATAAGACGTCGTTTTTAGAG
71476	TGCAGGAGGACAAACACCACAGAACAACAGTTATAATAGTACTGGAAATATTTCAGTTTGATGCGTCAGCCTGCC
71539	TGCAGGAACATCAGCACATGTGGCGGAATTGGTGGCTTGGACCGAAGCGTGTAAACAGTCTGAAGAAAAAACAGC
71563	TGCAGGAGCGGGTTTTTTCTTTGTTGGAAAGATGGATGGGGGATTACGTCTCTGTATCGATTAACGGGGTTTTGC
71655	TGCAGGCTGACCTTGGTCGTCAGTTGAATGGTGTTTCCTCCGGCAGCTAGTTATGCGGGCGGGTGTAAATAAGCG
71669	TGCAGGCGCAGAGCAGTGTCTGGGTAGACGATCTGCAGTGCTGTCATGTTCTGGGAGTGGGTGGGGACAGAGGAA
71671	TGCAGGGAGAGGGAGAGAAAGGTTGGACACAATCTATACACACACACACACACACGCACGCTCCCCACACCGCCT
71697	TGCAGGAGCTACTGCCTGCTGAGAGCCTCCCCAAACTAAGGTACCTGTAGTAATGCTGGGGGTGGTGGTGGTGGT
71732	TGCAGGGTTGTACATAAAAGCCCATGGCATTATAATACCTATCATTTACACAAGTAAAAATCACATTTTTTTCCC
71739	TGCAGGCTCATGACAATGCCACCAGCCATACTGCTCATTCTGTGCGTGATTTCCTGGTAGCATCTCACTGCAAGT
71819	TGCAGGAGGGAGGGAGGGAGAGACAGAGAGAAAGTAGGTGGAGCGGAAGGGGGGGTTAAAGAGAGTGGGGTTAGA
7183	TGCAGGAGACACAGAGAGGAGAGAGAGATGTCAGAGAGGGAAGATACACACAGAGAGGAGAGAGATGTGAGAGAG
71885	TGCAGGCTGACCCCGGTTGTCAGTTGAACAGTGTTTCCTCTGACACATTGGTGCAGCTGGCTTCCGGGTTAAGTG
71906	TGCAGGCTCACCCTGACATGTCCCTCCTCAATCCCATTGAGCACGTTTGGGACCTGTTGGATCGGAGGGTGAGGG
71930	TGCAGGACACAAGACGCATGGAAGACAGAAGCAGGAAAACACCAAGAAACAGCAGGAGATTGTCAAAGGACGGCA
71941	TGCAGGAGGAACCACCCCTACAATGCAGAGGAGCAGTGCCAAAAGCACCCCCACATCATCGCACCACCTCCTCCA
71972	TGCAGGGAGAAACGTTGCAGTGGGGCAGGGGTAAAAGAGGGAGGAGCATCGGGACTAGTCACATTGGAAGGGGTG
71999	TGCAGGACATTACCATCTAATCTGGCCATTTTCCCTCCGCAAAATGTACTCGGCTGATATAGTTTACTGAGCCTT
[truncated: 595 more rows]

## Sheet: Supplementary Table S3
Supplementary Table S3. Annotation and alignment information for all polymorphic O. nerka RAD tags. 'x' indicates a locus that was statistically significant in the contrast and test noted.
Consensus O. nerka LG is the O. nerka linkage group assigned based on direct mapping to a RAD tag one of the sockeye linkage maps, or by linkage of markers mapped in O. nerka those found in the same O. mykiss or S. salar scaffold.
THIS STUDY			significant loci from outlier & association analyses								sockeye map alignment (Limborg et al. (2015))				sockeye map alignment (Everett et al. (2012))						O. mykiss genome alignment							S. salar genome alignment							notes
			outlier loci		GWAS			random forest							RAD tag name	male map location	male map position	female map location	female map position	annotation	RBT scaffold ID	scaffold position	Omy chrom	closest CDS within 5 kb (bp)	closest CDS	ENSEMBL annotation	ENSEMBL accession	SSA scaffold	scaffold position	SSA chrom	chrom pos	closest CDS position	NCBI RefSeq accession	SSA annotation
RAD tag	Consensus O. nerka LG		Alturas	Redfish	combined	Alturas	Redfish	combined	Alturas	Redfish	RAD tag name	LG	arm	pos
83283	12	5	x		x	x		x	x						RAD_3337	12-S	60.8				scaffold_6968	164	chrUn					jcf1000688418_0-0	164006	ssa18	56401095
8284		4			x	x		x	x
74226	23	4	x	x	x	x															scaffold_742	433318	chrUn_16	0	GSONMT00004180001	PNMT	ENSG00000141744	ccf1000000006_0-0	4459014	ssa19	56410213	0	XM_014158751.1	integrin beta-3-like
16599		3			x	x	x														scaffold_1620	14082	chrUn_3	0	GSONMT00027111001	SNRNP48	ENSG00000168566	jcf1000146104_0-0	3356852	ssa05	58152469	0	XM_014200883.1	U11/U12 small nuclear ribonucleoprotein 48 kDa protein-like
43249		3		x			x			x											scaffold_60	1028059	chrUn_6	0	GSONMT00079873001	ITFG1	ENSG00000129636
52973	7	3	x		x	x															scaffold_987	181276	chrUn					jcf1000553757_0-0	3058905	ssa15	66493666	0	XM_014146164.1	tumor protein p73
7544		2					x			x
9205		2	x	x
9589	15	2	x		x										RAD_466			15-D	94.3
14250		2	x				x
18540		2	x			x																						jcf1000973169_0-0	507939	ssa18	55631982	0	XM_014156101.1	neuroligin-2-like	could be One12, near 83283
20135		2	x		x																scaffold_98	545139	chrUn_12	1709	GSONMT00082688001	MAP3K14	ENSG00000145826			ssa13	53955751
22386		2		x			x
47642	21	2		x	x						79479_x1	21	a1	31.8														jcf1001230475_308060-7487661	6743847	ssa02	44559916	0	XM_014177177.1	centrosomal protein of 95 kDa-like
48300	4	2						x		x					RAD_2828	4-S	219.4	4-D	128.4
52422		2			x				x												scaffold_2174	116050	chrUn_10
53834	25	2					x			x																		jcf1000171968_0-0	9125837
54180		2					x			x
54839	20	2		x						x					RAD_2995_TC3A	20-S	73.5			TC3A
57884	12	2		x						x					RAD_3197	12-S	60.7	12-D	62.6		scaffold_396	534708	chrUn_29	0	GSONMT00015944001	LRRC9	ENSG00000131951	jcf1000217495_0-0	2280743	ssa09	24748525	0	XM_014210738.1	leucine-rich repeat-containing protein 9-like
64477	12	2		x						x					RAD_3068			12-D	63.1		scaffold_396	570660	chrUn_29	0	GSONMT00015945001
67695	9	2				x		x			75670_x1	9A_(X2)	a1	60.556	RAD_361_SRGP1	9-S	29.5			SRGP1	scaffold_2766	1419	chrUn	0	GSONMT00055237001	SRGAP1	ENSG00000196935
69800	15	2		x				x							RAD_2338_CAC1S	15-S	72.4	15-D	146.6	CAC1S	scaffold_83	493490	chrUn_17	0	GSONMT00081742001	CACNA1S	ENSG00000081248
71019	27	2		x						x	31446_x1	27	a1	9.777	RAD_1075						scaffold_197	515695	chrUn_7
71374	9	2		x	x										RAD_1844	9-S	62.3
76049		2	x		x																scaffold_652	312574	chrUn_3	0	GSONMT00051742001	ZFR2	ENSG00000197283	ccf1000000021_0-0	493076	ssa02	25116220	0	XM_014164416.1	ras/Rap GTPase-activating protein SynGAP-like1
84702	3	2		x			x				67624_x1	3	a1	11.596	RAD_181						scaffold_317	388404	chrUn_3	0	GSONMT00011030001	NPR2	ENSG00000169418	jcf1000621289_728154-3536344	2265011	ssa05	59059054	0	XM_014201144.1	atrial natriuretic peptide receptor 1-like
85323		2			x			x													scaffold_439	193636	chrUn_14					ccf1000000025_0-0	4194424	ssa05	18859338
86480		2		x	x
86585	12	2	x			x					31598_x1	12	a2	104.985														jcf1000311446_284203-1653784	1282133
101371		2		x						x
686		1		x																	scaffold_171	928240	chrUn_8
1959		1		x																	scaffold_4394	41214	chrUn
2593	27	1	x																		scaffold_68	731624	chrUn_16	3128	GSONMT00080507001	CUL9	ENSG00000112659	ccf1000000001_0-0	1141786	ssa01	54424337	2063	XM_014201952.1	cullin-9-like
2779	2	1	x								642_x1	2	a2	70.878							scaffold_213	290265	chrUn_7					jcf1000035993_0-0	2442907	ssa22	13782588	0	XM_014166373.1	E3 ubiquitin-protein ligase PDZRN3-like
2855		1								x																				ssa22	63153515	0	NM_001123524.1	Raf-1 proto-oncogene, serine/threonine kinase
3576		1		x																								jcf1000034047_0-111031	1528	ssa01	107105041	0	XM_014124068.1	RAD54 homolog B (S. cerevisiae)
3738	11	1	x								64014_x1	11	a1	8.643							scaffold_11369	17919	chrUn	0	GSONMT00004667001	USO1	ENSG00000138768	jcf1001186113_0-0	11067
5421	14	1		x							22995_x1	14	a2	124.741
5958		1		x																	scaffold_1645	111246	chrUn_18	0	GSONMT00021780001	RPRD1A	ENSG00000141425	jcf1000479793_0-0	1097562	ssa27	29376418	0	XM_014178440.1	regulation of nuclear pre-mRNA domain-containing protein 1A-like
6081	16	1	x								88886_x1	16	a1	76.277
6160		1					x																							ssa11	32427160	600	XM_014127390.1	abhydrolase domain-containing protein 2-A-like
7076		1							x																			ccf1000000494_0-0	160659	ssa26	45520295	0	XM_014176725.1	pyruvate dehydrogenase phosphatase regulatory subunit
7556		1		x
7638		1			x																scaffold_7123	7909	chrUn					jcf1000656781_0-0	2742822	ssa05	41470386	0	XM_014200126.1	X-linked interleukin-1 receptor accessory protein-like 2
7974		1								x					RAD_762						scaffold_9953	6092	chrUn					jcf1000795015_0-0	357581	ssa11	42536683	1058	XM_014127776.1	zinc finger protein 609-like
8065		1		x																										ssa21	15735473	0	XM_014164097.1	beta-1,3-galactosyltransferase 1-like
8368		1		x																	scaffold_918	158301	chr_4					jcf1000298869_0-0	9592627	ssa23	32020315
9185	15	1								x					RAD_2231_KBT12	15-S	63.7	15-D	156.6	KBT12	scaffold_69868	473	chrUn	0	GSONMT00047980001	PKD2L2	ENSG00000187715	jcf1000865832_0-0	2364321	ssa12	50359937	0	XM_014132385.1	kelch repeat and BTB domain-containing protein 12-like
9477		1		x																	scaffold_6195	3865	chrUn
9639	20	1	x								22296_x1	20	a2	96.667							scaffold_629	387151	chrUn_16
9745		1								x					RAD_2015
10067	4	1		x											RAD_2323	4-S	104.1
13591		1		x											RAD_2562													ccf1000000159_0-0	542287	ssa01	132186890	0	XM_014136426.1	ER degradation-enhancing alpha-mannosidase-like protein 3
14532	22	1	x								78459_x1	22	a2	126.432	RAD_2636			22-D	213.7		scaffold_237	355962	chrUn_11					ccf1000000115_0-0	1025272	ssa19	69766050	1202	XM_014159596.1	dipeptidyl aminopeptidase-like protein 6
15103		1		x																	scaffold_4995	8703	chrUn	0	GSONMT00040267001	CDR2	ENSG00000109089	ccf1000000544_0-0	221200
15923		1							x
16357	17	1		x							41628_x1	17	a1	0.118							scaffold_305	485109	chrUn_4					jcf1001001920_0-0	750006	ssa23	40686218
16411		1					x														scaffold_859	280076	chrUn_21	0	GSONMT00041438001	SSBP1	ENSG00000106028	ccf1000000058_0-0	1786995	ssa07	35409938	0	XM_014207743.1	single-stranded DNA-binding protein, mitochondrial-like
16555		1		x																	scaffold_545	285545	chrUn_7	32	GSONMT00001883001	SNRPN	ENSG00000125835	jcf1000756022_0-0	172760	ssa22	51126954	0	NM_001141050.1	Small nuclear ribonucleoprotein-associated protein B
16897	25	1					x								RAD_1915	25-S	53.1	25-D	53.1		scaffold_166	294638	chrUn_1
17124		1						x													scaffold_6695	34773	chrUn					jcf1001031098_0-0	1204129	ssa28	2359916	0	XM_014178917.1	uncharacterized LOC106589179
17251	4	1		x							85220_x1	4	a2	115.175
18513		1								x
20138		1		x
21414		1			x																scaffold_4381	11632	chrUn_23					jcf1000762906_58162-674203	401862
21890	5	1		x							6100_x1	5	a2	70.167																ssa09	54949322	0	XM_014211934.1	platelet-derived growth factor C-like
22082		1	x
22737	5	1	x								67701_x1	5	a1	5.379	RAD_248
23194	13	1			x										RAD_1522			13-D	152.7		scaffold_5	2064819	chrUn_11					jcf1000755254_0-0	2861443
24232	11	1	x																									jcf1001079169_0-0	6664924	ssa20	50858780
24400	20	1		x																								jcf1000817325_0-0	3965160	ssa13	24908565
24539	20	1		x																	scaffold_74	31249	chrUn_16	1459	GSONMT00080906001	PLXNA2	ENSG00000076356	ccf1000000005_0-0	7467111	ssa13	39233056	0	XM_014136144.1	plexin-A2-like
24584		1						x													scaffold_255	448482	chrUn_29	0	GSONMT00074337001	ANKRD63	ENSG00000230778	jcf1000919488_0-0	2065940	ssa09	19135412	0	XM_014210575.1	uncharacterized LOC106610910
25328		1	x
27084	1	1		x											RAD_789	1-S	7.6
28542		1		x											RAD_2396						scaffold_5275	43660	chrUn					jcf1000163947_0-0	1317632
28804	12	1	x								18680_x1	12	a2	110.078
29014		1		x																	scaffold_6887	8330	chrUn
30056		1	x																		scaffold_13544	8482	chrUn					ccf1000002024_0-0	54903	ssa14	77146772
30079	22	1							x		70919_x1	22	a1	20.554	RAD_533	22-S	56.3				scaffold_403	615707	chr_22	0	GSONMT00060072001	SERPINF1	ENSG00000132386
30578	20	1		x																								jcf1000464719_0-0	520101	ssa13	29393993
30790	2	1		x							37406_x1	2	a2	105.33							scaffold_9397	10352	chrUn					jcf1000584539_0-0	1050081	ssa22	45038249
31138		1	x
31231		1		x																								ccf1000000098_0-0	962061
32644		1	x
32880		1						x
33206		1	x																		scaffold_157	42490	chrUn_5					ccf1000000073_0-0	1835267	ssa01	134564605
33473	3	1					x								RAD_1687	3-S	38.4				scaffold_1144	201822	chrUn
33683		1			x
34325		1	x																		scaffold_14342	13377	chrUn
34503		1	x
34662		1	x
35074		1		x
35579	22	1		x							3420_x1	22	a2	124.66							scaffold_2049	93064	chrUn
36008	6	1	x												RAD_3164	6-S	51.1
36236		1			x																							ccf1000000258_0-0	59829	ssa11	80536482	0	XM_014129437.1	neurexin-2-like
36501		1	x
36940		1		x
37444	22	1	x								78226_x1	22	a1	20.554							scaffold_403	837479	chr_22					ccf1000000004_0-0	5959673	ssa13	76825859	3958	XM_014137798.1	mitochondrial intermediate peptidase-like
37622	1	1		x											RAD_19_DVR1	1-S	69.6			DVR1								ccf1000000337_0-0	27252	ssa21	52274712	0	XM_014165635.1	growth differentiation factor 3	**GDF3 is another acronym for DVR1
37841		1		x																	scaffold_581	225855	chrUn_4
38398		1		x
38708	25	1	x																		scaffold_2763	42793	chrUn	0	GSONMT00001485001	CHST6	ENSG00000183196	jcf1000171968_0-0	5670055	ssa16	34257679	0	XM_014148927.1	carbohydrate sulfotransferase 6-like
38997		1	x																		scaffold_39	805465	chrUn_1	0	GSONMT00077724001	KIF5C	ENSG00000168280	jcf1000689811_0-0	1777634	ssa25	18457775	0	XM_014173493.1	kinesin heavy chain isoform 5C-like
39664	20	1		x							49938_x1	20	a2	83.828	RAD_3345	20-S	64											ccf1000000005_0-0	3562214	ssa13	35328165	0	XM_014135906.1	RNA-binding motif, single-stranded-interacting protein 2-like
40240		1	x												RAD_1852
40252	13	1		x							36381_x1	13	a1	41.452							scaffold_1740	3900	chr_11
40492	7	1					x				82818_x1	7	a2	98.333
40875		1						x													scaffold_115	1031132	chrUn_4	0	GSONMT00065330001	EXOC2	ENSG00000112685			ssa23	12587116	0	XM_014168725.1	exocyst complex component 2
40936		1	x
42134		1						x
42291		1	x
42344		1	x																		scaffold_864	414347	chrUn	0	GSONMT00003684001	IPO13	ENSG00000117408	jcf1000298869_0-0	1244112	ssa23	23671800	0	XM_014169361.1	importin-13-like
42751	15	1					x				45348_x1	15	a2	92.487
42786		1	x																		scaffold_1695	8776	chrUn	0	GSONMT00031972001	NECAB3	ENSG00000123119	jcf1000576704_99388-1623790	349971	ssa22	49779669	0	XM_014168117.1	N-terminal EF-hand calcium binding protein 3
43015	7	1		x							72136_x1	7	a1	12.444							scaffold_323	198174	chrUn_14
43152		1		x											RAD_1753
43769		1		x
44653	26	1		x							44304_x1	26	a1	59.453	RAD_1585	26-S	11.4				scaffold_109	121503	chrUn_12	0	GSONMT00064821001	ACLY	ENSG00000131473	jcf1000700925_0-0	967511	ssa03	59989617	0	XM_014192860.1	ATP-citrate synthase-like
44691	4	1								x	85471_x1	4	a1	2.287	RAD_41			4-D	4.7		scaffold_4433	41074	chrUn					ccf1000000014_0-0	5397157
45153		1					x																					jcf1000962273_0-0	2318157	ssa14	17756992
45303		1		x
46024		1						x
46600		1	x
47590		1	x
47821	4	1						x							RAD_1280	4-S	177.4	4-D	87.6		scaffold_80	802347	chrUn_5
47864	22	1		x							75657_x1	22	a1	36.587	RAD_405			22-D	73.3		scaffold_257	871261	chrUn_12	0	GSONMT00074448001	TENM2	ENSG00000176428			ssa13	69016312	0	XM_014137240.1	vacuolar protein sorting-associated protein 37D-like
48002	23	1		x																	scaffold_113	1120907	chrUn_16	0	GSONMT00065207001	PLCE1	ENSG00000138193
48088		1		x
48476		1		x																								ccf1000000546_0-0	150796	ssa15	89947306	0	XM_014147036.1	Activin receptor type-1B
48675		1	x
48849		1		x																	scaffold_243	355283	chrUn_4	0	GSONMT00073461001	ELAVL4	ENSG00000162374	jcf1000298869_0-0	4296477	ssa23	26724171	0	XM_014169506.1	ELAV-like protein 40
49634	12	1			x						3160_x1	12	a1	2.421
49689		1					x								RAD_1960															scf_jcf1000689297_0_0	28099	0	XM_014182764.1	little elongation complex subunit 1-like
49895		1	x
50060		1	x												RAD_2551						scaffold_2081	43531	chrUn	234	GSONMT00050259001	SETDB2	ENSDARG00000090668
51220	15	1					x								RAD_335	15-S	80.2	15-D	129.9
51735		1	x																		scaffold_26655	3874	chrUn							ssa22	29445866	0	XM_014167001.1	collagen alpha-1(VII) chain-like
51803	18	1	x												RAD_2293	18-S	79.9
51863	13	1		x							35366_x1	13	a2	94.241	RAD_2865
51908	4	1	x								44513_x1	4	a1	0.136	RAD_319
52378	1	1					x				64373_x1	1	c	73.823							scaffold_522	571675	chrUn_22					jcf1000371994_0-0	2845931	ssa21	4263411	0	XM_014163797.1	fibroblast growth factor 14
52990		1					x														scaffold_1162	45171	chrUn_10					jcf1000855435_0-0	289957	ssa04	55827083
53929		1					x
54112	12	1		x							31110_x1	12	a2	108.222	RAD_1383_LRC57	12-S	45.7	12-D	50.7	LRC57	scaffold_268	1053144	chrUn_29	0	GSONMT00075011001	LRRC57	ENSG00000180979	jcf1001054111_0-0	935475
54479		1	x
54517		1	x																		scaffold_534	409491	chrUn	0	GSONMT00029705001	SRC	ENSG00000197122	jcf1000610090_0-0	1194352	ssa15	87422766	0	XM_014146975.1	proto-oncogene tyrosine-protein kinase Src
55041		1					x
55366	21	1								x	31029_x1	21	a1	6.435
55475	26	1	x								68960_x1	26	a1	37.741							scaffold_2685	8908	chrUn_12	0	GSONMT00002310001	WIZ	ENSG00000011451
55520		1	x																									jcf1000826264_0-0	1111286
56348	23	1	x								36927_x1	23	a2	55.589							scaffold_17	1501447	chrUn_15	0	GSONMT00068903001	DVL3	ENSG00000004975	jcf1000120929_0-0	196749	ssa04	24959379	0	XM_014195710.1	segment polarity protein dishevelled homolog DVL-2-like
57230	17	1								x					RAD_1614			17-D	11.5									ccf1000000859_0-0	63337	ssa23	48561047	0	XM_014170444.1	little elongation complex subunit 2-like
57744	12	1		x											RAD_2502	12-S		12-D	3.2
57959	23	1		x																								jcf1001033219_0-0	178656	ssa17	42823020	0	XM_014153232.1	CUGBP Elav-like family member 2
58166	25	1								x	85353_x1	25	a1	20.686
58340	27	1					x				34008_x1	27	a1	16.233	RAD_363
58370		1		x
58999		1		x
59619	5	1							x		88943_x1	5	a1	32.038
59656		1	x																		scaffold_3518	57079	chrUn
59815		1		x
60373		1	x
60797	22	1		x											RAD_2680	22-S	103.6
60914		1		x																	scaffold_7266	14245	chrUn	1090	GSONMT00057187001	ECEL1	ENSG00000171551
61700	19	1		x							86483_x1	19	a1	4.261							scaffold_1661	24581	chrUn					jcf1000978670_0-0	162393	ssa11	80610816
61845		1					x
62325	13	1	x												RAD_1485	13-S	188.4													ssa20	23282179	1009	XM_014160158.1	solute carrier family 25 (mitochondrial iron transporter), member 37
62522		1		x																	scaffold_49	1791070	chrUn_10
62856	18	1						x							RAD_2848	18-S	79.9	18-D	64		scaffold_15496	1795	chrUn					jcf1000744559_0-0	4073060	ssa01	38669879	0	XM_014194146.1	gephyrin-like
62965		1	x																		scaffold_3563	22502	chrUn	0	GSONMT00006304001	PTPRF	ENSG00000142949	ccf1000000017_0-0	6606993	ssa10	35659491
63692		1		x																	scaffold_435	431822	chrUn	1685	GSONMT00010259001	CABZ01055715.1	CABZ01055715.1	jcf1000490963_0-0	416801	ssa28	441319	0	XM_014178986.1	PH and SEC7 domain-containing protein 1-like
63798	2	1		x							50267_x1	2	a2	108.236
63874	25	1					x														scaffold_29	1709462	chrUn_1	0	GSONMT00076243001	ANPEP	ENSG00000166825	jcf1000171968_0-0	10135365	ssa16	29792375	0	XM_014149103.1	aminopeptidase N-like
63922		1		x
64045	12	1		x							1374_x1	12	a2	109.455	RAD_2578	12-S	10.1	12-D	14.8
64570	23	1	x																		scaffold_45	753805	chrUn_16	0	GSONMT00078373001	C7orf50	ENSG00000146540	ccf1000000006_0-0	7624613	ssa19	53244608	0	NM_001146629.1	chromosome ssa19 open reading frame, human C7orf50
64636		1		x											RAD_28						scaffold_1079	255333	chrUn	604	GSONMT00040438001	FOXB1	ENSG00000204612	ccf1000000056_0-0	1472645	ssa24	30830842	0	XM_014172057.1	forkhead box B2
64664		1		x
65034		1		x
65576	24	1	x								35848_x1	24	a1	27.888	RAD_3422						scaffold_524	178648	chr_8	0	GSONMT00060616001	DAAM1	ENSG00000100592
65792		1	x																											ssa05	75185599	0	XM_014202104.1	carboxypeptidase Q-like
65851	15	1		x																	scaffold_282	879000	chrUn_17	0	GSONMT00075882001	SMARCC2	ENSG00000139613	jcf1000336659_0-0	154043	ssa12	58838371	0	XM_014132744.1	SWI/SNF complex subunit SMARCC2-like
66189	4	1	x								131_x2	4	a2	106.926
66333		1						x
66595		1		x
66707		1		x
67270		1	x
67310		1	x																		scaffold_31	1503691	chrUn_2	0	GSONMT00077076001	PSMC4	ENSG00000013275
67582		1		x																	scaffold_1343	41398	chrUn	1142	GSONMT00059834001	ORC5	ENSG00000164815
67731	20	1		x											RAD_3058			20-D	89.8		scaffold_61	549725	chrUn_16					ccf1000000005_0-0	5067639	ssa13	36833580
67810		1					x																					jcf1000904595_0-0	22826
67998		1		x																	scaffold_68587	267	chrUn	0	GSONMT00043572001	DOCK1	ENSG00000113302	jcf1001247287_0-0	94800	ssa06	64871238	0	XM_014205516.1	interleukin-12 subunit beta-like
68325	22	1	x																		scaffold_257	918452	chrUn_12	0	GSONMT00074449001	NUP88	ENSG00000108559			ssa13	69079471	0	XM_014137239.1	nuclear pore complex protein Nup88-like
68620		1	x																		scaffold_1294	179994	chrUn					ccf1000000329_0-0	193045	ssa09	127265440	0	XM_014215150.1	uncharacterized LOC106613160
68844		1								x																		ccf1000000020_0-0	885836	ssa04	40250769	0	XM_014196670.1	roundabout homolog 2-like
69394		1					x
69658		1		x											RAD_270															scf_jcf1000323631_0_0	2629	0	XM_014185690.1	calcium-binding mitochondrial carrier protein SCaMC-1-like
69697	18	1			x						76236_x1	18A	a1	4.47	RAD_1889
70928		1		x																	scaffold_598	278330	chrUn
71448	23	1				x																						ccf1000000006_0-0	4880697	ssa19	55988530	0	XM_014158766.1	probable phosphatase phospho1
71669	26	1								x	67638_x1	26	c	79.199							scaffold_1211	182620	chr_12	0	GSONMT00033824001	MVP	ENSG00000013364	jcf1000003109_1252771-4646026	3024737	ssa03	51867137	0	XM_014192352.1	major vault protein
72232		1			x
72679		1		x
73084		1			x
73428	14	1		x							36055_x1	14	a1	25.67							scaffold_2025	126307	chrUn_3
73851	13	1				x									RAD_302	13-S	188.4				scaffold_7027	15381	chrUn
74805	12	1		x											RAD_2195	12-S	12.2	12-D	16.9		scaffold_4576	15756	chrUn
75161	24	1	x								86863_x1	24	a1	30.553	RAD_2875						scaffold_524	178571	chr_8	0	GSONMT00060616001	DAAM1	ENSG00000100592	jcf1000045654_0-0	7915615	ssa15	38477283	0	XM_014144662.1	disheveled-associated activator of morphogenesis 1-like
76618	13	1		x											RAD_2378			13-D	154.3
76685		1							x												scaffold_2342	61656	chrUn
77051		1						x							RAD_265
77218		1		x
78309		1							x
78516	8	1	x								75624_x1	8	a2	100.16
79107	12	1		x											RAD_2555_NAV2			12-D	84.1	NAV2										ssa10	40123654	0	XM_014123341.1	alcohol dehydrogenase [NADP(+)] B-like
79396		1						x
79730		1		x																	scaffold_79937	295005	chrUn_12
79933	5	1			x																							jcf1001158418_0-0	27154
79982	19	1							x		33518_x1	19	a2	96.097	RAD_3247			19-D	120.2		scaffold_448	417352	chrUn_12
81016	20	1		x											RAD_2692	20-S	72.7
81633		1		x
82186		1	x												RAD_1861						scaffold_43169	555	chrUn
82752	25	1	x																									jcf1000086911_0-0	1601768	ssa16	13834320
82769	24	1		x							73160_x1	24	c	63.366							scaffold_594	474572	chrUn_8	0	GSONMT00017774001	FNDC1	ENSG00000164694			ssa15	50142959	0	XM_014145228.1	fibronectin type III domain-containing protein 1-like
83276	27	1		x																	scaffold_122	1440638	chrUn_2					ccf1000000001_0-0	8365086
83456		1							x												scaffold_7677	5822	chrUn							ssa03	17654958	0	XM_014190815.1	glypican-5-like
83488		1		x
83489	20	1		x											RAD_2847			20-D	112.1		scaffold_350	730404	chrUn	1274	GSONMT00043207001	CERS5	ENSG00000139624
83894		1		x
84113		1		x
84491		1		x																	scaffold_3785	22401	chrUn
84610	2	1						x			75796_x1	2	a2	104.807	RAD_2104	2-S	107.2	2-D	160.4
85273	19	1	x								60987_x1	19	a1	1.055							scaffold_6500	27172	chrUn_Sex	0	GSONMT00009806001	WBSCR27	ENSG00000165171	ccf1000001215_0-0	65243	ssa11	85600838	0	XM_014129710.1	Williams Beuren syndrome chromosome region 27
85336	14	1	x								63264_x1	14	a1	61.167							scaffold_789	128988	chrUn_3	0	GSONMT00040508001	RSPO2	ENSG00000147655
86687	9	1								x	73924_x1	9B_(X1)	a1	39.717							scaffold_146	1419409	chrUn_8							ssa14	19999369
87126		1	x
89986		1								x					RAD_1028						scaffold_317	90415	chrUn_3					jcf1000021819_0-0	2333966	ssa02	21872275
90887		1		x
92359	20	1		x																								jcf1000860284_0-0	2546484	ssa20	69664332
93480	3	1								x	34325_x1	3	a2	110.307	RAD_1496						scaffold_8693	20764	chrUn
93964		1		x
95400		1					x
96002		1	x
104274		1		x
27		0
94		0
151		0
192		0
245	7	0									81971_x1	7	a2	104.769
335		0																			scaffold_746	319150	chrUn_5	0	GSONMT00060281001	EVI5L	ENSG00000142459	ccf1000000017_0-0	5247187	ssa10	34299691	0	XM_014123108.1	ecotropic viral integration site 5
344		0
370		0
458		0
519		0																			scaffold_7944	25297	chrUn	0	GSONMT00021242001	HNRNPAB	ENSG00000081026	jcf1000311446_284203-1653784	191802	ssa15	82099207	0	XM_014146622.1	membrane-associated guanylate kinase, WW and PDZ domain-containing protein 3-like
620		0
694		0
709	19	0													RAD_1221	19-S	96.1
760		0
780		0
785	26	0									7071_x1	26	a1	37.608	RAD_2967	26-S	13.1											ccf1000000418_0-0	267336
831	27	0									8381_x1	27	a1	19.463
868		0
982	22	0									63371_x1	22	a1	20.554	RAD_2805			22-D	65.3		scaffold_874	324771	chrUn_12	0	GSONMT00002897001	DSCAM	ENSG00000171587	ccf1000000004_0-0	6172572	ssa13	76612960	0	XM_014137815.1	Down syndrome cell adhesion molecule
1074	12	0																			scaffold_67	1387167	chrUn_8	0	GSONMT00080450001	GABRB1	ENSG00000145864	jcf1000217495_0-0	49367	ssa09	26979907	0	XM_014210610.1	gamma-aminobutyric acid receptor subunit beta-1-like
1325		0
1465		0																			scaffold_370	296537	chrUn_27	0	GSONMT00027155001	CADM1	ENSG00000182985
1505	24	0																			scaffold_5308	41194	chrUn	2074	GSONMT00062249001	CACNB2	ENSG00000165995	jcf1000226296_306452-9487052	3682413	ssa29	11701540	0	XM_014180603.1	Voltage-dependent L-type calcium channel subunit beta-2
1549		0													RAD_2797
1649	26	0									83591_x1	26	c	79.199
1669		0
1701		0													RAD_1070
1921		0													RAD_1842						scaffold_4653	10897	chrUn_Sex	4231	GSONMT00063247001	her7	ENSDARG00000017917			ssa11	77036372	1022	XM_014129220.1	transcription factor HES-7.1-B-like
1922		0																			scaffold_515	543223	chrUn_2
1937		0																			scaffold_341	290705	chrUn	4527	GSONMT00041016001	si:ch73-366i20.1	si:ch73-366i20.1
1976	20	0									63828_x1	20	a1	2.259
1982		0																			scaffold_405	227889	chrUn_12	0	GSONMT00003047001	RPS3	ENSG00000149273
2034		0																			scaffold_41126	2141	chrUn							ssa11	27435564
2100		0																										jcf1000117836_289506-6671323	4997076
2149		0																			scaffold_61709	1614	chrUn
2159		0																										jcf1000162745_0-0	802310
2311	1	0													RAD_2201			1-D	37.4
2318	19	0													RAD_1021			19-D	19.6
2319	23	0													RAD_2450	23-S	162.4	23-D	3.2		scaffold_5232	2788	chrUn	0	GSONMT00044595001	MYH1	ENSG00000264424
2366	22	0									2636_x1	22	a2	124.66
2493		0
2554	15	0																			scaffold_1833	13953	chrUn					jcf1000979699_0-0	841503	ssa12	60600267
2571	14	0									37993_x1	14	a2	124.741
2646		0																			scaffold_18952	4802	chrUn					ccf1000000316_0-0	179139	ssa24	45048069	0	XM_014172707.1	probable isoprenylcysteine alpha-carbonyl methylesterase ICMEL2
2741		0
2802		0
2814		0																			scaffold_9	950744	chrUn_11					jcf1001138797_0-0	415720	ssa19	27103319	0	XM_014157596.1	disks large-associated protein 1-like
2882		0																												scf_jcf1000154501_0_0	6041
2945	23	0													RAD_2611	23-S	29.9				scaffold_3452	15754	chrUn	0	GSONMT00050144001	TMTC2	ENSG00000179104	ccf1000000498_0-0	60353
3031	7	0									77389_x1	7	a2	109.615	RAD_3391
3032		0
3057	9	0													RAD_987	9-S	223.6													ssa10	115842926
3066		0																			scaffold_47817	1300	chrUn					jcf1000143118_0-0	742886	ssa01	10973579	0	XM_014127435.1	lysine-specific histone demethylase 1A-like
3096		0
3142		0																			scaffold_6603	4129	chrUn	0	GSONMT00033050001	EEF1B2	ENSG00000114942
3148	27	0													RAD_2056			27-D	152.4
3198		0													RAD_1893						scaffold_2265	106781	chrUn					ccf1000000086_0-0	1641278	ssa27	25820574
3205		0
3238	26	0									86999_x1	26	a1	31.755	RAD_65	26-S	15.7	26-D	53.3
3274	10	0													RAD_2048_TC1A	10-S	123.2			TC1A
3299		0
3324		0																			scaffold_110	1093248	chrUn_23	0	GSONMT00065050001	DST	ENSG00000151914
3362	13	0									39602_x1	13	a1		RAD_671	13-S	98.6	13-D	186.5
3373		0
3486	21	0									42032_x1	21	a2	103.683	RAD_1526			21-D	166.6
3530	5	0																			scaffold_138	707064	chrUn_29	2867	GSONMT00066945001	REST	ENSG00000084093
3572		0
3781	21	0													RAD_1141			21-D	217.4											ssa06	16804700
3811	13	0																			scaffold_254	1022811	chrUn_11
3817	9	0									20723_x1	9B_(X1)	a1	2.798
4085	5	0									90612_x1	5	a2	109.901							scaffold_5113	43361	chrUn	354	GSONMT00039084001	OGT	ENSG00000147162			ssa09	82876184	0	XM_014213165.1	UDP-N-acetylglucosamine--peptide N-acetylglucosaminyltransferase 110 kDa subunit
4097		0																			scaffold_316	565558	chrUn_29					jcf1000514613_0-0	253545	ssa09	40783815	0	XM_014211381.1	SAM and SH3 domain-containing protein 1-like
4112		0																			scaffold_450	395199	chrUn_8	0	GSONMT00012167001	PLK3	ENSG00000173846	jcf1000416312_0-0	2433567
4213	11	0													RAD_1983			11-D	193.7
4239	12	0													RAD_196	12-S	83.3				scaffold_866	61511	chrUn_29	3708	GSONMT00009185001	TSSC1	ENSG00000032389
4285		0
4308		0																			scaffold_402	142054	chrUn_17					jcf1000092099_0-0	1613595	ssa12	73429618
4352	27	0									34681_x1	27	a1	15.157																ssa11	31743228	0	XM_014127358.1	NAD(P) transhydrogenase, mitochondrial-like
4404		0																												ssa22	46657053	0	XM_014167971.1	pleckstrin homology domain-containing family G member 4B-like
4438		0																			scaffold_968	138223	chrUn_9					jcf1000162745_0-0	2731191	ssa03	66892984	0	XM_014193362.1	collagen alpha-1(XI) chain-like
4489	16	0									13105_x1	16	c	3.545
4548		0
4573	5	0																			scaffold_40	1055288	chrUn					jcf1000276227_0-0	1767937	ssa09	50179953
4578	27	0																			scaffold_5599	20774	chrUn	0	GSONMT00000096001	HIF1AN	ENSG00000166135	ccf1000000001_0-0	17925843	ssa01	71208400	0	XM_014206459.1	hypoxia-inducible factor 1-alpha inhibitor-like
4597		0
4672	12	0									44566_x1	12	a1	14.418
4770	4	0																			scaffold_962	241969	chrUn_5					jcf1000183606_0-0	600642	ssa01	108528815	0	XM_014124945.1	CBP80/20-dependent translation initiation factor
4826	8	0									50036_x1	8	a2	83.935	RAD_2517
4830	8	0									147_x1	8	a1	0.406
4864		0
5043		0
5084	21	0													RAD_205	21-S	67.5				scaffold_1060	143895	chrUn_13
5094		0																												ssa16	81990994	0	XM_014151073.1	interleukin-1 receptor accessory protein-like 1-B
5103	20	0																										ccf1000002004_0-0	6430435	ssa03	20684307
5119		0																			scaffold_48057	2362	chrUn
5244		0
5251		0																			scaffold_1761	109717	chrUn	0	GSONMT00061944001	ATP2B1	ENSG00000157087
5255		0																										jcf1000722613_0-0	1781302	ssa04	2817520
5267		0																			scaffold_553	14570	chrUn
5298	15	0									82797_x1	15	a1	22.583	RAD_2370						scaffold_287	979174	chrUn_17	2315	GSONMT00076131001	IRF6	ENSG00000117595	jcf1000979699_0-0	2185174	ssa12	59256590	0	XM_014133033.1	TRAF3-interacting JNK-activating modulator-like
5306		0													RAD_1809						scaffold_861	419607	chrUn_4					ccf1000000022_0-0	5352050	ssa23	11361107	0	XM_014168724.1	pituitary adenylate cyclase-activating polypeptide type I receptor-like
5320		0																			scaffold_17189	8673	chrUn	2245	GSONMT00020746001	TMC5	ENSG00000141524			ssa07	57284696	0	XM_014208843.1	putative homeodomain transcription factor 2
5340		0																			scaffold_121	842772	chrUn_1	0	GSONMT00065858001	RNF130	ENSG00000113269	jcf1000120238_0-0	604119
5352		0																			scaffold_269	236035	chrUn_20	0	GSONMT00075022001	LRPPRC	ENSG00000138095	jcf1000747008_0-0	778159	ssa28	20829743	0	XM_014179970.1	leucine-rich pentatricopeptide repeat containing
5354		0
5356		0
5358		0
5392		0																			scaffold_6003	23628	chrUn					jcf1000850663_0-0	487826	ssa08	21423787	0	XM_014209800.1	C-type lectin domain family 4 member F-like
5449	2	0									39301_x1	2	a2	80.879	RAD_500_TMF1	2-S	68.1	2-D	136.1	TMF1	scaffold_1796	78652	chrUn	142	GSONMT00042153001	TMF1	ENSG00000144747			ssa22	17838386	2198	XM_014166798.1	EGF domain-specific O-linked N-acetylglucosamine transferase-like
5497	21	0									7385_x1	21	a1	4.755	RAD_3267
5527	18	0									75505_x1	18A	a1	6.842	RAD_2430															scf_jcf1000841917_0_0	6420
5577	23	0													RAD_946			23-D	149.6
5641	4	0									82940_x1	4	a1	0.136
5678		0
5736		0																												scf_jcf1000310971_0_0	21783	2176	XM_014182948.1	T-box transcription factor TBX15-like
5740		0
5748	9	0													RAD_1426			9-D	112.8
5766		0
5802	10	0									13353_x1	10	a1		RAD_1721															ssa01	103110742
5836		0
5840	23	0									45030_x1	23	a2	105.327							scaffold_1268	200711	chrUn_3	0	GSONMT00059811001	APEX1	ENSG00000100823
5846		0
5847		0
5906		0																			scaffold_7399	29538	chrUn	0	GSONMT00001441001	BGN	ENSG00000182492	jcf1000230023_0-0	978471	ssa13	10717724	0	XM_014134600.1	biglycan
5913		0
5942		0
5952	10	0									27676_x1	10	a1	2.152
5996	4	0																			scaffold_2406	37945	chrUn_5	0	GSONMT00032722001	RABGAP1L	ENSG00000152061	jcf1000292699_0-0	6456523	ssa10	12637951	0	XM_014215968.1	rab GTPase-activating protein 1-like, isoform 10
6053	15	0									17555_x1	15	a2	92.487							scaffold_70	437849	chrUn_17	0	GSONMT00080670001	SORCS3	ENSG00000156395
6069	12	0									42257_x1	12	a1	2.421
6077	17	0									42187_x1	17	a1	0.118	RAD_251
6100	28	0																			scaffold_1	1018777	chrUn_26					jcf1000907213_0-0	7876615	ssa11	7918880	0	XM_014126296.1	neuron navigator 2-like
6171	18	0													RAD_1047			18-D	74.9		scaffold_207	795273	chrUn_19	0	GSONMT00071350001	PSMC1	ENSG00000100764	jcf1000145312_0-0	2235615	ssa01	32361038	0	XM_014193312.1	26S protease regulatory subunit 4
6183		0																			scaffold_27164	1971	chrUn
6214	22	0													RAD_1673	22-S	102.5
6219		0																			scaffold_554	31099	chr_1					jcf1000495511_0-0	3743060	ssa16	26436825
6232		0
6285		0
6290		0
6347		0
6359	21	0									72506_x1	21	a2	101.857	RAD_1490
6369	22	0									67768_x1	22	a2	103.201	RAD_2455	22-S	72.7
6372		0																			scaffold_539	101728	chrUn_3
6396		0																												ssa01	7017729	0	XM_014208033.1	potassium voltage-gated channel subfamily S member 3-like
6403		0																			scaffold_863	51021	chrUn	2279	GSONMT00048702001	SPARC	ENSG00000113140
6452		0													RAD_474															ssa05	12404991	0	XM_014198835.1	RUN and FYVE domain-containing protein 1-like
6474	15	0									76298_x1	15	a2	101.089
6494	19	0																										ccf1000000013_0-0	5150192	ssa11	67022856
6506		0																										jcf1000875761_74291-4377970	91279	ssa21	6010345	0	XM_014163866.1	melanophilin-like
6534		0																			scaffold_772	149125	chrUn
6535	2	0													RAD_763	2-S	187.1
6554		0																			scaffold_33428	3077	chrUn	1585	GSONMT00004198001	IGKV4-1	ENSG00000244575	jcf1000456422_0-2947653	1644388	scf_jcf1000402824_0_0	4115
6590	9	0									83962_x1	9A_(X2)	a1	68.041							scaffold_10363	19805	chrUn
6605	10	0																			scaffold_898	42288	chrUn_1	1984	GSONMT00053836001	TRIM69	ENSG00000154370	jcf1000739854_0-0	2963994	ssa18	10681970	0	XM_014154121.1	tripartite motif-containing protein 35-like
6607		0
6618		0													RAD_2934
6634	6	0									15461_x1	6	a1	0.326							scaffold_1776	64374	chrUn_15
6647		0
6654		0
6670	12	0													RAD_3367	12-S	123.9											jcf1000285851_0-0	266614	ssa09	38424727	0	XM_014211316.1	stAR-related lipid transfer protein 9-like
6673		0																										jcf1000552314_0-0	2340888
6717		0
6760		0
6791	3	0													RAD_1288	3-S	61.9				scaffold_12182	3279	chrUn
6792		0																			scaffold_393	765148	chrUn_28	1672	GSONMT00023611001	DNM3	ENSG00000079805
6798		0																			scaffold_568	270039	chrUn_2	0	GSONMT00058500001	AKAP13	ENSG00000170776
6828		0													RAD_1398						scaffold_62683	2087	chrUn	0	GSONMT00042765001	NUPL2	ENSG00000136243
6886	7	0									16572_x1	7	a2	94.912
6918	12	0									17983_x1	12	c	58.12
6951		0																			scaffold_344	839610	chrUn_2	0	GSONMT00045891001	LRRC16B	ENSG00000186648
6956		0
6967		0																												ssa17	54693089	0	XM_014153842.1	ATP-binding cassette sub-family C member 9-like
7001	18	0									89145_x1	18A	a1	27.238	RAD_185	18-S	31.6				scaffold_248	245168	chrUn
7006	5	0									38335_x1	5	a1	31.584
7065		0																			scaffold_3514	3771	chrUn
7115		0																										jcf1000369397_0-0	2584905	ssa15	53094623	0	XM_014145277.1	solute carrier family 22 member 16-like
7140		0
7144		0
7183		0																												ssa04	4706663	0	XM_014194684.1	microtubule-associated tumor suppressor 1 homolog A-like
7226	1	0									79129_x1	1	a1	2.762
7241	17	0									76332_x1	17	a2	60.126	RAD_2431	17-S	26.3													ssa14	13734486
7267		0
7406		0
7410	20	0																			scaffold_6	2385390	chrUn_28
7442	6	0									38019_x1	6	a2	74.237							scaffold_426	664993	chrUn_14
7447		0
7476	15	0									11069_x1	15	a2	83.801	RAD_2642	15-S	120.4				scaffold_2561	47014	chrUn	0	GSONMT00003783001	STRN	ENSG00000115808
7478	24	0									44150_x1	24	a2	103.743							scaffold_10302	19088	chrUn					jcf1000292699_0-0	15767617	ssa10	21949051	34	XM_014215749.1	apolipoprotein B mRNA editing enzyme, catalytic polypeptide-like 4 (putative)
7515	21	0													RAD_1984	21-S	166.4
7547		0
7570	6	0													RAD_2620	6-S	17.6	6-D	188.1		scaffold_306	482755	chrUn_15					jcf1001070983_0-0	580297	ssa29	21404820	0	XM_014181257.1	band 4.1-like protein 33
7615		0																										jcf1000035993_0-0	438903
7645		0																										jcf1000594080_0-0	1106441
7673		0
7800	15	0									74934_x1	15	a2	92.487
7810		0
7834	27	0									16119_x1	27	a1	56.624							scaffold_72	411552	chrUn_6					ccf1000002010_0-0	9328877	ssa26	9593983	0	XM_014175108.1	midkine-B-like
7854		0
7868	5	0									24722_x1	5	a2	109.901							scaffold_16439	1721	chrUn					ccf1000001009_0-0	66335
7886	11	0													RAD_1523	11-S	31.2				scaffold_1539	7054	chrUn_27					ccf1000000103_0-0	408634	ssa20	55299530
7918	5	0									66155_x1	5	a1	5.379							scaffold_4001	41185	chrUn	0	GSONMT00061984001	CNGA3	ENSG00000144191
7922		0													RAD_2479
7933	3	0									30426_x1	3	a1	6.454	RAD_3374	3-S	113.4											jcf1001026760_0-0	863430	ssa02	17591675
7952	21	0									5126_x1	21	a1	10.155	RAD_3315_CLD4			21-D	75.3	CLD4										ssa12	16473699
7963		0
7997	24	0									55092_x1	24	a2	84.215							scaffold_145	1126392	chr_5
8027		0
8038		0													RAD_1688
8054		0																										ccf1000000474_0-0	207490	ssa15	6075832	0	XM_014143503.1	chondroitin sulfate proteoglycan 4-like
8059		0													RAD_1719
8105		0													RAD_1698
8184		0																										ccf1000000223_0-0	495571
8185	23	0																			scaffold_178	279613	chrUn_16	4326	GSONMT00069438001	TECTB	ENSG00000119913	jcf1000649983_0-0	937469	ssa03	46910183
8234		0																												scf_jcf1001246340_0_0	20348
8257		0																										jcf1000342284_0-0	418501
8290	2	0																			scaffold_478	306077	chrUn_7	0	GSONMT00035466001	RDH13	ENSG00000167536	jcf1000313311_0-0	1739072	ssa22	43186745	0	XM_014167579.1	retinol dehydrogenase 12-like
8302	25	0									37355_x1	25	a1	22.838							scaffold_200	971011	chrUn_1					jcf1000063268_0-0	6055308	ssa16	21491557
8327		0																			scaffold_14702	8368	chrUn	2173	GSONMT00003889001	NA
8330		0
8350	10	0													RAD_792	10-S	55.1	10-D	66.2
8354		0													RAD_353
8415		0
8432		0													RAD_542
8448	1	0									4524_x1	1	a1	12.696	RAD_1816			1-D	23.9		scaffold_1210	54759	chrUn_22					jcf1000619712_0-0	324103	ssa21	38930375
8502		0
8568	19	0									22015_x1	19	a1	4.261	RAD_2858	19-S	7.3				scaffold_1661	24658	chrUn
8658	27	0									84065_x1	27	a1	13.006
8759		0
8788	24	0									61905_x1	24	c	63.366							scaffold_286	327103	chrUn_2	0	GSONMT00076034001	GDF2	ENSG00000263761	jcf1000796526_0-0	231279	ssa15	51240475	0	XM_014145177.1	utrophin-like
8813		0													RAD_463															ssa12	339200	0	XM_014129941.1	ras-associating and dilute domain-containing protein-like
8822		0																												ssa16	86886051	0	XM_014151171.1	uncharacterized LOC106575033
8830		0
8838		0																										jcf1000574200_0-0	27419
8854		0													RAD_3033
8886		0
8949	7	0													RAD_689													ccf1000000026_0-0	2730470	ssa14	60454818
8967		0																			scaffold_75533	1329	chrUn_6					ccf1000001004_0-0	43741	ssa24	47845482
8993		0													RAD_56						scaffold_76667	1647	chrUn
9016		0
9033	5	0													RAD_140_TCB2	5-S	50.6			TCB2	scaffold_452	538284	chrUn_11					jcf1001158418_0-0	1359552	ssa16	68840981
9145		0													RAD_1898						scaffold_1939	8553	chrUn	0	GSONMT00020298001	SUPT16H	ENSG00000092201			ssa18	61907314	0	XM_014156421.1	FACT complex subunit SPT16-like
9177	9	0									90569_x1	9A_(X2)	a1	68.041							scaffold_1372	216826	chrUn_2	0	GSONMT00048437001	CAPZA2	ENSG00000198898	jcf1000675607_0-0	4016996	ssa10	103395810	0	XM_014125643.1	F-actin-capping protein subunit alpha-2
9179	13	0																			scaffold_22	430576	chrUn_4	0	GSONMT00072161001	CEP85L	ENSG00000111860
9238	14	0									50100_x1	14	a1	15.959
9265	28	0																			scaffold_1	1018700	chrUn_26					jcf1000907213_0-0	7940633	ssa11	7982898	0	XM_014126310.1	neuron navigator 2-like0
9362		0
9367	12	0																			scaffold_2198	63470	chrUn					jcf1000688418_0-0	62761	ssa18	56299856
9387		0
9388	9	0																			scaffold_600	313903	chrUn_2					ccf1000000033_0-0	2836791	ssa10	90718392
9431	8	0									33087_x1	8	a1	23.868	RAD_2358
9441		0																			scaffold_15265	6022	chrUn	4446	GSONMT00039551001	KAT6B	ENSG00000156650
9445		0																			scaffold_1620	22231	chrUn_3	1616	GSONMT00027113001	HERPUD2	ENSG00000122557			ssa05	58137486	2451	XM_014200880.1	homocysteine-responsive endoplasmic reticulum-resident ubiquitin-like domain member 2 protein
9450		0													RAD_1163
9469		0
9518		0
9587		0																			scaffold_79597	759	chrUn
9611		0																										jcf1000665338_0-0	430283	ssa06	63259941
9670		0																			scaffold_272	454434	chr_11	0	GSONMT00075284001	TPCN1	ENSG00000186815	jcf1000787962_0-0	670186	ssa20	28119808	0	XM_014161158.1	two pore segment channel 1
9686	10	0													RAD_3207_TC3A			10-D	40.3	TC3A
9700		0
9747		0																			scaffold_3712	26285	chrUn	0	GSONMT00039518001	CCAR2	ENSG00000160117	ccf1000000130_0-0	898150	ssa16	54764605	0	XM_014149859.1	serine-rich adhesin for platelets-like
9794		0																										jcf1000161323	6896	scf_jcf1000161323_0_0	6896
9815		0
9870		0
9897	27	0									31842_x1	27	a1	13.006
9943	17	0													RAD_683			17-D	53.5		scaffold_2538	15947	chrUn
10015	13	0																			scaffold_4072	49333	chrUn_11					jcf1000755254_0-0	2660375	ssa20	21968332
10076		0													RAD_20
10120	20	0																			scaffold_14112	13256	chrUn					ccf1000000005_0-0	10294871	ssa13	42060822
10171		0
10173		0
10187	5	0									67800_x1	5	a1	3.229
10242		0
10273		0
10295		0																												ssa25	15356982
10308		0
10317	4	0									38808_x1	4	a1	39.556
10322	8	0									67425_x1	8	a2	96.851
10340	19	0									7060_x1	19	a2	89.61
10361	1	0									173311_x1	1	c	65.048
10407	17	0									35575_x1	17	c	42.128
10453		0
10462		0
10481		0
10486		0																			scaffold_22230	275	chrUn
10505	16	0									72288_x1	16	a1	18.89
11415	2	0													RAD_2764													jcf1000791061_0-0	2338356
11421		0													RAD_435
11427		0																			scaffold_44212	240	chrUn_20
12634	28	0													RAD_697			28-D	97.8
12636		0
12655		0																			scaffold_5596	40999	chrUn
12776		0
12853		0																												ssa03	35680625	0	XM_014191556.1	uncharacterized LOC106600236
12872	17	0													RAD_3322_EXOC1			17-D	68.1	EXOC1	scaffold_669	145751	chrUn_4	0	GSONMT00023315001			ccf1000000015_0-0	1211328	ssa23	19891245	0	XM_014169008.1	exocyst complex component 1
12899		0
12906	18	0									12427_x1	18A	a1	1.935	RAD_509
13090		0																			scaffold_231	29789	chrUn_2					ccf1000001172_0-0	54974	ssa06	63745359	952	XM_014205476.1	ribosomal protein S6 kinase, 52kDa, polypeptide 1
13103		0													RAD_1648
13150		0
13160		0
13202		0
13525		0
13543		0																			scaffold_1315	112340	chrUn_18	0	GSONMT00003767001	KNTC1	ENSG00000184445	jcf1000787962_0-0	2691713	ssa20	26098275	0	XM_014161309.1	kinetochore associated 1
13601	10	0													RAD_1380			10-D	123.2		scaffold_614	173204	chrUn_10	0	GSONMT00044568001	CCDC15	ENSG00000149548	ccf1000000062_0-0	2081035	ssa04	63396809	0	XM_014197779.1	coiled-coil domain containing 15
13667		0
13689		0																			scaffold_41126	2066	chrUn					ccf1000000332_0-0	146238
13694		0
13705		0
13815		0
13816	7	0									84340_x1	7	a2	83.793	RAD_802_RTF23	7-Sb	29.6			RTF23
13818	14	0																			scaffold_986	144639	chrUn_24	0	GSONMT00016322001	KIAA0100	ENSG00000007202
13856		0
14067	7	0													RAD_2963	7-Sb	48.6				scaffold_936	159780	chrUn_9	0	GSONMT00014586001	HIVEP2	ENSG00000164080	jcf1000553757_0-0	5725093	ssa15	63827469	0	XM_014146346.1	helicase ARIP4-like
14147	2	0													RAD_1259			2-D	184.4
14241		0																			scaffold_861	315217	chrUn_4	0	GSONMT00041516001	ZC3H3	ENSG00000014164
14273	12	0									18171_x1	12	a1	2.421	RAD_3165
14463	22	0									63713_x1	22	a1															jcf1000580255_0-0	2247443	ssa13	102665792
14467	9	0									64328_x1	9B_(X1)	a1	46.655
14474		0																			scaffold_48997	1727	chrUn_21
14476		0																			scaffold_12949	3724	chrUn	0	GSONMT00048851001	EIF2B4	ENSG00000091136	ccf1000000060_0-0	816333	ssa17	35291723	0	XM_014152866.1	laminin subunit beta-1
14495	27	0																										jcf1000380043_0-0	221298	ssa01	45915209	0	XM_014198650.1	serum response factor-like
14497		0
14498		0																			scaffold_799	339724	chrUn_12							ssa18	28056471
14504		0													RAD_1885
14558		0
14573		0
14577		0																										jcf1000552314_0-0	1091818	ssa18	39784371	2715	XM_014155445.1	uncharacterized LOC106577454
14578		0
14590	24	0													RAD_2912	24-S	109.1				scaffold_73	1664464	chrUn_8	0	GSONMT00080889001	cnstb	ENSDARG00000042759
14608		0
14631		0																			scaffold_7694	11903	chrUn
14639		0													RAD_2993
14742	7	0									79491_x1	7	a2	54.858							scaffold_50589	1606	chrUn
14784	15	0									88727_x1	15	a1	22.583	RAD_2475	15-S	44.7	15-D	177.8		scaffold_32405	358	chrUn					jcf1000336659_0-0	140827	ssa12	58851594	0	XM_014132740.1	complement C1q-like protein 4
14859		0
14865	7	0																										jcf1000553757_0-0	3417611
14888		0
14910		0																			scaffold_537	151279	chrUn	0	GSONMT00000283001	CADM1	ENSG00000182985	jcf1001105281_0-0	1888040	ssa04	58005253	0	XM_014197552.1	cell adhesion molecule 1-like
14934		0
14961		0
15162	4	0													RAD_1870			4-D	63.1		scaffold_66	535830	chrUn_18	0	GSONMT00080339001	VPS72	ENSG00000163159			ssa27	3580194	0	XM_014176995.1	protein PRRC2A-like
15222	8	0													RAD_1026_PTN			8-D	155.3	PTN
15254	1	0									71402_x1	1	c	71.75
15295		0																			scaffold_2468	19691	chrUn_Sex
15360		0
15364		0																												ssa03	83980516	0	XM_014194288.1	SUN domain-containing protein 1-like
15381		0
15388	25	0																			scaffold_2333	8436	chrUn					jcf1000063268_0-0	6512510
15393		0
15438		0																			scaffold_425	502037	chrUn_8	0	GSONMT00037286001	RNGTT	ENSG00000111880
15447		0													RAD_2970
15471		0
15474		0
15515		0
15531		0																			scaffold_34040	3147	chrUn
15552		0																										jcf1000091387_0-0	749430
15629	13	0																										ccf1000002037_0-0	8879700	ssa20	8776753	0	XM_014160868.1	multiple C2 and transmembrane domain-containing protein 1-like
15940		0
15951	13	0													RAD_695			13-D	201.9
15959	10	0									1309_x1	10	a1
16007	14	0									43329_x1	14	a1	25.67	RAD_1997						scaffold_1025	202601	chrUn_2							scf_jcf1000494610_0_0	41689
16013		0													RAD_2584
16014		0																										ccf1000000274_0-0	279322	ssa14	79103960	2117	XM_014142915.1	shugoshin-like 1
16023		0																										ccf1000000535_0-0	30019	ssa04	24547900	0	XM_014195658.1	centrobin-like
16040	5	0													RAD_511	5-S	31	5-D	49.2		scaffold_431	786846	chrUn_29	0	GSONMT00006090001	PIGG	ENSG00000174227			ssa09	52555707
16135		0																												ssa12	80878480	2783	XM_014133914.1	zinc finger protein 22-like
16148		0													RAD_932
16263	5	0																										jcf1000276227_0-0	103208
16283		0
16292		0
16338	9	0									21684_x1	9B_(X1)	c	63.486																ssa14	7154142
16395	10	0																										jcf1000739854_0-0	8949740
16445	7	0									64040_x1	7	a2	74.189	RAD_2871_TCB1			7-D	47.4	TCB1
16454		0																										ccf1000000126_0-0	408326
16521		0																			scaffold_302	257831	chrUn_6	0	GSONMT00076888001	OLFML2A	ENSG00000185585
16572		0
16614		0
16659		0
16769	2	0									71422_x1	2	a2	97.525	RAD_1090	2-S	104.4	2-D	157.9
16790		0
16821		0
16841	26	0									31476_x1	26	a1	37.741
16851		0
16853	21	0									73299_x1	21	a1	3.227
16859		0
16866	14	0									44297_x1	14	a2	116.028	RAD_1361	14-S	43.4	14-D	40.3		scaffold_4333	7109	chrUn					jcf1000693398_0-0	4496179	ssa09	109835473	0	XM_014214536.1	neurobeachin-like
16879	8	0													RAD_891	8-S	34.7	8-D	48.1		scaffold_4757	32934	chrUn
16880		0													RAD_1992
16889	20	0													RAD_950	20-S	74.3	20-D	91.4		scaffold_24267	2035	chrUn
16911	15	0									37385_x1	15	a1	26.886	RAD_53						scaffold_100	151453	chrUn_17	0	GSONMT00064330001	COL7A1	ENSG00000114270	jcf1000336659_0-0	1657545	ssa12	57334867	0	XM_014132831.1	collagen alpha-1(VII) chain-like
16912		0																			scaffold_1638	100645	chrUn
16914		0
16924	20	0													RAD_3209	20-S	73.5				scaffold_2944	51681	chrUn					jcf1000817325_0-0	4822597	ssa13	24051128
16945		0
16972		0
16983	7	0																			scaffold_4497	3908	chrUn					ccf1000000026_0-0	5434759
17014		0
17091	16	0									32068_x1	16	a1	72.262
17161		0
17189	27	0																			scaffold_1782	23481	chrUn_6	0	GSONMT00042533001	C9orf3	ENSG00000148120	jcf1000742255_0-0	8960454	ssa24	7813131	0	XM_014171051.1	chromosome ssa24 open reading frame, human C9orf3
17221	5	0									70799_x1	5	a2	61.263	RAD_199	5-S	37.3											jcf1000276227_0-0	1067076	ssa09	49479092	0	XM_014211773.1	glycine receptor subunit alpha-4
17235	1	0									18089_x1	1	a1	1.038	RAD_2146
17273	20	0																										ccf1000000005_0-0	1456970
17349		0																			scaffold_7932	13154	chrUn	0	GSONMT00012511001	OPN4	ENSG00000059588
17353		0
17377	2	0									88380_x1	2	a1	3.198
17395		0
17451	3	0																										jcf1001026760_0-0	1940575
17502		0																			scaffold_722	6813	chrUn_7	3562	GSONMT00038108001	B4GALNT1	ENSG00000135454	ccf1000000225_0-0	192432
17555	6	0																			scaffold_6891	1991	chrUn_15	512	GSONMT00009281001	PSAP	ENSG00000007174	jcf1000113213_0-0	557606	ssa29	22866212	0	XM_014181296.1	dynein heavy chain 5, axonemal-like
17559	22	0																			scaffold_819	330371	chr_12					ccf1000000010_0-0	4088038	ssa13	55902111	3994	XM_014136889.1	protein Jade-1-like
17693		0
17694	11	0													RAD_1420						scaffold_1125	47741	chr_27	0	GSONMT00011964001	CAPN5	ENSG00000149260	ccf1000000103_0-0	1245997
17704	27	0													RAD_1803	27-S	114				scaffold_15005	8002	chrUn					ccf1000000178_0-0	17600	ssa11	37029895	1873	XM_014127572.1	CREB-regulated transcription coactivator 3-like
17764	12	0									41402_x1	12	a1	25.34
17771		0
17805	3	0									69171_x2	3	a1	1.075	RAD_1007			3-D	236.3
17899	27	0																			scaffold_623	551634	chrUn_6	0	GSONMT00029524001	PRODH	ENSG00000100033	jcf1000742255_0-0	13418468	ssa24	3355111	0	XM_014171223.1	proline dehydrogenase 1, mitochondrial
17933		0
17945		0
18008	28	0									31553_x1	28	c	8.768	RAD_1951	27-S	89.7	28-D			scaffold_964	109429	chrUn					jcf1000380043_0-0	1343293	ssa01	47037204	0	XM_014198554.1	FERM and PDZ domain containing 2
18042	7	0													RAD_3357	7-Sb	54.9				scaffold_768	49716	chrUn	0	GSONMT00040661001	PLXNB1	ENSG00000164050
18118		0													RAD_2292						scaffold_12661	15258	chrUn
18210		0													RAD_971						scaffold_6470	3044	chrUn					ccf1000000081_0-0	488427
18257	23	0									73780_x1	23	a2	105.327
18273	5	0													RAD_263			5-D	88.1
18318		0
18356	10	0													RAD_673	10-S	52.2	10-D	62.2		scaffold_8876	4478	chrUn_1	0	GSONMT00023869001	FUOM	ENSG00000148803	jcf1000739854_0-0	10255239	ssa18	3390731	0	NM_001165267.1	fucose mutarotase
18369	13	0													RAD_1313	13-S	231.4
18373		0																			scaffold_76537	852	chrUn
18398		0
18403		0
18417	14	0									38799_x1	14	a2	106.318							scaffold_153	505	chrUn_24
18436	5	0									85064_x1	5	a2	96.92							scaffold_1369	190475	chrUn_29	0	GSONMT00017436001	NBPF3	ENSG00000113716	jcf1000086655_0-0	657780	ssa09	68277772	0	XM_014212495.1	HMG box domain containing 3
18471	15	0													RAD_335	15-S	80.2	15-D	129.9
18514		0
18528		0																			scaffold_6113	35803	chrUn					jcf1000346783_0-0	80979
18547		0																			scaffold_4996	44636	chrUn_6	0	GSONMT00039182001	NELFB	ENSG00000188986			ssa24	25990886	0	XM_014171623.1	negative elongation factor B-like
18564	9	0									72262_x1	9B_(X1)	a1	38.641														jcf1000416312_0-0	251298
18583		0
18591	26	0													RAD_1672	26-S		26-D	35.4
18595	8	0									73706_x1	8	a2	100.16	RAD_3204
18651		0																										ccf1000000140_0-0	178579	ssa11	26499642
18661		0
18663		0																			scaffold_480	470251	chrUn_6	0	GSONMT00017462001	CDH13	ENSG00000079112
18677	21	0									24809_x1	21	a1	4.387	RAD_3381
18694	17	0																			scaffold_6045	8687	chrUn
18704	3	0													RAD_2716			3-D	167									jcf1000874546	1654	scf_jcf1000874546_0_0	1648
18726	6	0									73362_x1	6	a2	100.513
18794		0
18796		0																			scaffold_27723	734	chrUn_19
18807	25	0																			scaffold_208	1230232	chr_1					jcf1000171968_0-0	7091676	ssa16	32836058
18848	8	0									78707_x1	8	a2	75.273	RAD_2814			8-D	66.1		scaffold_1213	221152	chrUn_21
18873		0													RAD_3154
18892		0																			scaffold_56	1987303	chr_2					jcf1000233326_0-0	1131802
18894		0
18910		0													RAD_2890
18981		0																			scaffold_12723	11911	chrUn
19009	26	0									81330_x1	26	a1	22.241	RAD_714
19050	13	0									40760_x1	13	a1	15.49	RAD_601	13-S	133.9	13-D	155.1		scaffold_5	3849093	chrUn_11	0	GSONMT00079020001	BMP1	ENSG00000168487	jcf1000755254_0-0	847690	ssa20	23781011	0	XM_014160135.1	bone morphogenetic protein 1-like
19074		0																										ccf1000000137_0-0	89730	ssa05	62194403	917	XM_014201223.1	single-minded homolog 1-A-like
19174		0
19190		0																			scaffold_775	71260	chrUn	837	GSONMT00040110001	ZFP2	ENSG00000140265	jcf1001253576_0-0	1335414	ssa07	46161387	534	XM_014208453.1	zinc finger and SCAN domain-containing protein 2-like
19196		0													RAD_3021						scaffold_46717	1929	chrUn
19238		0
19262	19	0									35407_x1	19	c	47.442							scaffold_4634	27659	chrUn_Sex					jcf1000636836_0-0	583223	ssa11	63240966
19310		0
19334		0													RAD_1325
19370		0
19384	3	0									64728_x1	3	a1	3.226
19398		0																			scaffold_4950	30261	chrUn
19478	17	0									83831_x1	17	a1	0.118							scaffold_7639	13921	chrUn	92	GSONMT00004697001	PPP1R12A	ENSG00000125503	ccf1000000748_0-0	42585	ssa23	45968371	0	XM_014170371.1	protein phosphatase 1 regulatory subunit 12A-like
19535		0
19551		0
19616		0													RAD_167
19625	9	0																			scaffold_641	311392	chrUn_2	4751	GSONMT00063987001	ANO10	ENSG00000160746	ccf1000002029_0-0	6336888	ssa10	75887412	1714	XM_014124380.1	anoctamin-10-like
19685		0
19749	27	0									85348_x1	27	a1	27.453
19761	5	0									5883_x1	5	a1	3.229	RAD_2043															scf_jcf1000270925_0_0	9221	977	XM_014184994.1	fibronectin-like
19786	9	0									42090_x1	9B_(X1)	a1	2.439														ccf1000000213_0-0	284540	ssa14	44865360
19790	12	0									64713_x1	12	a2	109.297	RAD_2247	12-S	125				scaffold_7818	3055	chrUn
19851	20	0																			scaffold_348	83005	chrUn	4905	GSONMT00003593001	MPZ	ENSG00000158887	jcf1001008906_0-0	901423	ssa03	40113933
19970	21	0									76723_x1	21	c	51.277	RAD_165	21-S	69.3
20029		0
20061		0																										jcf1001041038_0-0	615460	ssa17	38467713	0	XM_014153032.1	hyaluronidase PH-20-like
20079		0																			scaffold_784	365497	chrUn_21	23	GSONMT00007689001	CRADD	ENSG00000169372
20089	18	0																										jcf1001228886_0-0	10064	ssa01	19547654
20097	9	0																										ccf1000002029_0-0	8337937
20113		0																			scaffold_10580	13808	chrUn_17	0	GSONMT00002410001	TRDN	ENSG00000187045	jcf1000389688_0-0	4310
20157		0
20215	11	0									62332_x1	11	a1	1.068	RAD_1953															ssa04	671665	0	XM_014194580.1	huntingtin-like
20317		0													RAD_2928
20379	20	0																			scaffold_44	1692705	chrUn_5					jcf1000860284_0-0	2951342
20406	13	0									72459_x1	13	a2	89.851
20420		0
20428		0
20435		0																			scaffold_225	1199018	chrUn_19
20538		0																										ccf1000001134_0-0	26251
20575		0
20590	2	0									40121_x1	2	a1	7.509							scaffold_5242	12860	chrUn_7	4337	GSONMT00039490001	PDCD10	ENSG00000114209
20659		0
20690		0																			scaffold_15	2360561	chrUn_22
20708		0
20721		0
20730	2	0													RAD_3242			2-D	62.5											ssa16	75604127	3152	XM_014150700.1	target of Nesh-SH3-like
20734		0
20781		0																			scaffold_2791	53942	chrUn	0	GSONMT00006264001	CLASP2	ENSG00000163539	jcf1000003784_1937844-3880639	765068
20798	26	0									78590_x1	26	a1	36.853
20851		0																			scaffold_390	132880	chrUn_18					jcf1000800090_0-0	124636	ssa19	12429135
20922		0													RAD_1346
20931	27	0									9595_x1	27	a2	139.512																ssa04	15368908	0	XM_014195347.1	zinc finger protein 205-like
20942	18	0									68244_x1	18B	a2		RAD_1078	18-S	36.2				scaffold_3	2685787	chr_19	0	GSONMT00076678001	SYT16	ENSG00000139973	ccf1000000027_0-0	4628822	ssa01	27363027	0	XM_014190036.1	synaptotagmin XVI
20953	12	0																			scaffold_308	977541	chrUn_9	0	GSONMT00000792001	FREM1	ENSG00000164946	jcf1001006045_0-0	7649654	ssa18	49677596	0	XM_014155803.1	bone morphogenetic protein 4-like
20964	13	0													RAD_2325	13-S	236.9				scaffold_137	27132	chrUn_4					jcf1000699810_353634-3393636	808221	ssa10	2016171
20994		0
21019		0																			scaffold_5750	24423	chrUn_5	0	GSONMT00026891001	COL24A1	ENSG00000171502	ccf1000000063_0-0	1715817	ssa10	40767354
21035		0																			scaffold_27540	2423	chrUn_11
21088		0
21123	23	0									75886_x1	23	a2	59.82							scaffold_17	107928	chrUn_15
21138		0
21159	18	0									40745_x1	18A	a1	6.842
21179		0																			scaffold_43	549456	chrUn_10	0	GSONMT00078180001	ADAMTS8	ENSG00000134917			ssa04	29114097	0	XM_014195836.1	A disintegrin and metalloproteinase with thrombospondin motifs 8-like
21186	20	0													RAD_2535	20-S	43.6				scaffold_44	1392424	chrUn_5	0	GSONMT00078284001	MYLK4	ENSG00000145949
21188		0																												scf_jcf1000404927_0_0	58651
21249		0
21258	22	0													RAD_368	22-S	89.4
21291	27	0													RAD_3333	27-S	49	28-D	166.9		scaffold_488	722372	chrUn_23	0	GSONMT00059910001	ANK3	ENSG00000151150	ccf1000000001_0-0	12779547	ssa01	66062098
21349	3	0													RAD_724	3-S	89.3
21353		0
21358		0
21383	3	0																			scaffold_521	57588	chr_3	0	GSONMT00008887001	NDUFS1	ENSG00000023228	jcf1000643678_0-0	8634128	ssa25	15483084	0	XM_014173336.1	NADH-ubiquinone oxidoreductase 75 kDa subunit, mitochondrial-like
21400		0																										ccf1000000203_0-0	129763
21477		0
21556	4	0									50543_x1	4	a2	92.095
21582		0
21659		0																			scaffold_3436	49128	chrUn
21716		0
21760	4	0													RAD_2988			4-D	74.6									jcf1000292699_0-0	22389741
21795		0
21833		0
21839	4	0																			scaffold_10075	15599	chrUn	756	GSONMT00018714001	PCSK5	ENSG00000099139	jcf1000183606_0-0	5665024	ssa01	113593187	0	XM_014126538.1	proprotein convertase subtilisin/kexin type 5-like
21923	3	0									33000_x1	3	a1	5.378
21933		0
21959	11	0													RAD_682			11-D	158.1
21965		0
21982		0																			scaffold_762	214651	chrUn	0	GSONMT00012265001	MCTP1	ENSG00000175471	ccf1000000055_0-0	3455902	ssa11	55615653	0	XM_014128308.1	multiple C2 and transmembrane domain-containing protein 1-like
22006		0													RAD_1459
22026		0
22041		0																			scaffold_2633	46088	chrUn	0	GSONMT00057214001	EDIL3	ENSG00000140545	jcf1000163947_0-0	473758
22071	27	0																			scaffold_689	355670	chrUn_16	0	GSONMT00060030001	BIRC6	ENSG00000115760	ccf1000000001_0-0	3641233
22080	10	0									76413_x1	10	a1	4.655	RAD_2519			10-D	3.2
22083	22	0									37222_x1	22	c	64.8														ccf1000000010_0-0	2095549	ssa13	53909622
22117		0
22123		0
22159		0
22202	18	0									87844_x1	18B	a2	13.256														ccf1000000053_0-0	2166971
22214	20	0													RAD_709	20-S	169.3	20-D	125.2		scaffold_1683	21332	chrUn_16					jcf1001091712_0-0	212057	ssa13	15678574	0	XM_014134726.1	zinc finger and BTB domain containing 46
22267		0
22284	26	0													RAD_2345			26-D	5.6
22305	2	0									40145_x1	2	a1	22.766
22339		0													RAD_1591
22382		0																			scaffold_19645	7603	chrUn					ccf1000000020_0-0	833899	ssa04	40198832
22412	4	0									74708_x1	4	a2	67.21	RAD_1146_PIPNA			4-D	86.3	PIPNA	scaffold_740	194834	chrUn_5	0	GSONMT00015996001	PITPNB	ENSG00000180957
22470		0																			scaffold_1784	153580	chrUn					ccf1000000690_0-0	3619	ssa03	92127046
22524	7	0																			scaffold_890	324008	chrUn_9							ssa15	70537253
22629	15	0									15871_x1	15	a2	101.089	RAD_222
22698		0																			scaffold_117	700803	chrUn_20	0	GSONMT00065470001	SLC16A12	ENSG00000152779	jcf1001031098_0-0	5650743	ssa28	6806530	0	XM_014179282.1	monocarboxylate transporter 12-B-like
22741		0
22747		0
22752		0
22775		0
22783		0
22850		0
22921	23	0									44560_x1	23	a1	39.256
22958		0
22986	7	0													RAD_1900			7-D	169.9											ssa12	87381728	0	XM_014134086.1	dedicator of cytokinesis protein 3-like
22993		0
23006		0
23011		0																										jcf1001103340_0-0	1030603	ssa15	20976455	0	XM_014143847.1	serine/threonine-protein kinase PAK 6-like
23050	2	0																			scaffold_1796	77917	chrUn	0	GSONMT00042153001	TMF1	ENSG00000144747	jcf1000791061_0-0	6264751	ssa22	17839125	1459	XM_014166798.1	EGF domain-specific O-linked N-acetylglucosamine transferase-like
23079		0																			scaffold_29677	1780	chrUn_4
23121		0													RAD_2832
23150	25	0									39330_x1	25	a1	28.235														jcf1000495511_0-0	1705499	ssa16	24399264	0	XM_014148499.1	hepatocyte growth factor-like
23179	20	0																			scaffold_350	857317	chrUn	4497	GSONMT00043216001	GRIP2	ENSG00000144596
23184	27	0									22088_x1	27	a2	114.197							scaffold_150	780619	chrUn_6
23315		0																			scaffold_825	105276	chrUn	1793	GSONMT00028765001	CSNK1E	ENSG00000213923	jcf1001031098_0-0	12996509	ssa28	14152290	0	XM_014179653.1	casein kinase I isoform epsilon-like
23318	19	0									14208_x1	19	a1	6.052	RAD_3320			19-D	20.3		scaffold_947	152384	chrUn					jcf1000487891_0-0	1226931	ssa11	76368149	0	XM_014129034.1	spectrin beta chain, non-erythrocytic 1-like
23372		0																			scaffold_1400	179842	chrUn_8	0	GSONMT00051663001	SSX2IP	ENSG00000117155
23373	20	0									76823_x1	20	a2	80.59	RAD_1276	20-S	73.5				scaffold_802	145253	chrUn	0	GSONMT00028224001	MAPK14	ENSG00000112062	ccf1000000005_0-0	728562	ssa13	32494507	0	XM_014135702.1	mitogen-activated protein kinase 14A
23397		0
23403		0
23416		0
23437		0																			scaffold_1562	91034	chrUn	0	GSONMT00056378001	CLTC	ENSG00000141367
23508		0																												ssa11	41008616
23526		0
23527		0
23703	11	0									37595_x1	11	a2	105.305	RAD_949	11-S	82.8
23718		0
23726		0																			scaffold_1513	139798	chrUn
23738	9	0									70985_x1	9B_(X1)	a1	37.566														ccf1000002004_0-0	5935060	ssa03	21179696	0	XM_014190665.1	laminin subunit gamma-1-like
23800		0													RAD_223
23818		0
23845	11	0									88324_x1	11	a1	1.068							scaffold_1150	215976	chrUn
23847	27	0									67226_x1	27	a1	29.615
23921		0																			scaffold_1876	139226	chrUn_2
23949	21	0													RAD_1181			21-D	146.5		scaffold_644	265516	chrUn_13	0	GSONMT00029372001	TRIP10	ENSG00000125733			ssa03	67089133	0	XM_014193367.1	cdc42-interacting protein 4 homolog
24007	27	0													RAD_883	27-S	96.8	28-D	199.7
24024		0													RAD_961															ssa06	5029030	0	XM_014202491.1	neuronal-specific septin-3-like
24061	20	0																			scaffold_6	2711415	chrUn_28	0	GSONMT00079829001	PLK3	ENSG00000173846	ccf1000002004_0-0	4711976	ssa03	22402780	0	XM_014190603.1	serine/threonine-protein kinase PLK3-like
24098		0																			scaffold_13885	8116	chrUn	0	GSONMT00059443001	BRINP3	ENSG00000162670	ccf1000000017_0-0	3473912	ssa10	32526416	0	XM_014123051.1	BMP/retinoic acid-inducible neural-specific protein 3-like
24114		0																			scaffold_115	919978	chrUn_4
24155	4	0									30341_x1	4	a2	92.095
24164	12	0									33984_x1	12	a1	14.418														ccf1000000032_0-0	2515023
24175		0
24203		0																			scaffold_93	1735373	chrUn_Sex	0	GSONMT00082453001	SV2C	ENSG00000122012			ssa10	3261400
24240		0
24311	2	0																			scaffold_8	74048	chrUn_7	0	GSONMT00081383001	ERRFI1	ENSG00000116285	jcf1001144799_0-0	211032	ssa22	24331435	0	NM_001173711.1	ERBB receptor feedback inhibitor 1
24313	16	0													RAD_1471	16-S	90.8				scaffold_7539	15223	chrUn	0	GSONMT00056531001	MYH7	ENSG00000197616
24331	27	0																			scaffold_2146	20440	chrUn	0	GSONMT00014849001	ZDHHC1	ENSG00000186908	jcf1000380043_0-0	1065747	ssa01	46759652	0	XM_014198760.1	palmitoyltransferase akr1-like
24353	25	0									77196_x1	25	a1	61.909
24421		0																			scaffold_31143	1962	chrUn_7
24438		0
24447		0																			scaffold_7694	11980	chrUn
24474	4	0																			scaffold_1492	172176	chrUn_16					jcf1000292699_0-0	17707318
24551		0																			scaffold_746	399783	chrUn_5	0	GSONMT00060286001	RAET1G	ENSG00000122483
24601	26	0									45363_x1	26	a1		RAD_1413
24612		0
24634		0																			scaffold_1589	181174	chrUn							ssa18	17486710
24638		0
24684	27	0													RAD_985			27-D	91.3		scaffold_124	902617	chrUn_6	2576	GSONMT00066093001	NEDD4	ENSG00000069869	jcf1000457308_0-0	1483550	ssa26	21942981	477	XM_014175825.1	E3 ubiquitin-protein ligase NEDD4-like
24844	12	0													RAD_2983	12-S	123.8	12-D	115.9		scaffold_140	919373	chrUn_9	2056	GSONMT00067201001	MSANTD1	ENSG00000188981	jcf1001006045_0-0	6556841	ssa18	48584783	1053	XM_014155727.1	E3 ubiquitin-protein ligase DTX1-like
24879		0
24892	6	0									45981_x1	6	a1	0.326
24967		0
25151		0
25215		0																			scaffold_786	340577	chrUn_21	0	GSONMT00054666001	ARNTL	ENSG00000133794
25256		0																			scaffold_1299	127746	chrUn_21
25262	13	0													RAD_3132	13-S	188.4
25325	19	0									73777_x1	19	a1	11.845							scaffold_7894	25545	chrUn_Sex					ccf1000000013_0-0	152704	ssa11	72020334	0	XM_014128552.1	guanine nucleotide-binding protein G(z) subunit alpha
25420		0
25437	25	0																			scaffold_705	40330	chrUn_1					jcf1000171968_0-0	1339557	ssa16	38588177
25466		0
25469	25	0									24575_x1	25	a1	28.235	RAD_171	25-S	27.1				scaffold_432	365879	chrUn_1
25511		0
25522	6	0									24898_x1	6	a2	100.513							scaffold_25950	791	chrUn
25583		0
25588	13	0													RAD_2965	13-S	101.9				scaffold_16219	9193	chrUn_11	0	GSONMT00005038001	ENC1	ENSG00000171617
25595		0																												scf_jcf1000461664_0_0	7789
25598		0																			scaffold_858	374344	chrUn_17
25665	27	0													RAD_1602						scaffold_68	616735	chrUn_16	0	GSONMT00080503001	PPP2R5D	ENSG00000112640	ccf1000000001_0-0	1039541	ssa01	54322092	0	XM_014201887.1	serine/threonine-protein phosphatase 2A 56 kDa regulatory subunit delta isoform
25669		0													RAD_2784
25717		0
25728		0
25747	27	0									41430_x1	27	a1	34.999							scaffold_60	56781	chrUn_6
25755	26	0									85222_x1	26	a1	22.241	RAD_2659													ccf1000000142_0-0	779144
25791		0
25824		0
25899		0																			scaffold_3376	51056	chrUn_29	2046	GSONMT00051901001	HS1BP3	ENSG00000118960
25937	21	0													RAD_1233	21-S	27.9				scaffold_11270	12300	chrUn	1879	GSONMT00020667001	ZNF385B	ENSG00000144331	jcf1000658742_55288-1048857	89502
25995		0
26007		0
26016		0																			scaffold_1848	54275	chrUn					ccf1000000047_0-0	2704021	ssa24	25860404	0	XM_014171635.1	folylpolyglutamate synthase, mitochondrial-like
26132		0																			scaffold_958	166286	chrUn_26	0	GSONMT00019542001	EDC3	ENSG00000179151
26135		0																			scaffold_507	642862	chrUn_12
26213	23	0													RAD_506	23-S	60.3	23-D	61.6									ccf1000000006_0-0	2392504	ssa19	58476717	300	XM_014158672.1	1-phosphatidylinositol 4,5-bisphosphate phosphodiesterase delta-3-A-like
26250	3	0									81339_x1	3	a1	3.226
26326		0																			scaffold_43498	1563	chrUn
26359		0
26472		0
26476	18	0									74058_x1	18A	a1	6.842	RAD_2619						scaffold_8461	1481	chrUn	0	GSONMT00055786001	HPCAL1	ENSG00000044459	jcf1000129974_0-0	7911
26493		0
26530		0
26564		0																			scaffold_534	185561	chrUn	0	GSONMT00029688001	ADA	ENSG00000196839
26748		0																			scaffold_243	729583	chrUn_4					jcf1000298869_0-0	3917770	ssa23	26345464	0	XM_014169459.1	torsin-3A-like
26749	15	0									89804_x1	15	c	54.107														jcf1000901823_0-0	1727991	ssa12	33132944
26812	19	0									59227_x1	19	a1	1.055
26857	22	0									64826_x1	22	a1	58.226							scaffold_154	1227982	chrUn_12	0	GSONMT00068068001	GTF2IRD1	ENSG00000006704			ssa13	58308697	0	XM_014137013.1	general transcription factor II-I repeat domain-containing protein 1-like
26943	22	0													RAD_2326	22-S	81.1
26987	13	0																			scaffold_238	611461	chrUn_4	0	GSONMT00073171001	BACH2	ENSG00000112182	jcf1000599557_0-0	4894932	ssa06	53338323	0	XM_014204974.1	BTB and CNC homology 1, basic leucine zipper transcription factor 2
26988	20	0									1972_x1	20	a1	7.462														jcf1000078130_945360-3125144	1851616	ssa25	6511430
27144		0																			scaffold_1516	192782	chrUn_2					ccf1000000021_0-0	5658945	ssa02	30282083
27176		0
27184		0
27196		0																			scaffold_12	245027	chrUn_4
27209	13	0									71492_x1	13	a1	41.452	RAD_1391	13-S	189.7				scaffold_352	856303	chr_11	0	GSONMT00030641001	ACACB	ENSG00000076555	ccf1000002037_0-0	4483555	ssa20	13172892	0	XM_014160783.1	acetyl-CoA carboxylase beta
27237		0
27366	12	0													RAD_549	12-S	77.3				scaffold_337	353109	chrUn_29	0	GSONMT00037964001	EML5	ENSG00000165521	jcf1000217495_0-0	4300341	ssa09	22728933	0	XM_014210853.1	echinoderm microtubule-associated protein-like 5
27373	22	0													RAD_2868			22-D	70.4		scaffold_79	1240157	chrUn_2					ccf1000000004_0-0	11430113	ssa13	71355419	0	XM_014137971.1	delta-sarcoglycan-like
27424		0																			scaffold_51351	358	chrUn
27453	20	0									25326_x1	20	a1	21.008	RAD_1242	20-S	58.4
27534	7	0													RAD_2093	7-Sb	36.3	7-D	31.2		scaffold_319	221570	chrUn_16	2786	GSONMT00034326001	EFHD2	ENSG00000142634	jcf1000553757_0-0	1036171	ssa15	68516397	1028	NM_001173903.1	EF-hand domain family, member D2
27571		0																												ssa14	49244272	0	XM_014141438.1	CTD (carboxy-terminal domain, RNA polymerase II, polypeptide A) small phosphatase-like
27630		0																			scaffold_50333	260	chrUn
27633		0
27650	7	0													RAD_3238	7-Sb	48.6				scaffold_582	343288	chrUn	0	GSONMT00008613001	DST	ENSG00000178209
27670	8	0									34700_x1	8	a2	85.01							scaffold_932	254396	chrUn_21							ssa17	45943550
27798	4	0																			scaffold_6795	33685	chrUn					jcf1000292699_0-0	14333579	ssa10	20515013	0	XM_014216397.1	single-stranded DNA-binding protein 3-like
27824		0
27841		0
27845		0
27882		0
27901	11	0													RAD_935	11-S	41.4
27940		0
27982	5	0									64123_x1	5	a1	2.153																ssa16	80552579	0	XM_014151030.1	latent-transforming growth factor beta-binding protein 3-like
28027	19	0													RAD_1018	19-S	29.2				scaffold_820	211550	chrUn	0	GSONMT00037441001	ABHD11	ENSG00000106077	jcf1000132647_0-0	151987	ssa11	84306652	438	XM_014129622.1	bicaudal D-related protein 2-like
28246		0																			scaffold_5975	3613	chrUn_14
28293		0
28354	13	0													RAD_3288	13-S	159.8	13-D	116		scaffold_105	1033275	chrUn_11					ccf1000002037_0-0	7313647	ssa20	10342805
28457		0
28469		0																			scaffold_5128	37105	chrUn					ccf1000000465_0-0	100939
28506		0													RAD_783						scaffold_76290	1425	chrUn
28673		0																												ssa05	55814731	1166	XM_014200757.1	protein SMG5-like
28704		0																			scaffold_1670	69087	chrUn
28769		0																			scaffold_751	203436	chrUn
28805	19	0																			scaffold_820	372209	chrUn	0	GSONMT00037448001	SLC22A23	ENSG00000137266
28857		0
28869		0																			scaffold_12020	15549	chrUn	0	GSONMT00005298001	MCAM	ENSG00000076706
28968		0
28971		0													RAD_3324						scaffold_165	854245	chrUn_22
28989	23	0													RAD_3019			23-D	27.1		scaffold_113	275050	chrUn_16
29023		0
29078		0
29175	20	0									22439_x1	20	a1	8.779	RAD_750	20-S	68.4
29356		0													RAD_2693
29371		0
29393		0																			scaffold_468	483757	chr_4	0	GSONMT00009787001	GDPD3	ENSG00000102886			ssa23	2263987	0	XM_014168550.1	glycerophosphodiester phosphodiesterase domain-containing protein 3-like
29537		0
29821	6	0									65873_x1	6	a1	0.326	RAD_1646	6-S					scaffold_31608	3641	chrUn
29873		0																												ssa10	89196599
29889	15	0													RAD_1775_TCB1			15-D	187.7	TCB1
29893	22	0									9349_x1	22	a1	18.668	RAD_1157	22-S	98.4													ssa13	78296470
29982	9	0									61480_x1	9B_(X1)	a1	49.582
30017		0																			scaffold_97	447171	chrUn_16	0	GSONMT00082639001	ABLIM1	ENSG00000099204	ccf1000002035_0-0	2591947	ssa19	64125309	0	XM_014159320.1	actin-binding LIM protein 1-like
30031		0
30055		0
30089	2	0													RAD_1754_LIN1	2-S	49.6	2-D	111.5	LIN1	scaffold_1580	113450	chrUn
30091		0																			scaffold_26122	3512	chrUn							scf_jcf1000535048_0_0	15163
30119		0
30189		0
30219	9	0									11182_x1	9B_(X1)	a1	22.041							scaffold_1412	40251	chrUn_8	3430	GSONMT00059853001	MYLK4	ENSG00000145949	jcf1000312334_0-0	1132070	ssa14	29466169	1056	XM_014140185.1	myosin light chain kinase 2, skeletal/cardiac muscle-like
30341	13	0													RAD_1603			13-D	72.2
30342		0
30367	7	0													RAD_311_HUWE1	7-Sb	56			HUWE1	scaffold_2380	343	chrUn_9					ccf1000000125_0-0	906925
30441		0
30444		0
30590	22	0									89222_x1	22	a1	18.555							scaffold_76	1103867	chrUn_12	0	GSONMT00081163001	QPCTL	ENSG00000011478	ccf1000000004_0-0	2691935	ssa13	80093591	0	XM_014137578.1	glutaminyl-peptide cyclotransferase-like
30631	5	0									78074_x1	5	a2	78.064
30671		0
30683	15	0									79476_x1	15	a1	8.47
30779		0																			scaffold_23346	5659	chrUn					ccf1000000228_0-0	60265	ssa15	19162963
30801		0
30850	17	0									5739_x1	17	a1	4.799
31036		0
31082		0																										ccf1000000028_0-0	721995
31136		0																			scaffold_19603	2973	chrUn
31172		0
31199		0																			scaffold_745	325104	chrUn	2908	GSONMT00032932001	EDN2	ENSG00000127129	jcf1000421851_127623-5718026	5108221	ssa02	36732186	159	XM_014170193.1	endothelin-2-like
31222		0																			scaffold_17	1417415	chrUn_15	0	GSONMT00068900001	TAF6	ENSG00000106290
31284		0																												ssa15	87686968	0	XM_014146954.1	cAMP-dependent protein kinase inhibitor gamma-like
31304	8	0									77367_x1	8	a2	99.087							scaffold_63890	1054	chrUn	0	GSONMT00050847001	PTPRO	ENSG00000151490
31389		0																			scaffold_3618	52369	chrUn					ccf1000000046_0-0	755274	ssa08	2330299
31405		0																			scaffold_68	1174437	chrUn_16	0	GSONMT00080518001	GLUD1	ENSG00000148672
31410	23	0									62645_x1	23	a1															jcf1000559143_0-0	94283	ssa19	33070086
31412		0																			scaffold_622	447346	chrUn_20	0	GSONMT00062110001	ANKRD1	ENSG00000148677	ccf1000000043_0-0	840602	ssa28	21934598	0	XM_014179981.1	ankyrin repeat domain-containing protein 1-like
31428		0																			scaffold_61352	1492	chrUn					ccf1000001113_0-0	57849	ssa19	80645849
31458	16	0									83375_x1	16	a1	66.808	RAD_2961
31468		0
31508		0																			scaffold_11573	18188	chrUn
31592		0
31636	18	0													RAD_699	18-S	26.2				scaffold_3	1351046	chr_19	3670	GSONMT00076602001	ADH5	ENSG00000197894	ccf1000000139_0-0	282268	ssa01	28898484	0	XM_014191908.1	trichohyalin-like
31643	18	0									14819_x1	18B	a2	8.641
31648		0
31665	19	0									44739_x1	19	c	65.217	RAD_680	19-S	15	19-D	57.9
31695	20	0																			scaffold_1788	49974	chrUn	0	GSONMT00062286001	DLGAP4	ENSG00000080845	jcf1000817325_0-0	6057768	ssa13	22815957	0	XM_014135481.1	disks large-associated protein 4-like
31719		0													RAD_3384
31730	24	0																			scaffold_493	214788	chr_8					jcf1000045654_0-0	6777756	ssa15	37339424	0	XM_014144607.1	dispatched homolog 1 (Drosophila)
31737		0																			scaffold_1251	30407	chrUn
31777		0
31788	21	0													RAD_2640			21-D	84.8
31790	9	0									77488_x1	9A_(X2)	c	4.79							scaffold_82	710893	chrUn_2
31842		0																			scaffold_392	135257	chrUn_8	0	GSONMT00063293001	LRRCC1	ENSG00000133739	jcf1000962273_0-0	5875409	ssa14	14199741	0	XM_014139755.1	leucine rich repeat and coiled-coil centrosomal protein 1
31956	2	0									694_x1	2	a1	22.766							scaffold_318	544283	chrUn_7	0	GSONMT00029040001	SLC4A1AP	ENSG00000114107
32001		0																			scaffold_801	216581	chrUn_18	0	GSONMT00047725001	NPR1	ENSG00000169418
32021		0																			scaffold_56	1561512	chr_2
32031	14	0									36455_x1	14	a1	13.26														ccf1000000016_0-0	3922461
32178	14	0													RAD_1151	14-S	100.7				scaffold_447	740610	chrUn_24	3608	GSONMT00041398001	PRLHR	ENSG00000119973
32230		0																												ssa24	38698939
32267	25	0									76501_x1	25	a1	56.259							scaffold_28	1687114	chrUn_1	0	GSONMT00075716001	XXYLT1	ENSG00000173950
32436	1	0									42962_x1	1	a1	44.898							scaffold_15	2191492	chrUn_22	0	GSONMT00067773001	PCDH8	ENSG00000136099	ccf1000000032_0-0	515427	ssa21	19252355	0	XM_014164359.1	protocadherin-8-like
32513	22	0													RAD_1847	22-S	111.3				scaffold_26553	1038	chrUn					jcf1001192371_0-0	286195	ssa19	12840133	3731	XM_014157304.1	negative regulator of reactive oxygen species-like
32575		0
32577	18	0									35023_x1	18A	a1	16.509																ssa08	14106394	0	XM_014209402.1	mothers against decapentaplegic homolog 1-like
32641	27	0																			scaffold_76145	1800	chrUn					jcf1000742255_0-0	8732373	ssa24	8041210	0	XM_014171043.1	patched 1
32703		0																			scaffold_4854	46489	chrUn					ccf1000000104_0-0	1010127	ssa04	10895081
32734		0
32811	5	0									56988_x1	5	a2	79.49	RAD_239			5-D	30.5		scaffold_138	33102	chrUn_29
32873		0																			scaffold_386	465450	chrUn_1	0	GSONMT00046594001	EEA1	ENSG00000102189
33012	25	0																			scaffold_62689	335	chrUn					jcf1000086911_0-0	430612	ssa16	15005470	0	NM_001165312.1	Thromboxane-A synthase
33089		0													RAD_2859
33096		0
33140		0
33141	9	0									4461_x1	9A_(X2)	a1	56.228
33226	9	0									34736_x1	9B_(X1)	a1																	scf_jcf1000017831_0_0	58875	0	XM_014182236.1	protein Niban-like
33241		0
33257		0																			scaffold_46748	2137	chrUn
33311	13	0																			scaffold_5	1876371	chrUn_11	0	GSONMT00078937001	HMCN1	ENSG00000143341			ssa20	21532684	0	XM_014160253.1	hemicentin-1-like
33320		0																			scaffold_355	736575	chrUn_4	4071	GSONMT00025769001	BCAR3	ENSG00000095370	jcf1000298869_0-0	4955407	ssa23	27383095	0	XM_014169513.1	breast cancer anti-estrogen resistance protein 3-like
33341		0													RAD_3163						scaffold_2007	31003	chrUn	0	GSONMT00031878001	ZDHHC9	ENSG00000188706
33378		0																			scaffold_1761	124042	chrUn	0	GSONMT00061944001	ATP2B1	ENSG00000157087
33390	6	0									20931_x1	6	a2	82.877	RAD_1940_RTJK	6-S	17.7			RTJK	scaffold_624	243376	chrUn_14							ssa27	682022
33410	21	0													RAD_3386			21-D	119.6		scaffold_50662	1826	chrUn					ccf1000000120_0-0	590241	ssa02	37904052
33421	18	0																			scaffold_3	2369912	chr_19	0	GSONMT00076660001	MDN1	ENSG00000054654
33442	18	0									20031_x1	18A	c	52.582							scaffold_125	753619	chrUn_19
33455	22	0													RAD_1341	22-S	96.2	22-D	189		scaffold_1197	217626	chrUn	0	GSONMT00027196001	ZC2HC1A	ENSG00000104427
33466	1	0									87129_x1	1	a1	47.207	RAD_5			1-D	49.8
33481		0																			scaffold_374	812053	chrUn_13	2741	GSONMT00038773001	CWC25	ENSG00000273559	jcf1001230475_308060-7487661	5237326	ssa02	46066431	1981	XM_014176625.1	transcription factor Sp6-like
33492	12	0													RAD_2615	12-S	3.2	12-D	6.3											ssa13	52398679	0	XM_014136786.1	rho GTPase-activating protein 26-like
33499		0
33502		0
33646	24	0									38155_x1	24	a2	106.011							scaffold_4500	12744	chrUn	0	GSONMT00063942001	XPR1	ENSG00000143324	jcf1000292699_0-0	19906364	ssa10	26087798	0	XM_014216697.1	xenotropic and polytropic retrovirus receptor 1 homolog
33707	25	0									74484_x1	25	c		RAD_711
33733		0
33765	9	0													RAD_2630	9-S	146.2	9-D	72.8		scaffold_633	124014	chrUn	4102	GSONMT00033526001	ERC1	ENSG00000082805	ccf1000000033_0-0	4414701	ssa10	89140482	0	XM_014125159.1	ELKS/Rab6-interacting/CAST family member 1-like
33869	25	0																										jcf1000171968_0-0	4068554	ssa16	35859180
33921	17	0													RAD_2576			17-D	9.5
33935	15	0									67005_x1	15	a2	100.014							scaffold_13241	1345	chrUn	0	GSONMT00023664001	LDLR	ENSG00000130164
34040		0																			scaffold_28450	316	chrUn
34046		0
34062	24	0									50581_x1	24	a1	44.807	RAD_3212
34092	5	0									4502_x1	5	a1	10.741							scaffold_64108	675	chrUn					ccf1000000239_0-0	360030
34098		0																			scaffold_62	552589	chr_1
34174		0													RAD_817
34256		0
34341		0
34499		0																			scaffold_117	1210177	chrUn_20	483	GSONMT00065503001	MYOF	ENSG00000138119
34521	7	0													RAD_38	7-Sa	70.6
34524	5	0									80456_x1	5	a1	10.741	RAD_2945
34529	19	0																			scaffold_970	201609	chrUn_Sex	2474	GSONMT00041989001	PAX8	ENSG00000125618	ccf1000000013_0-0	7490378	ssa11	64682660	0	XM_014128771.1	paired box protein Pax-8-like
34573	19	0													RAD_2272			19-D	18.7											ssa04	36590636	0	XM_014196328.1	WD repeat-containing protein 44-like
34604	23	0									81166_x2	23	a2	105.327	RAD_78															scf_jcf1000973224_0_0	404
34641	8	0									89212_x1	8	a2	96.851							scaffold_52475	1637	chrUn
34746		0													RAD_2845
34829	2	0													RAD_1699	2-S	40.1	2-D	103.7
34830	15	0									63365_x1	15	a1	50.216	RAD_3359			15-D	151.5									jcf1000865832_0-0	364615	ssa12	48360225	0	XM_014132305.1	calcium-dependent secretion activator 1-like
34846	23	0													RAD_1112	23-S	54.8	23-D	54.1									ccf1000000006_0-0	6314110	ssa19	54555107
34850	23	0									37872_x1	23	a1	15							scaffold_76554	1133	chrUn
34912	1	0													RAD_2334	1-S	2.4
34962		0																			scaffold_3748	37074	chrUn_14	0	GSONMT00059220001	SLC7A7	ENSG00000155465
35003	10	0													RAD_3400			10-D	3.2		scaffold_1502	138149	chrUn_1	0	GSONMT00045730001	ATRNL1	ENSG00000107518	jcf1001216179_0-3309237	1458272	ssa18	23929688
35037		0
35055		0																			scaffold_76822	1454	chrUn	0	GSONMT00031259001	CDH4	ENSG00000179242	jcf1000035993_0-0	5566518	ssa22	16906205	0	XM_014166536.1	cadherin-4-like
35060		0																										ccf1000000530_0-0	132917
35174		0																			scaffold_673	193561	chrUn	181	GSONMT00052556001	MSL1	ENSG00000188895	jcf1000140244_0-0	3707282
35175		0
35211		0																										jcf1001006991_0-0	24588	ssa12	9386527
35286	8	0													RAD_1666	8-S	36.9	8-D	50.3		scaffold_4757	33011	chrUn					jcf1000998780_230929-2225383	590602	ssa07	26729976	1347	XM_014207446.1	uncharacterized LOC106609066
35319		0
35402		0
35425	10	0																			scaffold_1502	75180	chrUn_1
35450	2	0									16253_x1	2	a2	71.381							scaffold_213	21645	chrUn_7
35505		0																			scaffold_1017	21057	chrUn	0	GSONMT00009912001	SLC6A8	ENSG00000130821	jcf1000230023_0-0	594336	ssa13	10333583	0	XM_014134576.1	solute carrier family 6 (neurotransmitter transporter), member 8
35522	22	0									31161_x1	22	a2	86.49							scaffold_55749	1016	chrUn
35543		0													RAD_2498
35547		0
35577	12	0																										jcf1001006045_0-0	1665335
35578		0
35680		0																										jcf1001059262_0-0	431184
35682		0
35690		0													RAD_877						scaffold_48434	767	chrUn
35698		0																			scaffold_32116	2220	chrUn_6
35700	3	0																			scaffold_18	582429	chrUn_3	0	GSONMT00069593001	GAD1	ENSG00000128683	jcf1000643678_0-0	7300491	ssa25	14149441	0	XM_014173249.1	glutamate decarboxylase 1 (brain, 67kDa)
35742		0
35754	3	0									33455_x1	3	a2	78.733
35771		0																										jcf1000008004_0-0	461951	ssa29	25309830	409	XM_014181397.1	serum/glucocorticoid regulated kinase family, member 3
35846		0
35866		0
35907		0																			scaffold_54853	390	chrUn					jcf1000800090_0-0	1089094	ssa19	11464683	22	XM_014157212.1	semaphorin-5A-like
35979	22	0													RAD_3427			22-D	89		scaffold_1167	232299	chrUn_12	0	GSONMT00030174001	BZRAP1	ENSG00000005379	jcf1000580255_0-0	4226484	ssa13	47752682
36009		0
36030		0																										jcf1001127872_0-0	1069316	ssa12	79210850	0	XM_014133826.1	troponin I, slow skeletal muscle-like
36077		0																			scaffold_74551	207	chrUn					jcf1000500896_0-0	3807	ssa03	83770313	772	XM_014194273.1	transcription factor Sox-8-like
36082		0
36171	16	0									35235_x1	16	a1	62.471	RAD_327
36212	10	0																										jcf1000739854_0-0	5463282	ssa18	8182689	0	XM_014154178.1	adhesion G protein-coupled receptor A3-like
36245		0													RAD_110
36246	2	0													RAD_403	2-S	88.4	2-D	146.4		scaffold_79744	957	chrUn					jcf1001144799_0-0	84758	ssa22	24205167	0	XM_014166817.1	paired box protein Pax-7-like
36315	10	0																										jcf1001216179_0-3309237	140906	ssa01	69701297	0	XM_014205926.1	equilibrative nucleoside transporter 1
36316		0
36360	26	0													RAD_349_ST17A	26-S	31.5	26-D	23.5	ST17A								ccf1000000034_0-0	1898918	ssa06	37469266	0	XM_014204133.1	serine/threonine-protein kinase 17A-like
36363		0
36373	4	0													RAD_2361			4-D	120
36379		0																			scaffold_952	88746	chrUn							ssa14	78791340
36380		0																			scaffold_902	333635	chrUn_5					jcf1000802572_0-0	5784709	ssa01	122714562
36404		0																			scaffold_309	592422	chrUn_7
36409		0													RAD_142
36425	27	0									83598_x1	27	a1	9.777
36456	18	0													RAD_3305	18-S	66.6	18-D	106.4		scaffold_1055	10667	chrUn_19					jcf1001228886_0-0	1390338	ssa01	20927922	572	XM_014161065.1	fibronectin type III domain-containing protein 5-like
36561		0
36637	26	0													RAD_704	26-S	10.2													ssa03	68298676	0	XM_014193501.1	interleukin enhancer-binding factor 3 homolog
36647		0
36686	3	0									72546_x1	3	a1	5.378	RAD_26	3-S	89.5											jcf1000074296_0-0	345851	ssa02	14872828	0	XM_014157255.1	HECT domain and ankyrin repeat containing E3 ubiquitin protein ligase 1
36697		0
36722		0																										jcf1000629643_0-0	1173039
36826		0
36828		0													RAD_1806						scaffold_36282	510	chrUn
36874	9	0													RAD_2856	9-S	41.9
36891	4	0									72529_x1	4	a2	103.691	RAD_606	4-S	218.4	4-D	123.9
36944		0																			scaffold_2713	23742	chrUn	0	GSONMT00035227001	MDC1	ENSG00000117226
36969		0																			scaffold_13771	6546	chrUn	0	GSONMT00049913001	KLHL38	ENSG00000175946
37005		0													RAD_2438													ccf1000001266_0-0	51310
37007		0													RAD_1751
37047		0
37051		0																			scaffold_24589	1530	chrUn
37191		0
37209		0																			scaffold_2271	57256	chrUn
37245	9	0													RAD_2873			9-D	192.4		scaffold_6307	20968	chrUn_8
37247		0
37260		0
37275		0																			scaffold_1879	119948	chrUn	0	GSONMT00048645001	UQCRC2	ENSG00000140740
37282	26	0									88058_x1	26	a1	24.888	RAD_970						scaffold_4014	16736	chrUn
37322		0																			scaffold_2916	35416	chrUn_11	0	GSONMT00017242001	DOCK5	ENSG00000147459			ssa20	22830854	0	XM_014160188.1	dedicator of cytokinesis 5
37451	24	0													RAD_2775	24-S	114.8	24-D	135.2
37487	15	0									70636_x1	15	a2	90.289																ssa12	23518658
37512	18	0																			scaffold_3	381520	chr_19	0	GSONMT00076559001	DDHD1	ENSG00000100523	jcf1000145312_0-0	4612856	ssa01	29983790	0	XM_014193958.1	phospholipase DDHD1-like
37568		0																			scaffold_225	523967	chrUn_19	0	GSONMT00072539001	SUCLG1	ENSG00000163541	jcf1000826264_0-0	1423949	ssa08	5922108	0	XM_014209143.1	succinyl-CoA ligase subunit alpha, mitochondrial-like
37672		0
37678	10	0																			scaffold_95	979916	chr_1					ccf1000000014_0-0	5381733	ssa18	19027870
37740		0
37755	17	0									61082_x1	17	a1	0.118
37777		0
37785	5	0									36980_x1	5	a1	2.153	RAD_1375
37817		0
37819		0
37840	22	0									85915_x1	22	a1	47.51	RAD_1954			22-D	85.2
37847		0
37851		0																			scaffold_9167	20165	chrUn
37869	22	0																			scaffold_16	1982616	chrUn_12					jcf1000285055_0-0	2872893	ssa13	85673658	0	XM_014138148.1	protocadherin gamma-B7-like
37885		0													RAD_840
37888	25	0									48901_x1	25	a1	7.569							scaffold_961	394829	chr_1
37899		0																			scaffold_1141	270036	chrUn
37971		0																			scaffold_1377	119021	chrUn	0	GSONMT00013091001	ECEL1	ENSG00000171551			ssa09	121947174	0	XM_014214948.1	endothelin-converting enzyme-like 1
38009		0
38032		0																			scaffold_1193	231250	chrUn	0	GSONMT00043439001	SYT9	ENSG00000170743
38038		0
38041		0																			scaffold_1402	41820	chr_7	3894	GSONMT00033981001	SLC48A1	ENSG00000211584	jcf1000828709_0-0	1452954	ssa22	47541445
38062		0																			scaffold_3744	28152	chrUn_4					ccf1000000295_0-0	265847
38123	2	0													RAD_2546	2-S	97.1
38130		0																												ssa04	7261817
38150		0																										jcf1001247287_0-0	289674
38163		0
38182	16	0									12199_x1	16	a1	69.735							scaffold_28859	2485	chrUn_20	0	GSONMT00059704001	HK1	ENSG00000156515	ccf1000000064_0-0	1720424	ssa28	28269815	0	XM_014180208.1	hexokinase-1-like
38185	15	0									27766_x1	15	a1	26.886							scaffold_23996	2999	chrUn	0	GSONMT00007094001	CSE1L	ENSG00000124207	jcf1000336659_0-0	3073285	ssa12	55919135	0	XM_014132873.1	exportin-2
38225		0																			scaffold_6992	5096	chrUn	0	GSONMT00036191001	COMMD4	ENSG00000140365	ccf1000000490_0-0	35397	ssa10	115667016	0	XM_014126130.1	COMM domain-containing protein 4
38251		0																			scaffold_713	522425	chrUn_16
38334		0
38348	23	0													RAD_218	23-S	16.7	23-D	91
38367		0
38374		0																			scaffold_312	775848	chrUn_8	0	GSONMT00061506001	BTN1A1	ENSG00000221926	jcf1000966492_0-0	196428	ssa14	34665971	0	XM_014140801.1	E3 ubiquitin/ISG15 ligase TRIM25-like
38377		0																			scaffold_2794	8595	chrUn_27	0	GSONMT00003168001	GPR149	ENSG00000174948			scf_jcf1000881480_0_0	9217	0	XM_014184542.1	probable G-protein coupled receptor 149
38413		0
38428		0																			scaffold_6543	17544	chrUn	0	GSONMT00021292001	TESK2	ENSG00000107140	jcf1000722613_0-0	2100705	ssa04	2498124	0	XM_014194741.1	dual specificity testis-specific protein kinase 2-like
38439		0													RAD_991
38448	12	0																			scaffold_16922	5521	chrUn	0	GSONMT00038918001	NA		jcf1000527161_0-0	1881643
38477	4	0																			scaffold_80	1578156	chrUn_5	0	GSONMT00081572001	NUP155	ENSG00000113569			ssa01	118598891	0	XM_014129879.1	nuclear pore complex protein Nup155-like
38480		0
38508		0																			scaffold_336	756235	chrUn_5	341	GSONMT00033382001	NA				ssa10	25617777	0	XM_014216666.1	ABL proto-oncogene 2, non-receptor tyrosine kinase
38520		0																			scaffold_2428	39964	chrUn_8	526	GSONMT00048505001	syne2a	syne2a
38552		0																			scaffold_827	284596	chrUn	0	GSONMT00045938001	CCDC40	ENSG00000141519	jcf1000813814_0-0	112706	ssa02	43895433	0	XM_014177505.1	coiled-coil domain containing 40
38648	25	0													RAD_3428	25-S	23.2
38752		0																			scaffold_1458	60260	chrUn_3
38769		0																			scaffold_10706	7371	chrUn
38852		0
38860		0
38884		0																												ssa17	50724053
38891		0													RAD_738															scf_jcf1001075851_0_0	14144	0	XM_014183922.1	unconventional myosin-XV-like
38894	1	0									50479_x1	1	a1	0.691
38984	21	0									35328_x1	21	a1	25.331							scaffold_1307	194402	chrUn	0	GSONMT00046897001	MYH10	ENSG00000133026
39066	21	0													RAD_3063_ZN180	21-S	37.9	21-D	118.6	ZN18
39067		0
39068	3	0									1500_x1	3	c	58.567
39080		0
39104		0																			scaffold_2207	4527	chrUn	0	GSONMT00007231001	RPS2	ENSG00000140988
39130		0																			scaffold_10925	13670	chrUn	0	GSONMT00050561001	LRRC14	ENSG00000091592	jcf1000420974_0-234326	86545	ssa17	16015497
39139		0																			scaffold_27819	570	chrUn
39239		0																			scaffold_12120	5916	chrUn	171	GSONMT00063430001	DFNB31	ENSG00000095397	ccf1000000036_0-0	1561271	ssa20	40865099	0	XM_014161892.1	whirlin-like
39284		0
39303		0																			scaffold_676	143331	chrUn_5	0	GSONMT00010854001	C1QTNF9	ENSG00000130635	ccf1000000159_0-0	119096	ssa01	132610083	0	XM_014136323.1	collagen alpha-1(I) chain-like
39307		0																			scaffold_7985	9345	chrUn	0	GSONMT00020274001	GABRA5	ENSG00000186297
39319		0
39388		0																			scaffold_17161	9033	chrUn
39395		0																			scaffold_99	1411356	chrUn_5	0	GSONMT00082810001	NT5C2	ENSG00000076685	jcf1000802572_0-0	4850213	ssa01	121780066
39409		0																			scaffold_272	209614	chr_11					jcf1000787962_0-0	967990	ssa20	27821998	135	XM_014161392.1	proteoglycan 4-like
39440		0																			scaffold_17077	9045	chrUn
39474	2	0									22931_x1	2	a2	113.88							scaffold_1629	174789	chrUn	0	GSONMT00043099001	CU596012.1	ENSDARG00000042583	jcf1000220050_0-0	514373	ssa22	54063278	0	XM_014168262.1	glutamate receptor interacting protein 2
39515	19	0									4717_x1	19	a2	94.887
39589		0
39647		0
39672	9	0													RAD_1543						scaffold_578	432886	chrUn	0	GSONMT00034078001	BMPR1B	ENSG00000143674	ccf1000002029_0-0	10695813	ssa10	71528493	0	XM_014124525.1	mixed lineage kinase domain-like protein
39681		0
39802		0
39813	12	0																			scaffold_140	1436065	chrUn_9	3933	GSONMT00067226001	PHF23	ENSG00000040633
39858		0																										ccf1000000102_0-0	684182	ssa28	31700703
39910		0																			scaffold_1162	105714	chrUn_10					jcf1000855435_0-0	233111	ssa04	55883935	0	XM_014197125.1	uncharacterized LOC106603442
39942		0
39973		0
39990		0																			scaffold_1790	126209	chrUn
40046		0																												ssa01	101049818	#REF!
40055		0
40133	19	0													RAD_1508			19-D	94.1
40174		0
40175		0																			scaffold_553	444393	chrUn
40213		0																										jcf1000795015_0-0	262652	ssa11	42441754	0	XM_014127771.1	neuronal acetylcholine receptor subunit alpha-7-like
40250		0
40282	5	0									88068_x1	5	a1	5.379	RAD_2398						scaffold_4784	25843	chrUn					jcf1000342526_0-303571	80437
40285		0
40348	5	0									71954_x1	5	a1	31.691	RAD_1736	5-S	40.6	5-D	64		scaffold_787	30395	chr_18	525	GSONMT00000867001	SLC4A1AP	ENSG00000114107	jcf1000420974_238193-8670878	2151853	ssa16	64601066	0	XM_014150063.1	centrosomal protein of 70 kDa-like
40445	3	0									38018_x1	3	a1	3.226	RAD_3330
40446	23	0									82404_x1	23	a2	84.179	RAD_1097	23-S	6.4	23-D	103.4									jcf1000276227_0-0	224515
40454	4	0									36136_x1	4	a2	92.095							scaffold_615	513165	chrUn_5					jcf1000802572_0-0	6706944	ssa01	123636797	0	XM_014132218.1	leucine-rich repeat transmembrane neuronal protein 4-like
40469		0
40470	26	0									82849_x1	26	a1	37.741	RAD_1195	26-S	13	26-D	45.2		scaffold_5368	18936	chrUn_12	0	GSONMT00040452001	BPTF	ENSG00000171634
40479	8	0									67075_x1	8	a1	23.868	RAD_1256
40497	23	0									65450_x1	23	a1	16.075							scaffold_404	663798	chr_16	0	GSONMT00002122001	C10orf2	ENSG00000107815	ccf1000000006_0-0	9225861	ssa19	51643366	0	XM_014159042.1	twinkle protein, mitochondrial-like
40512		0
40514		0																			scaffold_916	155823	chrUn_12	0	GSONMT00015307001	CASKIN2	ENSG00000177303
40516	1	0									37101_x1	1	c	73.823							scaffold_156	578495	chrUn_22	872	GSONMT00068164001	SLC39A10	ENSG00000141424
40591		0
40599		0																			scaffold_1467	180792	chrUn	0	GSONMT00032844001	LMNA	ENSG00000160789	jcf1000678117_0-0	361386	ssa02	24246320	0	XM_014162001.1	lamin-A-like
40615	4	0									69493_x1	4	a2	105.842	RAD_1295			4-D	125
40651		0
40705		0																			scaffold_595	56121	chrUn	0	GSONMT00013044001	LSM12	ENSG00000161654
40709		0
40758	18	0																			scaffold_248	412128	chrUn
40779	27	0																			scaffold_114	351891	chrUn_6	0	GSONMT00065246001	IQGAP1	ENSG00000140575	ccf1000000178_0-0	170492	ssa11	37182781	0	XM_014127578.1	ras GTPase-activating-like protein IQGAP1
40780	6	0									20091_x1	6	a2	100.513
40819		0																			scaffold_5778	28121	chrUn
40836		0													RAD_1763
40862		0																			scaffold_869	41804	chrUn_27					jcf1000051702_0-0	3539538	ssa20	59822824	0	XM_014163016.1	zinc finger and BTB domain-containing protein 16-A-like
41034		0
41049		0
41062		0
41092	27	0													RAD_690_TC1A	27-S	40.5	28-D	159	TC1A
41181		0
41183		0
41185	14	0									44043_x1	14	a2	110.624							scaffold_48	775471	chrUn_24
41213	28	0													RAD_144	28-S	75.9
41331	12	0									41320_x1	12	a2	106.06
41363		0
41380		0
41453		0
41458	24	0													RAD_487	24-S	22.3				scaffold_198	449737	chrUn_8					jcf1000045654_0-0	5978737	ssa15	36540405
41459		0																												ssa12	44074918	0	XM_014132024.1	retinol dehydrogenase 12-like
41502		0																												ssa12	25183448
41542		0																			scaffold_1138	317961	chrUn							ssa06	75047074	0	XM_014205965.1	leucine-rich repeat and fibronectin type-III domain-containing protein 2-like
41552		0
41569		0													RAD_1888
41947		0
41948	4	0									810_x1	4	a2	65.678							scaffold_181	822014	chrUn_5
41960	23	0																										ccf1000000498_0-0	120280
42133		0
42172	19	0									76269_x1	19	c	48.813							scaffold_345	198808	chrUn_Sex					jcf1000422556_0-0	698354
42199	28	0																			scaffold_1	3635175	chrUn_26
42209	3	0									42678_x1	3	a2	114.768	RAD_1111	3-S	167.3				scaffold_13637	13410	chrUn_20	2562	GSONMT00058089001	si:ch211-180a12.2	ENSDARG00000087857	ccf1000002010_0-0	8560280
42312	25	0													RAD_2352	25-S	54.2				scaffold_166	1138406	chrUn_1
42504		0													RAD_2454						scaffold_3979	21822	chrUn	0	GSONMT00032605001	CREBBP	ENSG00000005339
42564		0
42592		0
42648		0																										ccf1000000169_0-0	153664	ssa02	16099388	0	XM_014158517.1	zinc finger protein ZFPM2-like
42684	4	0									52172_x1	4	a2	115.069							scaffold_3217	52201	chrUn					ccf1000000098_0-0	1250028	ssa01	150954878
42715	24	0																										ccf1000002013_0-0	8634571
42757		0																			scaffold_19207	707	chrUn_5	1840	GSONMT00042364001	CABP1	ENSG00000157782
42762	11	0									71900_x1	11	c	55.872
42763	1	0									43483_x1	1	c	73.367							scaffold_156	1166866	chrUn_22					jcf1000420974_238193-8670878	2451413
42768		0																			scaffold_3387	17785	chrUn
42840	24	0																			scaffold_120	1517243	chrUn_15	0	GSONMT00065841001	TOPBP1	ENSG00000163781	jcf1000226296_306452-9487052	5938813	ssa29	13957940	0	XM_014180907.1	DNA topoisomerase 2-binding protein 1-A-like
42891		0
42900	14	0																			scaffold_7379	10854	chrUn					jcf1000963531_0-0	4862208
42906		0
42919	23	0									67526_x1	23	a2	101.021	RAD_1850
42925		0
42953		0																												ssa13	84916905	0	XM_014138146.1	trace amine-associated receptor 13c-like
43007		0
43010	13	0																			scaffold_5	555570	chrUn_11
43051	3	0									44006_x1	3	c	58.567
43156		0																			scaffold_17	815060	chrUn_15	0	GSONMT00068877001	KDM5A	ENSG00000073614
43165		0
43180		0
43233		0
43284	13	0									32441_x1	13	c	60.161							scaffold_254	22168	chrUn_11					ccf1000002037_0-0	10446700	ssa20	7209753
43397		0																			scaffold_467	779310	chrUn_13	1295	GSONMT00049653001	LTV1	ENSG00000135521
43412		0
43503		0													RAD_2901						scaffold_19203	2795	chrUn
43543	13	0													RAD_2063	13-S	257.4											ccf1000000094_0-0	436801	ssa06	76130224	0	XM_014205933.1	probable G-protein coupled receptor 176
43555		0
43597	27	0									15226_x1	27	a1	14.081							scaffold_5003	35787	chrUn	0	GSONMT00037011001	NNT	ENSG00000112992
43610		0
43622	20	0																			scaffold_32	2058126	chrUn_28	0	GSONMT00077218001	KDSR	ENSG00000119537
43652	10	0									61806_x1	10	c	58.398							scaffold_43	440580	chrUn_10	0	GSONMT00078175001	STK36	ENSG00000163482	jcf1000120929_0-0	4195695	ssa04	28958325	0	XM_014195808.1	serine/threonine kinase 36
43665		0																			scaffold_3532	6850	chrUn
43703		0
43739		0													RAD_2133						scaffold_1208	30170	chrUn	0	GSONMT00018336001	EYS	ENSG00000234876	jcf1001072032_6478888-6605050	116279
43808		0																												ssa28	27042900	0	XM_014180159.1	protein FAM83B-like
43851		0													RAD_1659
43930	10	0													RAD_1198	10-S	95.4	10-D	104.8
43956		0
44088		0
44094	2	0									61269_x1	2	a2	80.879	RAD_2699			2-D	138.2
44116	5	0																			scaffold_431	27424	chrUn_29	0	GSONMT00006052001	TMEM255A	ENSG00000125355
44157		0
44187	16	0									11625_x1	16	a1	20.688							scaffold_724	436045	chrUn_20	0	GSONMT00056093001	HTRA1	ENSG00000166033	jcf1001031098_0-0	3915994	ssa28	5071775	0	NM_001141717.1	Serine protease HTRA1
44200		0													RAD_675
44228	10	0																			scaffold_253	485795	chrUn_1	0	GSONMT00074238001	ACOXL	ENSG00000153093	jcf1001216179_0-3309237	449805	ssa18	24938149	0	XM_014154849.1	acyl-CoA oxidase-like
44390	7	0									81268_x1	7	a1								scaffold_61987	93	chrUn	80	GSONMT00037513001	rftn1a	ENSDARG00000070831	ccf1000002011_0-0	1157815
44412	25	0									65490_x1	25	a1	22.838	RAD_1902	25-S	19				scaffold_1073	40836	chrUn_1
44473		0																			scaffold_1860	36850	chrUn_3					jcf1000117836_289506-6671323	2750145	ssa25	24820829
44550	17	0									40613_x1	17	a1	0.118
44614	22	0									2458_x1	22	c	64.8	RAD_344			22-D	106.6
44645		0																												ssa13	44792190	0	NM_001140637.2	Multiple epidermal growth factor-like domains 6
44664	6	0													RAD_1433			6-D	189.5		scaffold_229	263655	chrUn_15	0	GSONMT00072695001	LUZP2	ENSG00000093217
44698	11	0																			scaffold_265	94764	chrUn_27	452	GSONMT00074823001	YIF1B	ENSG00000167645	jcf1001079169_0-0	1245196	ssa20	45439046	0	XM_014162074.1	protein YIF1B-like
44820		0																										jcf1000962273_0-0	8157382	ssa14	11917762
44891		0
44934		0
45093		0																			scaffold_369	678151	chrUn_24	3446	GSONMT00031682001	POU2AF1	ENSG00000110777
45115		0																										jcf1000162745_0-0	623575	ssa03	64785368	0	XM_014193135.1	CD9 molecule
45119		0																			scaffold_470	120404	chrUn_9	0	GSONMT00016823001	CLCN3	ENSG00000109572	jcf1000782429_0-0	423795	ssa18	59004424	0	XM_014156271.1	H(+)/Cl(-) exchange transporter 3-like
45269		0
45329		0																			scaffold_20471	5887	chrUn_15
45341	28	0													RAD_2374	28-S	49.2	29-D			scaffold_1824	40870	chrUn	3813	GSONMT00018766001	GRID2	ENSG00000152208
45405		0
45657	9	0									43373_x1	9A_(X2)	a1	68.041
45701	29	0													RAD_1497_GPR98			29-D	25	GPR98	scaffold_2559	909	chrUn_6	0	GSONMT00023652001	GPR98	ENSG00000164199	ccf1000000122_0-0	1043143	ssa24	37242768	0	XM_014172456.1	G-protein coupled receptor 98-like
45728	22	0													RAD_1121			22-D	84.6
45787		0																			scaffold_69530	1604	chrUn
45864		0
45903	3	0									19142_x1	3	a2	62.759							scaffold_400	21169	chrUn_11					jcf1000643678_0-0	1451219	ssa25	8300169
45939	5	0									22355_x1	5	a2	61.263	RAD_42
46005	9	0													RAD_2075	9-S	66.2													ssa17	51008313
46016		0
46032		0																										jcf1000656781_0-0	4275430	ssa05	43002994
46059	27	0									48393_x1	27	a2	92.069							scaffold_129	639537	chr_6	2799	GSONMT00066380001	ZNF366	ENSG00000178175
46110		0
46137		0													RAD_101
46158		0													RAD_2118															ssa17	56038288
46164	28	0													RAD_1196			28-D	14.8		scaffold_1	4809060	chrUn_26	2961	GSONMT00064173001	C16orf87	ENSG00000155330
46179		0
46184	7	0									39450_x1	7	a2	82.459							scaffold_890	372363	chrUn_9
46209		0
46260		0																			scaffold_1312	185532	chrUn_24
46323		0
46353		0																			scaffold_12	1077472	chrUn_4	0	GSONMT00065677001	SLC12A3	ENSG00000111911	jcf1000665338_0-0	501405	ssa06	63188817	0	XM_014205401.1	histidine triad nucleotide binding protein 3
46376		0
46384		0													RAD_1731
46469		0
46588	10	0									15419_x1	10	a1	6.564	RAD_1608			10-D	6.3
46689		0
46691		0																			scaffold_2802	21563	chrUn
46743	25	0									19797_x1	25	a1	17.456	RAD_2321	25-S	54.1	25-D	54.1		scaffold_14986	11383	chrUn					jcf1000063268_0-0	667378	ssa16	16103633
46783		0
46785		0
46792	16	0									89964_x1	16	a1	33.047	RAD_2001	16-S	11	16-D	17.1		scaffold_57	1066858	chrUn_20							ssa28	10165195
46793		0
46937		0
46986	12	0																			scaffold_528	61632	chrUn_9					jcf1001006045_0-0	4739914	ssa18	46767856
47037		0																										jcf1000191194_164133-1614997	950680	ssa20	37719553	0	XM_014161841.1	steroidogenic acute regulatory protein, mitochondrial-like
47047	7	0													RAD_2742	7-Sb	53.8				scaffold_7928	18626	chrUn	0	GSONMT00024185001	HUWE1	ENSG00000086758
47059	14	0									38953_x1	14	a2	109.548	RAD_2423			14-D	55.8		scaffold_48	239990	chrUn_24	4931	GSONMT00078616001	SIK3	ENSG00000160584	jcf1000963531_0-0	3525509	ssa09	104865486	0	XM_014213990.1	serine/threonine-protein kinase SIK3 homolog
47066		0
47096		0
47186	11	0									40931_x1	11	a2	115.489	RAD_1783	11-S	41.4				scaffold_11970	1000	chrUn
47211		0
47242		0
47417		0																			scaffold_15274	10778	chrUn					jcf1000003784_1937844-3880639	341606	ssa27	23837529	0	XM_014178059.1	ankyrin repeat and IBR domain-containing protein 1-like
47428		0
47447	18	0													RAD_2771	18-S	9.4				scaffold_162	1044624	chrUn_19					jcf1000145312_0-0	768001	ssa01	33828650
47457	16	0													RAD_3036	16-S	10.9													ssa28	16329850
47464		0
47518	4	0													RAD_1682			4-D	156.6
47569		0																			scaffold_3014	39030	chrUn_11					ccf1000000059_0-0	1309396	ssa19	30800035
47618	27	0									45160_x2	27	a1	14.081
47622		0
47627		0
47681	2	0																			scaffold_167	180312	chrUn_7	0	GSONMT00068749001	P4HTM	ENSG00000178467	jcf1000313311_0-0	7977164
47704		0
47739		0																			scaffold_17082	3558	chrUn_19					ccf1000000053_0-0	3063317	ssa01	18672115	0	XM_014151398.1	AT-rich interactive domain-containing protein 1B-like
47828	14	0																			scaffold_153	557819	chrUn_24					jcf1000963531_0-0	6335878	ssa09	102055117	0	XM_014214112.1	G-protein coupled receptor 4-like
47843		0																			scaffold_20	1905337	chrUn_11
47851	6	0									120811_x1	6	a1	0.224
47863		0
47889	10	0									5247_x1	10	a1	38.699							scaffold_163	1039740	chrUn_1	0	GSONMT00068600001	STK32C	ENSG00000165752
47940		0
47942		0
47953		0																			scaffold_10497	6568	chrUn	0	GSONMT00014782001	EXOC7	ENSG00000182473
47956	17	0									35470_x1	17	a1	4.799
47969		0
48032		0
48094	10	0									91609_x1	10	a2	110.192							scaffold_45988	2527	chrUn					jcf1000347826_0-0	1949957	ssa04	59357511
48151		0
48250	14	0									42803_x1	14	a2	124.741							scaffold_62254	1768	chrUn	0	GSONMT00016189001	DHX34	ENSG00000134815
48292		0																			scaffold_34	493073	chrUn_14	0	GSONMT00077333001	FBXO38	ENSG00000145868	jcf1000656781_0-0	2117162
48335	14	0																										jcf1000693398_0-0	1804775
48355	12	0									11941_x1	12	a2	109.126
48360	12	0									61746_x1	12	a1	0.152																ssa18	67966338	0	XM_014156770.1	dysferlin-like
48413		0
48467	18	0									70752_x1	18B	a2	13.256
48469		0
48491	27	0									64562_x1	27	a1	9.777
48525		0
48552		0
48562		0																			scaffold_13907	13791	chrUn
48603	21	0									91482_x1	21	a1	3.227
48630		0																			scaffold_42961	2606	chrUn_5					jcf1000570243_0-2530371	1534810	ssa01	139638124
48832	12	0									35761_x1	12	a2	108.222
48839	3	0									7338_x1	3	c	58.567
48883	3	0									5543_x1	3	a2	110.307							scaffold_1798	57578	chrUn	0	GSONMT00021494001	KIAA0226L	ENSG00000102445	jcf1000117836_289506-6671323	5978407	ssa25	28049085	0	XM_014173873.1	KIAA0226-like ortholog
48939	18	0									40565_x1	18B	a2	15.414																ssa15	94933743	646	XM_014147299.1	tumor necrosis factor receptor superfamily member 14-like
48949	3	0									11506_x1	3	a1	3.226							scaffold_21030	7366	chrUn							ssa18	37509022	0	XM_014155372.1	sphingomyelin phosphodiesterase 3-like
48956	24	0																			scaffold_30636	3252	chrUn					ccf1000002013_0-0	6539576	ssa15	42188273
48984		0
48988		0													RAD_3112
49066		0
49083		0													RAD_3074
49121	9	0									89813_x1	9A_(X2)	a1	68.041
49146		0
49170		0
49172		0
49181		0																										ccf1000000097_0-0	1684408
49217	3	0									17745_x1	3	a2	111.452	RAD_3124	3-S	101				scaffold_24707	1582	chrUn					ccf1000000048_0-0	556377	ssa25	30860376	0	XM_014174027.1	transmembrane protein 37
49271		0													RAD_1921
49272	27	0									27644_x1	27	a1	13.006	RAD_3052															ssa26	38407905	0	XM_014176488.1	aryl hydrocarbon receptor nuclear translocator 2-like
49322		0
49375		0
49505		0
49511		0													RAD_2265
49513	5	0													RAD_819	5-S		5-D	10.5		scaffold_906	122257	chrUn_29	3953	GSONMT00058067001	HSPA9	ENSG00000113013	jcf1001017014_0-0	539576	ssa09	71638132	0	XM_014212717.1	fibroblast growth factor receptor-like 1
49555	4	0													RAD_334	4-S	94.8
49588	14	0									34012_x1	14	a2	118.236	RAD_1475			14-D	33.3		scaffold_986	226278	chrUn_24					jcf1000693398_0-0	329884	ssa09	114001771	3568	XM_014214227.1	uncharacterized LOC106612747
49600	12	0									34754_x1	12	a2	103.909
49602	18	0									6216_x1	18A	a1	2.626	RAD_3089
49639	14	0									71405_x1	14	a2	110.624
49740	3	0									75010_x1	3	a2	106.249							scaffold_39046	2582	chrUn	0	GSONMT00032727001	ABCA13	ENSG00000144452	jcf1000117836_289506-6671323	2269851	ssa25	24340529	0	XM_014173727.1	ATP-binding cassette, sub-family A (ABC1), member 12
49791		0
49830	18	0									32682_x1	18A	c	52.459							scaffold_125	276603	chrUn_19	4602	GSONMT00066160001	GSC	ENSG00000133937	jcf1000744559_0-0	3487390	ssa01	38084209	4039	XM_014195035.1	homeobox protein goosecoid
49867		0																			scaffold_862	17072	chrUn_14
49982		0
49988	7	0									33680_x1	7	a2	109.439
50042	20	0									40060_x1	20	a1	44.143
50057		0
50061	15	0									16541_x1	15	a1	50.216	RAD_774	15-S	118.6
50069	20	0																			scaffold_6365	977	chrUn					ccf1000002004_0-0	9175058	ssa03	17939691	0	XM_014190813.1	glypican-1-like
50096		0																			scaffold_7556	28834	chrUn	0	GSONMT00026276001	zgc:109949	ENSDARG00000021936	jcf1000379226_0-0	585510
50137		0
50142		0													RAD_1664						scaffold_24819	2009	chrUn	0	GSONMT00047508001	si:dkey-4c23.5	si:dkey-4c23.5
50146		0													RAD_1392													ccf1000000018_0-0	6709055	ssa19	20865398
50151		0																			scaffold_6475	33557	chrUn	2741	GSONMT00024542001	zgc:136858	ENSDARG00000070830	jcf1000135673_0-11298582	11118206
50189	3	0													RAD_1961_TCB2			3-D	44.5	TCB2
50190	14	0													RAD_2793			14-D	62.7		scaffold_48	1648825	chrUn_24	0	GSONMT00078647001	BLMH	ENSG00000108578	jcf1000963531_0-0	5193624	ssa09	103197373	0	XM_014214026.1	bleomycin hydrolase-like
50216		0
50247		0
50377		0
50394	5	0																			scaffold_452	81438	chrUn_11	0	GSONMT00050034001	GABRA5	ENSG00000186297
50397		0
50433		0
50436		0
50473		0
50523		0
50545		0
50565	7	0									39835_x1	7	a2	111.419							scaffold_5107	25857	chrUn	0	GSONMT00002546001	GPR157	ENSG00000180758
50578	25	0									62453_x1	25	a1	31.462														jcf1000035993_0-0	1447128
50612		0
50628		0
50674		0																			scaffold_2070	84095	chrUn_1
50694	1	0													RAD_1060			1-D	74.1		scaffold_484	382857	chrUn_22	625	GSONMT00017590001	RAB17	ENSG00000124839	jcf1000034047_111051-1114540	919745	ssa21	5815983	971	XM_014163825.1	ras-related protein Rab-17-like
50743	27	0																			scaffold_283	919449	chrUn_16					ccf1000000001_0-0	5097332	ssa01	58379883	0	XM_014203625.1	sodium/potassium/calcium exchanger 3-like
50747	20	0									10440_x1	20	a1	39.015	RAD_2622			20-D	56		scaffold_348	904462	chrUn					jcf1001240005_0-0	627855
50761	13	0																			scaffold_5	3054880	chrUn_11	0	GSONMT00078977001	CABIN1	ENSG00000099991
50765	5	0									35506_x1	5	a2	93.536	RAD_89	5-S	5.4	5-D	15.6
50779	20	0																										ccf1000002004_0-0	429472
50792	14	0																			scaffold_48	1016889	chrUn_24
50846	22	0									807_x1	22	c	64.8							scaffold_98	307732	chrUn_12					ccf1000000010_0-0	2435753	ssa13	54249826	599	XM_014136831.1	dihydropyrimidinase-related protein 3-like
50860	11	0									24810_x1	11	a2	98.627							scaffold_50	516475	chrUn_27					jcf1000428558_0-0	1081072
50895		0																			scaffold_54	284941	chrUn_4
50938		0																			scaffold_420	418050	chrUn_8	0	GSONMT00013317001	WLS	ENSG00000116729	jcf1000962273_0-0	8384512	ssa14	11690634	0	XM_014139891.1	protein wntless homolog
50946		0
50986		0
50996		0
51052		0													RAD_1925
51068		0
51127		0																			scaffold_789	463422	chrUn_3	0	GSONMT00040518001	MACF1	ENSG00000127603
51132		0													RAD_878
51157		0
51177		0
51178		0													RAD_1998
51190		0
51203		0																												ssa03	7946888
51213	25	0													RAD_428	25-S	31.5				scaffold_1191	90340	chrUn_1
51216		0													RAD_3189
51262	1	0													RAD_1685			1-D	55.5		scaffold_35787	2419	chrUn
51293	17	0																			scaffold_69	311940	chr_4	0	GSONMT00080561001	SZT2	ENSG00000198198	ccf1000000015_0-0	5244515	ssa23	15858054	0	XM_014169131.1	protein SZT2-like
51313		0																			scaffold_8036	14929	chrUn
51378	20	0									43345_x1	20	a1	44.143														jcf1000198111_422870-6928405	2589683	ssa03	36539542	0	XM_014191279.1	uncharacterized LOC106599937
51408		0
51442	10	0																										jcf1000739854_0-0	1052754
51498	22	0									88583_x1	22	a2	88.72							scaffold_4114	50325	chrUn_11					ccf1000000059_0-0	3144004	ssa19	28965427	4058	XM_014157843.1	uncharacterized LOC106578716
51504	17	0									78454_x1	17	a1	4.505
51509		0
51532		0																			scaffold_1871	29432	chrUn	4413	GSONMT00033697001	si:rp71-79p20.2	si:rp71-79p20.2	jcf1000150494_0-0	456711	ssa03	45515842	0	XM_014191968.1	zinc finger protein 704-like
51636	17	0									75106_x1	17	a1	20.98
51859		0																										ccf1000000343_0-0	39146
51874		0																										jcf1000476164_0-0	197949
51886	15	0									33978_x1	15	a1	2.405
52030		0
52047		0
52068	15	0									69361_x1	15	a1	22.583							scaffold_5006	34991	chrUn_7							ssa12	58684783	1909	NM_001145424.1	signal transducer and activator of transcription 2
52074	1	0													RAD_945	1-S	8.6
52122		0
52239		0																												ssa22	57923217	0	XM_014168342.1	ring finger protein 123
52241	4	0									49897_x1	4	a2	65.293	RAD_204	4-S	101.1
52269		0																										jcf1000393477_0-0	25834	ssa20	74791775
52310		0
52376		0																										jcf1000298869_0-0	6004026	ssa23	28431720
52453		0
52550		0																										ccf1000002027_0-0	53618	ssa01	3894020
52556		0																			scaffold_5251	5603	chrUn_11
52562		0													RAD_1236
52589	21	0													RAD_925	21-S	69.3
52605	12	0													RAD_2791	12-S	60.8
52638	7	0																			scaffold_347	278170	chrUn_9	3951	GSONMT00015721001	GSS	ENSG00000100983	jcf1000788386_0-0	4997329	ssa15	72895249	3062	XM_014145876.1	glutathione synthetase
52642	15	0									43999_x1	15	a1	1.994	RAD_1877	15-S	2.4	15-D	226.1									ccf1000000864_0-0	42612
52651	13	0													RAD_975	13-S	188.4				scaffold_289	1029960	chrUn
52669		0																			scaffold_477	586435	chrUn_20	0	GSONMT00023242001	ITGA3	ENSG00000005884
52694		0
52715		0
52716	10	0									33469_x1	10	a2	96.241
52826		0																			scaffold_815	71692	chrUn_12	0	GSONMT00003103001	MFHAS1	ENSG00000147324	jcf1000708316_0-0	1466863	ssa13	89106697	0	XM_014138244.1	malignant fibrous histiocytoma-amplified sequence 1 homolog
52879		0
52918	2	0									36888_x1	2	a1		RAD_2068
52978	6	0													RAD_380	6-S	28											jcf1000428558_0-0	2815418	ssa05	31255160
52980		0
53016	13	0									64355_x1	13	a2	94.241
53063		0													RAD_1658						scaffold_13066	15669	chrUn
53078	13	0													RAD_2895	13-S	28											ccf1000000497_0-0	140387
53168	9	0													RAD_2621	9-S	162.2	9-D	52.2		scaffold_234	1048196	chrUn_2	805	GSONMT00073054001	LRRN3	ENSG00000170382
53175	12	0																										jcf1001006045_0-0	4053699	ssa18	46081647	0	XM_014155622.1	ECSIT signalling integrator
53193	14	0									80322_x1	14	a2	116.028							scaffold_1119	251285	chrUn_24	1029	GSONMT00039698001	KPNA4	ENSG00000186432
53194	24	0																			scaffold_7684	28498	chrUn	0	GSONMT00051927001	INF2	ENSG00000203485	jcf1000045654_0-0	6893109	ssa15	37454777	0	XM_014144622.1	inverted formin-2-like
53227		0																			scaffold_68	1183990	chrUn_16
53334		0																			scaffold_585	454663	chrUn_7					jcf1000024314_0-0	465959	ssa22	33747334	0	XM_014167226.1	nck-associated protein 5-like
53356	23	0									82090_x1	23	a1	0.339	RAD_1606	23-S	159.2	23-D			scaffold_1318	229300	chrUn							scf_jcf1000815446_0_0	10434
53365	7	0													RAD_1173	7-Sb	46.7				scaffold_21	600433	chrUn_14	2991	GSONMT00071499001	ILF2	ENSG00000143621	ccf1000000026_0-0	1820998	ssa14	61364289	2155	XM_014141597.1	interleukin enhancer-binding factor 2 homolog
53516	10	0									32587_x1	10	a1	43.213	RAD_1720	10-S	87.9				scaffold_42	1249612	chrUn_1							ssa18	6634660
53577	22	0													RAD_3306	22-S	118.4	22-D	163.8		scaffold_847	116305	chrUn_11
53588		0																												ssa07	37595486	0	XM_014208027.1	transcription factor SOX-5-like
53608		0																												ssa14	70575961	2023	XM_014142509.1	sclerostin domain-containing protein 1-like
53624	26	0									7412_x1	26	a1	18.156	RAD_2119
53662	20	0													RAD_1633	20-S	74.3				scaffold_32	2183161	chrUn_28	0	GSONMT00077224001	LAMA5	ENSG00000130702	jcf1000860284_0-0	92940	ssa03	27261255	0	XM_014190951.1	laminin subunit alpha-3-like
53671		0
53801	23	0									1199_x1	23	a2	90.836							scaffold_1111	264835	chrUn_15	1185	GSONMT00002022001	FAM60A	ENSG00000139146
53840		0																			scaffold_12008	8975	chrUn
53877	21	0									87455_x1	21	a1	2.201	RAD_1572
53885	27	0									32642_x1	27	a1	29.615
53897	22	0									17673_x1	22	a2	126.432																ssa19	78512399
53937	23	0									89049_x1	23	a1	5.262							scaffold_113	1298955	chrUn_16	4222	GSONMT00065220001	ZNF879	ENSG00000131115	ccf1000000037_0-0	1678423	ssa19	46361204	0	XM_014158322.1	serine-rich coiled-coil domain-containing protein 2-like
53945		0													RAD_1179
53947	3	0									10055_x1	3	a1	3.226
53960	10	0													RAD_1192	10-S	109.5
54104		0
54134	12	0													RAD_2416	12-S	45.8				scaffold_487	289801	chrUn_9
54173		0																			scaffold_78608	267	chrUn					jcf1000051702_0-0	948706
54182		0
54255		0
54317	12	0									36692_x1	12	a2	102.834																ssa09	29643358
54350	25	0																			scaffold_29	1061595	chrUn_1					jcf1000171968_0-0	10876209	ssa16	29051526
54466		0
54498	2	0									61385_x1	2	a1	3.198	RAD_397						scaffold_12461	10611	chrUn	0	GSONMT00037928001	ATP1B1	ENSG00000143153	ccf1000000275_0-0	42237	ssa17	23419804	0	XM_014152337.1	sodium/potassium-transporting ATPase subunit beta-233
54505	15	0													RAD_3087_TC1A			15-D	182.9	TC1A
54594		0
54613		0
54652		0																			scaffold_59193	103	chrUn
54671		0
54701		0
54756		0
54816		0																			scaffold_4285	23008	chrUn	0	GSONMT00059719001	CFAP70	ENSG00000156042	ccf1000000142_0-0	946275	ssa06	12131643	0	XM_014202709.1	cilia and flagella associated protein 70
54867		0
54884		0													RAD_1156
54957		0
54988	3	0																			scaffold_842	158409	chrUn_3	0	GSONMT00051547001	LATS2	ENSG00000150457	ccf1000000048_0-0	841522	ssa25	31145521	0	XM_014174046.1	serine/threonine-protein kinase LATS2-like
55042	6	0									8289_x1	6	a1	43.278	RAD_997_TCB1			6-D	210.3	TCB1
55088	9	0																			scaffold_168	305791	chrUn_2							ssa10	83413154	0	XM_014124806.1	talin-2-like
55109		0																			scaffold_2025	21732	chrUn_3	0	GSONMT00007921001	CBL	ENSG00000110395	ccf1000000196_0-0	229039	ssa02	12225277	0	XM_014155429.1	E3 ubiquitin-protein ligase CBL-like
55124		0
55156		0																			scaffold_320	523840	chrUn_8	0	GSONMT00016170001	CABZ01055715.1	CABZ01055715.1
55172		0
55215	23	0													RAD_1271	23-S	146.7	23-D	16.4
55226		0																			scaffold_608	454787	chrUn_6	0	GSONMT00026533001	SLC15A4	ENSG00000139370
55229	5	0													RAD_3347			5-D			scaffold_15395	8870	chrUn
55241		0													RAD_1848
55251		0
55289		0
55297		0
55310		0
55361	7	0									9525_x1	7	a2	109.439							scaffold_3514	42539	chrUn					jcf1000180215_0-0	91899	ssa15	101628147	0	XM_014147533.1	nociceptin receptor-like
55364		0													RAD_3139
55482		0
55491		0																			scaffold_43456	2766	chrUn	1253	GSONMT00060916001	FAM86A	ENSG00000118894			ssa12	59132283	0	XM_014133046.1	phosphatidylinositol glycan anchor biosynthesis, class Q
55501	9	0									35586_x1	9A_(X2)	a1	38.802	RAD_800	9-S	62.3				scaffold_168	45741	chrUn_2	0	GSONMT00068787001	SCAPER	ENSG00000140386	jcf1000908206_0-0	1446980	ssa10	83689160	0	XM_014124820.1	S phase cyclin A-associated protein in the endoplasmic reticulum-like
55528		0																			scaffold_5113	43284	chrUn	431	GSONMT00039084001	OGT	ENSG00000147162	ccf1000000236_0-0	432301	ssa09	82876113	0	XM_014213165.1	UDP-N-acetylglucosamine--peptide N-acetylglucosaminyltransferase 110 kDa subunit
55584		0
55595		0																			scaffold_49	1693752	chrUn_10					jcf1000466890_0-0	201983	ssa04	14293848	0	XM_014195034.1	uncharacterized LOC106602412
55692		0																										jcf1001151344_0-0	3141207
55704	2	0									42695_x1	2	a1	3.198							scaffold_5459	38613	chrUn	0	GSONMT00026016001	DONSON	ENSG00000159147	ccf1000000233_0-0	312569
55800	1	0									84086_x1	1	c	73.958
55834	12	0									31591_x1	12	a2	71.192
55868		0
55967	28	0													RAD_1894			28-D	309		scaffold_5304	1931	chrUn_23					jcf1000287143_0-0	5331737	ssa01	94464764
56043	17	0													RAD_3270	17-S	18				scaffold_637	98415	chrUn_4	983	GSONMT00031771001	CPEB2	ENSG00000107864			ssa23	21532163	0	XM_014169259.1	cytoplasmic polyadenylation element-binding protein 2-like
56116		0
56122		0																												ssa18	50794706	0	XM_014155833.1	Kv channel-interacting protein 4-like
56156		0																												ssa16	80280232	2726	XM_014151021.1	potassium voltage-gated channel subfamily H member 8-like
56176		0
56183		0
56213	2	0									79011_x1	2	a2	97.385	RAD_3228						scaffold_717	482122	chrUn					jcf1000313311_0-0	7157736	ssa22	37768081
56221		0																			scaffold_10767	13526	chrUn	0	GSONMT00046798001	TOPBP1	ENSG00000163781	ccf1000000059_0-0	359192
56388	24	0									84627_x1	24	a2	74.27																ssa10	11384933
56401	11	0									5824_x1	11	a2	75.153	RAD_3399			11-D	180.7
56411	18	0									31313_x1	18B	a2	15.414	RAD_3389			18-D	124.2
56495		0																			scaffold_685	249607	chrUn_16					jcf1000106058_0-0	580617	ssa13	18177035	0	XM_014134812.1	interleukin-17 receptor E-like
56528		0
56592	20	0													RAD_1831	20-S		20-D	82.9		scaffold_657	394332	chrUn_16					ccf1000000005_0-0	182518	ssa13	31948469
56598		0
56600	18	0									61428_x1	18A	a1	7.983
56618		0
56628	22	0																			scaffold_293	725182	chrUn_12					ccf1000000004_0-0	576606	ssa13	82208926
56833	7	0													RAD_2617	7-Sb					scaffold_733	448285	chrUn_9
56844		0																			scaffold_5912	7193	chrUn					jcf1000347826_0-0	2572960	ssa04	58734505	0	XM_014197637.1	protein turtle homolog B-like
56854	28	0									22708_x1	28	a1	2.135
56859		0													RAD_2612
56936		0																			scaffold_84	1315424	chrUn_16
56968		0
56983	22	0																			scaffold_427	766641	chrUn_12	1017	GSONMT00024499001	CRK	ENSG00000167193	ccf1000000010_0-0	8937593	ssa13	60751660	0	XM_014137061.1	adapter molecule crk-like
56986		0
57015	11	0									31071_x1	11	a1	1.068
57053		0													RAD_643
57057		0
57103	9	0									35332_x1	9B_(X1)	a1	39.82							scaffold_146	209755	chrUn_8					jcf1000962273_0-0	1395796	ssa14	18679356	0	XM_014139553.1	partitioning defective 3 homolog
57109	21	0									72697_x1	21	a1	3.65	RAD_812
57124		0
57189		0																										jcf1000466589	15523	scf_jcf1000466589_0_0	15517
57198	24	0													RAD_2974	24-S	109.1											ccf1000002013_0-0	3346073	ssa15	45381776
57242		0																			scaffold_5009	28300	chrUn					ccf1000000774_0-0	43689	ssa20	82922366	4737	XM_014163692.1	thyroid hormone responsive
57272		0
57335	26	0									84063_x1	26	a1	23.854																ssa06	13003340
57403	13	0													RAD_2122	13-S	145.9	13-D	139		scaffold_727	60598	chrUn_11	0	GSONMT00035787001	NOTCH1	ENSG00000148400	ccf1000002037_0-0	427244	ssa20	17229203	0	XM_014160493.1	neurogenic locus notch homolog protein 1-like
57434	15	0									12138_x1	15	a2	82.722	RAD_3172	15-S	120.4				scaffold_111	51916	chrUn_13
57473		0																			scaffold_8752	2024	chrUn					jcf1000224717_0-0	37987
57514		0																			scaffold_8434	26314	chrUn
57523	15	0									65361_x1	15	a2	100.014
57532	9	0									81251_x1	9A_(X2)	c
57601		0													RAD_1234
57638	9	0																			scaffold_70352	1656	chrUn					ccf1000002029_0-0	3930835	ssa10	78293465
57670	22	0									66840_x1	22	a1	6.547														jcf1000632532_0-0	128750
57703		0																			scaffold_3954	21944	chrUn	4888	GSONMT00057277001	CABZ01055715.1	CABZ01055715.1
57774	8	0									8495_x1	8	a2	75.273														ccf1000002007_0-0	904960	ssa13	95056634	0	XM_014138719.1	superkiller viralicidic activity 2-like 2
57901		0																			scaffold_67599	716	chrUn
57940		0																												ssa23	49482106	0	NM_001146452.1	3-hydroxyacyl-CoA dehydratase 3
57975	25	0																			scaffold_760	435986	chrUn_1					jcf1000171968_0-0	7656997	ssa16	32270743
57991		0
58184		0
58279		0																			scaffold_2802	40741	chrUn							ssa07	50455273	3800	XM_014208603.1	protein bassoon-like
58283	9	0									64124_x1	9B_(X1)	a1	22.041
58290	7	0									21394_x1	7	a2	83.793
58292		0
58319		0
58368		0																										jcf1000117836_289506-6671323	3345160	ssa25	25415838	0	XM_014173739.1	receptor tyrosine-protein kinase erbB-4-like
58387	10	0									68584_x1	10	a1
58407		0																												ssa15	53101092	0	XM_014145277.1	solute carrier family 22 member 16-like
58424		0													RAD_556
58431	9	0									43756_x1	9A_(X2)	a1	61.251
58467		0													RAD_10
58529	6	0																			scaffold_229	1004787	chrUn_15					jcf1000113213_0-0	476350	ssa29	22947475	0	XM_014181297.1	heparan-sulfate 6-O-sulfotransferase 1-B-like
58556	2	0									42278_x1	2	a2	89.55	RAD_2248	2-S	93.9	2-D	149.1		scaffold_1961	51221	chrUn	0	GSONMT00049372001	MYL6	ENSG00000092841	ccf1000002003_0-0	4062771	ssa22	28051643	1920	XM_014167181.1	myosin light polypeptide 6
58572	24	0													RAD_3056			24-D
58580		0													RAD_1781
58586		0
58594		0													RAD_1051						scaffold_3239	68961	chrUn	0	GSONMT00033157001	KLHDC1	ENSG00000197776
58605	13	0																			scaffold_7219	13364	chrUn	0	GSONMT00031100001	ISCA1	ENSG00000135070	ccf1000000497_0-0	104309
58611		0													RAD_2279
58629		0																			scaffold_304	191847	chrUn_18	4224	GSONMT00024040001	ERF	ENSG00000105722	ccf1000000023_0-0	4311979	ssa27	9580476	754	XM_014177368.1	ETS domain-containing transcription factor ERF-like
58686	6	0													RAD_2116	6-S	3.3	6-D	172.7
58707		0																			scaffold_762	179373	chrUn	375	GSONMT00012264001	zgc:194908	zgc:194908
58729		0																			scaffold_1543	189483	chrUn	345	GSONMT00008499001	CNTNAP5	ENSG00000154529
58764	12	0									40545_x1	12	a2	85.378							scaffold_337	295524	chrUn_29	0	GSONMT00037961001	MLH3	ENSG00000119684	jcf1000217495_0-0	4382194	ssa09	22647080	0	XM_014210872.1	mutL homolog 3
58770		0
58792	6	0													RAD_1556			6-D	263.1
58809		0																										jcf1000678117_0-0	1558571	ssa02	23049141	0	XM_014162933.1	fucolectin-6-like
58823		0
58871		0
58875		0
59009	19	0									51502_x1	19	a2	90.598
59030		0																										jcf1001031098_0-0	16273304	ssa28	17429091
59038		0
59052	6	0									24282_x1	6	a1	0.326
59109		0																			scaffold_6016	4148	chrUn	0	GSONMT00036308001	ABCG2	ENSG00000118777
59155	4	0									28784_x1	4	a2	89.944							scaffold_80	1362926	chrUn_5	0	GSONMT00081559001	MYO5B	ENSG00000167306
59301		0
59304		0
59323	14	0									28063_x1	14	a1	5.416
59361		0
59362	27	0													RAD_427	28-S	165.9	27-D	19.3		scaffold_752	16471	chrUn_16					jcf1000742255_0-0	13546788	ssa24	3226791	0	XM_014170651.1	calcium-binding protein 7-like
59395		0																												ssa22	22077356	352	XM_014166695.1	6-phosphofructo-2-kinase/fructose-2,6-biphosphatase 2
59419	10	0									1330_x1	10	a1	31.374							scaffold_104	344605	chrUn_1	0	GSONMT00064545001	PRKG2	ENSG00000138669			ssa18	13257163	0	XM_014153986.1	cGMP-dependent protein kinase 2-like
59488	12	0									79362_x1	12	c	58.12							scaffold_85	1068640	chrUn_29
59510	11	0													RAD_126_SYFB	11-S	41.4	11-D	137.4	SYFB	scaffold_1962	2360	chrUn_24	0	GSONMT00014372001	FARSB	ENSG00000116120
59524		0
59538		0																			scaffold_47514	2347	chrUn_17	0	GSONMT00055991001	FMOD	ENSG00000122176
59562		0																			scaffold_193	831506	chrUn_17	0	GSONMT00070450001	SMURF2	ENSG00000198742	jcf1001230475_308060-7487661	6761237	ssa02	44542526	0	XM_014177223.1	E3 ubiquitin-protein ligase SMURF2-like
59676		0																			scaffold_2170	108246	chrUn
59733		0																			scaffold_103	1210159	chrUn_9
59749		0													RAD_281
59755	24	0									6792_x1	24	a1	44.807	RAD_3355
59859		0
59957	25	0									44663_x1	25	a1	60.555	RAD_277			25-D	25.1
59960		0																			scaffold_59777	2091	chrUn	0	GSONMT00047452001	PTBP1	ENSG00000011304
60001		0
60053		0
60073		0
60092	9	0									69059_x1	9B_(X1)	a1	15.553							scaffold_175	872424	chrUn_8
60095	9	0									69837_x1	9A_(X2)	a1	48.695	RAD_2300			9-D	70.6		scaffold_1214	164104	chrUn_2	0	GSONMT00010772001	PSMD7	ENSG00000103035	ccf1000000033_0-0	4949011	ssa10	88606167	0	NM_001139749.1	26S proteasome non-ATPase regulatory subunit 7 like 1
60099		0																			scaffold_485	313179	chrUn_21	2046	GSONMT00038675001	CNFN	ENSG00000105427	jcf1001169719_0-0	651837	ssa07	18711502	947	XM_014206940.1	cornifelin homolog A-like
60104		0
60134	5	0																										jcf1001158418_0-0	2457299
60192	4	0									4172_x1	4	a1	0.136	RAD_3199	4-S	130.6
60219		0																			scaffold_828	262900	chrUn_9	65	GSONMT00008051001	CR925817.1	CR925817.1	jcf1001079454_0-0	1456772	ssa15	60389890	0	XM_014145477.1	cadherin-13-like
60226	26	0									63313_x1	26	a1	61.225	RAD_1202			26-D	15.5
60323		0																			scaffold_2178	71364	chrUn	0	GSONMT00042216001	ARHGAP19-SLIT1	ENSG00000213390	jcf1000757210_0-0	84211
60340		0
60365	5	0									83854_x1	5	a2	106.651							scaffold_2185	68497	chrUn_29	433	GSONMT00057525001	INTS5	ENSG00000185085	ccf1000000257_0-0	97894	ssa09	77326026	0	XM_014212925.1	neutral alpha-glucosidase AB-like
60411	2	0													RAD_2966			2-D	187.8
60413	8	0													RAD_3258	8-S	64.2	8-D	75.5		scaffold_35208	2411	chrUn	318	GSONMT00042994001	SULT4A1	ENSG00000130540
60438		0																												ssa03	74408162	588	XM_014193755.1	mitogen-activated protein kinase kinase kinase 3-like
60485		0																			scaffold_1573	157799	chrUn_Sex	0	GSONMT00028653001	MYOZ2	ENSG00000177791	jcf1000297836_0-0	343764	ssa11	83206768	0	XM_014129552.1	myozenin-2-like
60487		0																			scaffold_44743	2397	chrUn
60493		0
60495	3	0									19353_x1	3	a2	109.686														jcf1000117836_289506-6671323	3752229	ssa25	25822907
60501		0
60519		0
60537	22	0									66286_x1	22	a2	126.432	RAD_828			22-D	192.5
60547		0																			scaffold_72260	106	chrUn
60619		0
60638	23	0																										ccf1000000032_0-0	1242125
60684		0
60749		0
60752		0
60764	27	0													RAD_1010	27-S	22.6	28-D	143.7
60888	19	0									56042_x1	19	a1								scaffold_801	133458	chrUn_18	1204	GSONMT00047719001	GON4L	ENSG00000116580
60952		0
60963		0
61002	23	0													RAD_1726	23-S	86.6
61044		0
61048		0
61201		0													RAD_2091
61291		0
61293		0																												ssa04	2280225
61344		0
61376		0
61452		0																			scaffold_7070	29735	chrUn	1467	GSONMT00044109001	SUCLA2	ENSG00000136143	ccf1000000031_0-0	2055014
61504		0
61536	14	0													RAD_2058			14-D	72.8		scaffold_14	334042	chrUn_24	0	GSONMT00067059001	PPP1R37	ENSG00000104866			ssa09	94199417	0	XM_014213465.1	protein phosphatase 1, regulatory subunit 37
61569		0
61615		0
61623	4	0																			scaffold_4292	21774	chrUn_5	0	GSONMT00046457001	EPS15L1	ENSG00000127527	jcf1000292699_0-0	10454877	ssa10	16636305	0	XM_014216204.1	epidermal growth factor receptor substrate 15-like 1
61632		0
61681		0																			scaffold_804	116726	chrUn_12	0	GSONMT00011987001	NNT	ENSG00000112992
61682	4	0									40634_x1	4	a2	70.78	RAD_376_VLDLR			4-D	90.2	VLDLR	scaffold_80	196861	chrUn_5	0	GSONMT00081501001	VLDLR	ENSG00000147852
61848		0
61901	20	0													RAD_640	20-S	73.5				scaffold_1480	75804	chrUn
61943		0
61961		0
61992		0
62032		0
62035	24	0													RAD_3405	24-S	109.1
62056		0																										ccf1000000041_0-0	153512	ssa08	757813	0	XM_014208942.1	V-type proton ATPase 116 kDa subunit a isoform 3-like
62069		0
62091		0																			scaffold_1224	65026	chrUn_Sex
62109		0
62128	25	0													RAD_3183	25-S	14.1				scaffold_1191	128112	chrUn_1					jcf1000171968_0-0	7976884	ssa16	31950850
62129		0
62163		0
62202	15	0													RAD_347	15-S	120.4
62227	27	0													RAD_1108	28-S	203.9	27-D	93.2
62242	24	0													RAD_1748			24-D	95.4		scaffold_120	770647	chrUn_15					jcf1000731280_0-0	1248060
62251	9	0													RAD_1237	9-S	185.5	9-D	42.6									ccf1000000803_0-0	118557
62289		0																			scaffold_422	39245	chrUn_10
62298	20	0									90723_x1	20	a2	97.228							scaffold_629	490691	chrUn_16	0	GSONMT00062790001	HSPG2	ENSG00000142798	ccf1000000005_0-0	6687424
62313	3	0																										jcf1000643678_0-0	10087461
62359	13	0																			scaffold_661	249741	chrUn	0	GSONMT00057615001	ZNF512	ENSG00000243943	jcf1000372791_0-0	492058
62418		0
62454		0
62474		0																			scaffold_7189	18730	chrUn	0	GSONMT00048116001	SLC48A1	ENSG00000156869			ssa18	65506071	0	XM_014156623.1	putative ferric-chelate reductase 1
62561		0
62615	27	0									89195_x1	27	c	68.795							scaffold_31828	1750	chrUn
62653		0																												ssa06	12195916	2551	XM_014202767.1	excitatory amino acid transporter 2-like
62669	13	0									47262_x1	13	a1		RAD_465			13-D	212.5
62721	25	0									79689_x1	25	a1	29.672
62753		0
62857	12	0																										jcf1000217495_0-0	2779354	ssa09	24249914	0	XM_014210782.1	BTB/POZ domain-containing protein 7-like
62887	15	0									80487_x2	15	a1	8.47
62890		0													RAD_3208
62896		0
62898		0																			scaffold_17018	9607	chrUn
62934		0
62944		0													RAD_1162						scaffold_5608	17759	chrUn
62964	18	0									20506_x1	18B	a2	15.414							scaffold_2192	74284	chrUn					jcf1001124806_0-0	783185
63019		0
63029		0													RAD_1477															ssa15	76463729
63060	17	0													RAD_2788_TC3A			17-D	86.6	TC3A
63061		0
63099		0																			scaffold_784	38191	chrUn_21	232	GSONMT00007666001	PFKFB3	ENSG00000170525	jcf1000397270_0-0	532117	ssa07	39555278	25	XM_014207888.1	6-phosphofructo-2-kinase/fructose-2,6-biphosphatase 3
63152	6	0													RAD_495	6-S	7.9				scaffold_73557	396	chrUn							ssa29	32752724
63153		0
63178		0																			scaffold_5701	5600	chrUn	0	GSONMT00050921001	NAV3	ENSG00000067798	jcf1001017999_0-161751	128644	ssa07	53382896	0	XM_014208719.1	neuron navigator 3-like
63199		0																										jcf1000795015_0-0	262729	ssa11	42441825	0	XM_014127771.1	neuronal acetylcholine receptor subunit alpha-7-like
63342		0																			scaffold_47006	2189	chrUn					ccf1000000019_0-0	2055259	ssa21	15484098	4892	XM_014164117.1	sodium channel protein type 2 subunit alpha-like
63350		0																			scaffold_10554	20536	chrUn
63369	4	0																			scaffold_3308	2017	chrUn_5					jcf1000292699_0-0	20452648	ssa10	26634076
63455	4	0													RAD_1210_TC1A			4-D	129	TC1A
63483	9	0																										ccf1000002029_0-0	11352518
63496		0													RAD_2989						scaffold_372	450563	chrUn_22	0	GSONMT00042073001	FSTL1	ENSG00000163430	jcf1000559376_0-0	2947403	ssa21	28412207	0	XM_014164869.1	follistatin-like 1
63538		0
63568	27	0									14874_x1	27	a1	16.233																ssa11	33019014	0	NM_001173844.1	myelin expression factor 2
63597		0
63607		0																			scaffold_1906	148255	chrUn_23	4761	GSONMT00027329001	HS3ST3B1	ENSG00000153976	jcf1001031098_0-0	13912763	ssa28	15068550	0	XM_014179696.1	heparan sulfate glucosamine 3-O-sulfotransferase 6-like
63625	18	0									80185_x1	18B	a2	8.641							scaffold_276	965957	chrUn_19	0	GSONMT00075531001	EIF2AK4	ENSG00000128829	ccf1000000027_0-0	152398	ssa01	22886603	0	XM_014173926.1	eukaryotic translation initiation factor 2 alpha kinase 4
63737		0																												ssa15	74912354	0	XM_014145783.1	ubiquitination factor E4B
63814		0																			scaffold_163	1330772	chrUn_1
63832	5	0													RAD_1743_KIF5C	5-S	63.7			KIF5C								jcf1000166975_0-227626	86497
63872		0
63878		0																			scaffold_835	872	chrUn
63894	23	0									13163_x1	23	a2	105.327
63981		0																			scaffold_756	505841	chrUn					jcf1001083989_0-0	1558210
64017		0
64037	15	0																			scaffold_282	17985	chrUn_17	0	GSONMT00075833001	RUVBL1	ENSG00000175792	jcf1000336659_0-0	1039922	ssa12	57952493	0	NM_001140347.1	RuvB-like 1
64074		0																			scaffold_923	401516	chrUn_8	0	GSONMT00056029001	CDH2	ENSG00000170558	jcf1000312334_0-0	2558485	ssa14	28039754	0	XM_014140224.1	cadherin-2-like
64082		0
64098	9	0									38927_x1	9B_(X1)	a1	22.041							scaffold_1879	58296	chrUn	0	GSONMT00048638001	DHX30	ENSG00000132153
64113		0																			scaffold_13120	12026	chrUn	3093	GSONMT00010952001	PTPRU	ENSG00000173482	ccf1000000061_0-0	2922461	ssa19	72290062
64173		0																			scaffold_2731	82314	chrUn					ccf1000000061_0-0	1774831	ssa19	73437696
64183	23	0									69072_x1	23	a1	20.378							scaffold_45	1521119	chrUn_16
64205		0
64238		0																												ssa26	42634901	4913	XM_014176655.1	uncharacterized LOC106587994
64339		0
64350		0													RAD_692
64363		0
64416		0
64460	24	0																										ccf1000002013_0-0	9641688	ssa15	39086166	0	XM_014145105.1	nesprin-2-like
64462	9	0									32732_x1	9A_(X2)	a1	56.228	RAD_1362	9-S	150.4	9-D	66.3		scaffold_338	792982	chrUn_2
64518		0													RAD_2857													jcf1001230475_308060-7487661	149581	ssa02	51154184	0	XM_014174171.1	potassium voltage-gated channel subfamily KQT member 5-like
64585		0																			scaffold_87	636301	chrUn_7
64719	15	0													RAD_2308			15-D	215.6
64750		0
64826	6	0													RAD_1353_TC3A			6-D	255.7	TC3A
64866		0																										ccf1000000082_0-0	649684	ssa15	79240333	0	XM_014146396.1	ankyrin repeat and SAM domain-containing protein 1A-like
64879	2	0									70378_x1	2	a2	89.55	RAD_2985			2-D	150.6
64940		0																			scaffold_1037	28781	chr_13	0	GSONMT00005571001	HN1	ENSG00000189159			ssa09	4780975
64970	28	0									44325_x1	28	a1								scaffold_1	3828274	chrUn_26					jcf1000907213_0-0	11048160	ssa11	11090431
64974		0
65033	19	0													RAD_2467			19-D	70.4
65035		0																												ssa22	53516938	0	XM_014168203.1	leucine-rich repeat-containing protein 3-like
65047		0
65067		0																										ccf1000001059_0-0	68250	ssa19	70212918	0	XM_014159609.1	histone-lysine N-methyltransferase 2C-like
65072		0																			scaffold_564	273073	chrUn_5	0	GSONMT00057799001	SLC44A5	ENSG00000129353
65133	6	0									6148_x1	6	a1	2.479
65253		0
65261		0
65279	10	0									10232_x1	10	a2	122.259							scaffold_1665	144068	chrUn
65286	8	0									61264_x1	8	a2	95.79
65303	4	0									3118_x1	4	a1	30.37							scaffold_218	595167	chr_18	0	GSONMT00072090001	ANGPT1	ENSG00000154188
65313		0																			scaffold_47856	737	chrUn
65323		0
65361	2	0									34010_x1	2	a1	3.198	RAD_748
65407	19	0													RAD_1109_U88	19-S	49.4	19-D	51	U88	scaffold_514	713706	chrUn_Sex					ccf1000000013_0-0	5666280	ssa11	66506759	0	XM_014128711.1	pappalysin-1-like
65410		0
65441		0
65497		0
65499		0
65535		0
65549		0
65597	9	0																			scaffold_161	796793	chrUn_2	0	GSONMT00068493001	ZFPM1	ENSG00000179588	ccf1000002029_0-0	5178641	ssa10	77045659	0	XM_014124276.1	zinc finger protein, FOG family member 1
65613		0																			scaffold_899	286500	chrUn	0	GSONMT00008116001	MYO1E	ENSG00000157483
65695		0													RAD_177
65718		0																			scaffold_651	204896	chrUn_10	0	GSONMT00027836001	ACTN3	ENSG00000248746	jcf1000120929_0-0	8895461	ssa04	33658091	0	XM_014196070.1	alpha-actinin-3
65723	13	0																			scaffold_22	967593	chrUn_4	0	GSONMT00072170001	TBC1D32	ENSG00000146350	jcf1000599557_0-0	8567185	ssa06	57010576	0	XM_014205123.1	TBC1 domain family, member 32
65858		0
65867		0																										jcf1000436197_0-0	20941	ssa20	67228536
65901	12	0																			scaffold_140	919450	chrUn_9	1979	GSONMT00067201001	MSANTD1	ENSG00000188981
65912	27	0													RAD_2420_TRPM5			27-D	215	TRPM5
65981		0																												ssa04	64032730	0	XM_014197802.1	double C2-like domain-containing protein beta
65988		0																			scaffold_26212	1358	chrUn_15
66051		0																										ccf1000000066_0-0	1828755	ssa13	64074465
66114	6	0									15095_x1	6	a2	100.513
66151		0
66154		0																										jcf1000457966_0-0	1100687	ssa11	12980674	0	XM_014126542.1	zinc finger protein 536-like
66158	4	0									3956_x1	4	a1	0.136	RAD_2278			4-D	9.6
66164		0
66271		0													RAD_137													jcf1000173854_0-0	31906
66356		0
66374		0
66430		0																			scaffold_840	313853	chrUn_18	0	GSONMT00020932001	MTSS1	ENSG00000170873
66480		0
66503	4	0													RAD_2572	4-S	207.1
66507		0																			scaffold_79928	648620	chrUn_11	0	GSONMT00066494001	PLXDC2	ENSG00000120594
66566		0
66610		0
66741	20	0									40102_x1	20	a1	12.272							scaffold_6	688560	chrUn_28	0	GSONMT00079762001	DIP2C	ENSG00000151240	ccf1000002004_0-0	6865454	ssa03	20249296
66862		0													RAD_61
66870		0																			scaffold_1423	3550	chrUn
66932		0
66953		0																										jcf1000990625_0-0	459710
66958		0													RAD_2779						scaffold_240	1149487	chrUn_4
66972		0
67031	23	0									74330_x1	23	a1	0.339
67129		0																			scaffold_718	202049	chrUn_19	0	GSONMT00053157001	PABPC4	ENSG00000090621
67142	10	0									29507_x1	10	a2	110.192	RAD_928			10-D	117
67144	5	0									47915_x1	5	a2	75.583	RAD_160	5-S	25.3				scaffold_32981	1997	chrUn					jcf1000133164_234230-3004934	1046610
67233		0
67250	20	0													RAD_1701_UBE4B	20-S	73.5			UBE4B	scaffold_39108	2195	chrUn	0	GSONMT00013524001	UBE4B	ENSG00000130939	jcf1000464719_0-0	2704629	ssa13	31578521	0	XM_014135589.1	ubiquitination factor E4B, UFD2 homolog (S. cerevisiae)
67289		0													RAD_2577
67290	20	0									35335_x1	20	a2	112.379	RAD_1700	20-S	68.4				scaffold_948	254166	chrUn_16					jcf1000817325_0-0	4115716	ssa13	24758009
67303	3	0									69977_x1	3	a1	3.226	RAD_525
67307		0
67475		0																			scaffold_558	342956	chrUn_1	0	GSONMT00039752001	AURKB	ENSG00000178999
67494		0																			scaffold_539	245512	chrUn_3	1190	GSONMT00030055001	NACAD	ENSG00000146216	jcf1000021819_0-0	872572	ssa02	20410887	0	XM_014160419.1	protein piccolo-like
67516		0
67589	23	0													RAD_2310			23-D	54.9		scaffold_178	981969	chrUn_16	4762	GSONMT00069473001	NAGLU	ENSG00000108784	ccf1000000032_0-0	850479
67646		0																												ssa02	62881890	0	XM_014183481.1	polycystin-1-like
67783	24	0									88276_x1	24	a1	2.495							scaffold_386	815973	chrUn_1
67799		0
67811		0																			scaffold_24166	1701	chrUn
67843	14	0																			scaffold_1526	189534	chrUn	0	GSONMT00023627001	ADI1	ENSG00000160606	jcf1000693398_0-0	630647	ssa09	113701008	0	XM_014214301.1	calfacilitin-like
67855		0																												ssa22	22644774	0	XM_014166644.1	leucine-rich repeat-containing protein 38-like
67883		0													RAD_2807
67909		0																			scaffold_4775	13335	chrUn	0	GSONMT00022567001	EBF2	ENSG00000221818
67930	17	0									29501_x1	17	a1	29.405
67975		0																			scaffold_2342	27355	chrUn	0	GSONMT00037125001	CELF5	ENSG00000161082	jcf1000198111_422870-6928405	1445216	ssa03	37684015	0	XM_014191388.1	CUGBP Elav-like family member 5
68009	23	0									3868_x1	23	a1	20.378							scaffold_45	1033806	chrUn_16	0	GSONMT00078396001	NLRC3	ENSG00000167984	ccf1000000006_0-0	7335655	ssa19	53533566	0	XM_014158904.1	NLR family, CARD domain containing 3
68014		0																			scaffold_63455	2108	chrUn							ssa18	58311038
68029		0
68062		0
[truncated: 598 more rows]

## Sheet: Supplementary Table S4
Supplementary Table S4. Results from LOSITAN tests for outlier loci. Three analyses are presented: 1) where all 4 collections were considered in a single analysis;
2) Alturas Lake collections (Alturas - Anadromous vs. Alturas - Resident); and 3) Redifsh - Anadromous vs. Fishhook - Resident.
Het = heterozygosity, BY FDR signif indicates significance at FDR of 0.05 (1 = significant); neutral indicates loci that were deemed neutral, as described in the text, and diverg n.s. is 1 if the locus is
a locus putatively showing divergent natural selection
		ALL 4 COLLECTIONS						ALTURAS LAKE pair						REDFISH LAKE vs. FISHHOOK CREEK
RAD tag	Locus	Het	Fst	P(Simul Fst<sample Fst)	BY FDR sig	neutral	diverg n.s.	Het	Fst	P(Simul Fst<sample Fst)	BY FDR sig	neutral	diverg n.s.	Het	Fst	P(Simul Fst<sample Fst)	BY FDR sig	neutral	diverg n.s.
27	27_63	0.159861	-0.002146	0.062754	0	0	0	0.202206	-0.027928	0.040593	0	0	0	0.114955	0.020884	0.362305	0	1	0
94	94_71	0.22565	0.07339	0.632386	0	1	0	0.331502	-0.02164	0.276955	0	1	0	0.085714	0.072464	0.680892	0	1	0
151	151_52	0.423373	0.134208	0.857755	0	1	0	0.384259	-0.017161	0.377048	0	1	0	0.520253	0.342144	0.960422	0	0	0
192	192_25	0.433999	0.021705	0.220946	0	1	0	0.428571	-0.018172	0.350448	0	1	0	0.455616	0.093976	0.605655	0	1	0
245	245_70	0.141306	-0.014406	0	1	0	0	0.125	-0.022491	0.246804	0	1	0	0.157476	-0.00886	0.153056	0	1	0
335	335_15	0.291972	0.092667	0.722179	0	1	0	0.244841	0.017398	0.795868	0	1	0	0.363134	0.203457	0.849126	0	1	0
344	344_71	0.163385	0.027422	0.359597	0	1	0	0.127604	-0.002915	0.597311	0	1	0	0.202758	0.063751	0.497415	0	1	0
370	370_70	0.38361	0.039054	0.384051	0	1	0	0.447917	0.065607	0.963108	0	0	0	0.316327	-0.007586	0.113181	0	1	0
458	458_38	0.327622	0.102288	0.770002	0	1	0	0.421171	-0.027424	0.134848	0	1	0	0.189189	0.178082	0.920108	0	0	0
519	519_49	0.104855	0.002842	0.104841	0	1	0	0.136494	0.003324	0.668267	0	1	0	0.073077	4.8e-05	0.169518	0	1	0
620	620_46	0.25437	0.1746	0.944984	0	0	0	0.13961	-0.023152	0.17481	0	1	0	0.381471	0.273674	0.91021	0	0	0
686	686_55	0.145102	0.017896	0.263782	0	1	0	0.180851	-0.022136	0.280389	0	1	0	0.111111	0.098592	1	1	0	1
694	694_23	0.177488	0.033696	0.381187	0	1	0	0.097619	-0.010414	0.438531	0	1	0	0.248657	0.017206	0.336427	0	1	0
709	709_46	0.145022	0.003272	0.110923	0	1	0	0.150502	-0.024	0.132707	0	1	0	0.142497	0.052747	0.509075	0	1	0
760	760_54	0.194871	0.058967	0.562291	0	1	0	0.284257	0.003836	0.679947	0	1	0	0.090909	0.08046	0.800195	0	1	0
780	780_57	0.138301	0.07027	0.681723	0	1	0	0.203297	0.080593	0.966801	0	0	0	0.075	0.063291	0.946109	0	0	0
785	785_41	0.26783	0.060564	0.56935	0	1	0	0.313953	-0.016305	0.417422	0	1	0	0.231429	0.204311	0.901733	0	0	0
831	831_8	0.207801	0.048837	0.496965	0	1	0	0.12013	-0.0238	0.164395	0	1	0	0.286942	0.050967	0.46919	0	1	0
868	868_27	0.506448	0.040194	0.437989	0	1	0	0.491071	-0.007549	0.595364	0	1	0	0.473267	-0.008744	0.129871	0	1	0
982	982_28	0.471914	-0.007558	0.025226	0	0	0	0.464706	-0.031099	0.100143	0	1	0	0.48494	0.027087	0.442411	0	1	0
1074	1074_72	0.172268	0.092877	0.770121	0	1	0	0.146739	0.031339	0.838476	0	1	0	0.214286	0.204819	0.903303	0	0	0
1325	1325_35	0.175438	-0.005975	0.035027	0	0	0	0.180804	-0.023551	0.23871	0	1	0	0.171958	0.023536	0.39543	0	1	0
1465	1465_12	0.324237	0.010462	0.126336	0	1	0	0.383117	-0.016083	0.402348	0	1	0	0.250538	-0.007478	0.1453	0	1	0
1505	1505_35	0.123317	0.002766	0.081401	0	0	0	0.107143	-0.014532	0.467537	0	1	0	0.141274	0.028475	0.418049	0	1	0
1549	1549_36	0.277805	0.072161	0.608308	0	1	0	0.156965	-0.02358	0.237811	0	1	0	0.375272	0.054415	0.486772	0	1	0
1649	1649_42	0.5062	0.062009	0.587995	0	1	0	0.487179	-0.01778	0.420831	0	1	0	0.550149	0.175169	0.740507	0	1	0
1669	1669_26	0.405069	0.003721	0.097614	0	0	0	0.422259	-0.025276	0.185228	0	1	0	0.392161	0.045823	0.439208	0	1	0
1701	1701_7	0.120309	-0.013942	0	1	0	0	0.11516	-0.022049	0.268598	0	1	0	0.125749	-0.004161	0.150153	0	1	0
1921	1921_36	0.154861	0.030149	0.384904	0	1	0	0.169643	-0.009798	0.510497	0	1	0	0.146539	0.11915	0.764238	0	1	0
1922	1922_28	0.42763	0.135385	0.860849	0	1	0	0.284946	0.066071	0.936874	0	0	0	0.503698	0.060249	0.546875	0	1	0
1937	1937_72	0.156685	-0.019026	6.4e-05	1	0	0	0.168831	-0.029348	0.031934	0	0	0	0.144385	-0.008046	0.163746	0	1	0
1959	1959_19	0.189245	0.035551	0.397043	0	1	0	0.261538	-0.025542	0.111981	0	1	0	0.107143	0.096386	1	1	0	1
1976	1976_34	0.171451	0.030536	0.388406	0	1	0	0.218992	0.006342	0.720854	0	1	0	0.124937	0.080909	0.703	0	1	0
1982	1982_60	0.283397	-0.009947	0.025281	0	0	0	0.273026	-0.005972	0.571352	0	1	0	0.295073	-0.009158	0.119381	0	1	0
2034	2034_19	0.183609	-0.015392	0.004383	0	0	0	0.172619	-0.022633	0.266227	0	1	0	0.194549	-0.009227	0.111434	0	1	0
2100	2100_25	0.442137	-0.005891	0.024418	0	0	0	0.45975	-0.018631	0.362911	0	1	0	0.42381	0.006234	0.224363	0	1	0
2149	2149_19	0.395929	0.260328	0.990434	0	0	0	0.188312	-0.023404	0.243237	0	1	0	0.555903	0.293049	0.911506	0	0	0
2159	2159_67	0.499339	0.011731	0.188394	0	1	0	0.495313	0.026528	0.855945	0	1	0	0.500361	-0.008852	0.078023	0	0	0
2311	2311_45	0.189749	0.019684	0.250465	0	1	0	0.121212	-0.019678	0.356791	0	1	0	0.251663	0.012841	0.307322	0	1	0
2318	2318_63	0.507287	0.041496	0.448051	0	1	0	0.527592	0.081775	0.94735	0	0	0	0.51604	0.054286	0.525792	0	1	0
2319	2319_50	0.304669	0.060427	0.533999	0	1	0	0.378846	0.056249	0.931016	0	0	0	0.22845	0.05896	0.478868	0	1	0
2366	2366_67	0.321526	0.133268	0.870991	0	1	0	0.330827	0.022222	0.817704	0	1	0	0.359375	0.349206	0.995291	0	0	0
2493	2493_32	0.336314	-0.012126	0.013239	0	0	0	0.357143	-0.026087	0.170738	0	1	0	0.315568	0.00394	0.216023	0	1	0
2554	2554_50	0.514513	0.129071	0.804584	0	1	0	0.478261	-0.023851	0.226978	0	1	0	0.596285	0.31821	0.890725	0	1	0
2571	2571_71	0.163896	0.039769	0.464888	0	1	0	0.23105	0.013813	0.770333	0	1	0	0.093	0.065617	0.617609	0	1	0
2593	2593_55	0.130197	0.083601	0.743117	0	1	0	0.074468	0.064516	1	1	0	1	0.19	0.110732	0.657123	0	1	0
2646	2646_23	0.290252	0.233546	0.982407	0	0	0	0.136525	-0.026247	0.013934	0	0	0	0.451058	0.324207	0.938751	0	0	0
2741	2741_36	0.155827	0.072023	0.670021	0	1	0	0.035714	0	-100	1	0	0	0.254786	0.005075	0.250619	0	1	0
2779	2779_39	0.130566	0.106834	0.825971	0	1	0	0.079545	0.068965	1	1	0	1	0.190564	0.16472	0.862711	0	1	0
2802	2802_52	0.158395	0.025651	0.342595	0	1	0	0.228261	-0.022559	0.243542	0	1	0	0.07925	0.050433	0.630845	0	1	0
2814	2814_45	0.272034	0.08145	0.688656	0	1	0	0.326923	0.035324	0.871892	0	1	0	0.232432	0.206746	0.909274	0	0	0
2855	2855_49	0.18069	0.133756	0.882136	0	1	0	0.102273	-0.024613	0.232475	0	1	0	0.270875	0.231181	0.965153	0	0	0
2882	2882_36	0.151925	0.031286	0.395127	0	1	0	0.226444	-0.021986	0.258756	0	1	0	0.066667	0.05618	0.736797	0	1	0
2945	2945_22	0.483822	0.020923	0.236685	0	1	0	0.465015	-0.022601	0.279718	0	1	0	0.512605	0.079458	0.608515	0	1	0
3031	3031_52	0.245462	0.042175	0.447241	0	1	0	0.238878	0.010722	0.745708	0	1	0	0.266148	0.121156	0.74478	0	1	0
3032	3032_73	0.410797	0.030328	0.300406	0	1	0	0.449911	0.09365	0.984656	0	0	0	0.386539	-0.006108	0.135857	0	1	0
3057	3057_57	0.16934	-0.015757	0.001481	1	0	0	0.184006	-0.024054	0.222863	0	1	0	0.154294	-0.008359	0.159703	0	1	0
3066	3066_40	0.295835	0.07731	0.639194	0	1	0	0.347619	0.031673	0.876042	0	1	0	0.259804	0.194323	0.911441	0	0	0
3096	3096_36	0.164545	0.028144	0.366403	0	1	0	0.227955	-0.020473	0.297717	0	1	0	0.095238	0.084337	0.922349	0	0	0
3142	3142_49	0.146929	0.024602	0.332327	0	1	0	0.201049	0.006969	0.726072	0	1	0	0.091362	0.047952	0.509369	0	1	0
3148	3148_55	0.332876	-0.002836	0.043221	0	0	0	0.315476	-0.020242	0.318998	0	1	0	0.352963	0.020357	0.328413	0	1	0
3198	3198_29	0.284641	0.06762	0.580064	0	1	0	0.267206	0.00197	0.661956	0	1	0	0.324324	0.185668	0.814776	0	1	0
3205	3205_69	0.168771	0.052486	0.551775	0	1	0	0.159091	-0.029431	0.0292	0	0	0	0.190476	0.180723	0.931753	0	0	0
3238	3238_38	0.333355	0.045789	0.436263	0	1	0	0.384615	-0.024857	0.132927	0	1	0	0.281242	0.139509	0.700334	0	1	0
3274	3274_48	0.337282	-0.013675	0.010331	0	0	0	0.315385	-0.025212	0.152811	0	1	0	0.35755	-0.008116	0.110901	0	1	0
3299	3299_73	0.205957	-0.010264	0.016678	0	0	0	0.200855	-0.007797	0.567666	0	1	0	0.212282	-0.006782	0.098316	0	0	0
3324	3324_66	0.413575	0.045305	0.418755	0	1	0	0.446809	-0.018098	0.373459	0	1	0	0.385714	0.132047	0.685064	0	1	0
3362	3362_53	0.393591	0.058442	0.524534	0	1	0	0.370813	0.151459	0.995448	0	0	0	0.428382	0.004327	0.208682	0	1	0
3373	3373_39	0.29976	-0.001301	0.060609	0	0	0	0.248377	-0.02399	0.204728	0	1	0	0.344059	-0.005536	0.134562	0	1	0
3486	3486_47	0.491843	-0.000417	0.055746	0	0	0	0.470779	-0.020412	0.304994	0	1	0	0.499332	-0.008762	0.210207	0	1	0
3530	3530_22	0.20297	-0.013239	0.008334	0	0	0	0.216117	-0.024115	0.196238	0	1	0	0.190171	0.000976	0.193672	0	1	0
3572	3572_8	0.125653	0.087836	0.760355	0	1	0	0.033333	0.022472	-100	1	0	0	0.211039	0.068188	0.507363	0	1	0
3576	3576_73	0.298885	0.087109	0.693854	0	1	0	0.392308	-0.025644	0.103021	0	1	0	0.170732	0.160494	1	1	0	1
3738	3738_62	0.091806	0.013149	0.251947	0	1	0	0.056818	0.045977	1	1	0	1	0.12584	-0.009158	0.094597	0	0	0
3781	3781_39	0.289602	0.054426	0.495099	0	1	0	0.366071	0.001322	0.651957	0	1	0	0.200561	0.092087	0.592375	0	1	0
3811	3811_32	0.425018	-0.00254	0.063252	0	0	0	0.418605	-0.014076	0.436243	0	1	0	0.437468	0.022332	0.356787	0	1	0
3817	3817_47	0.159244	0.086789	0.743782	0	1	0	0.108696	-0.019617	0.358606	0	1	0	0.219549	0.180052	0.828723	0	1	0
4085	4085_50	0.522964	0.177966	0.928411	0	0	0	0.426573	0.018504	0.790617	0	1	0	0.486486	0.093278	0.652714	0	1	0
4097	4097_55	0.062229	0.052556	0.577461	0	1	0				0	1	0	0.12013	0.018414	0.345032	0	1	0
4112	4112_65	0.143573	0.004051	0.118518	0	1	0	0.203488	-0.026752	0.087552	0	0	0	0.076298	-0.00987	0.09521	0	0	0
4213	4213_32	0.461996	0.056806	0.49464	0	1	0	0.436594	-0.01906	0.325869	0	1	0	0.515017	0.1717	0.805789	0	1	0
4239	4239_49	0.233071	0.186998	0.950658	0	0	0	0.132432	-0.013095	0.469515	0	1	0	0.355317	0.311016	0.974648	0	0	0
4285	4285_26	0.188717	0.046337	0.480086	0	1	0	0.273519	-0.017457	0.376014	0	1	0	0.088235	0.074627	0.70614	0	1	0
4308	4308_27	0.100476	0.033018	0.460011	0	1	0	0.045455	0.034483	-100	1	0	0	0.152857	0.015877	0.356109	0	1	0
4352	4352_48	0.329768	0.083584	0.680014	0	1	0	0.398687	0.050094	0.917727	0	0	0	0.268617	0.159791	0.842708	0	1	0
4404	4404_53	0.120948	0.089406	0.766487	0	1	0	0.059441	-0.025017	0	1	0	0	0.186224	0.144362	0.780933	0	1	0
4438	4438_73	0.510714	0.160151	0.894957	0	1	0	0.514881	0.071725	0.945334	0	0	0	0.595455	0.362008	0.929341	0	0	0
4489	4489_45	0.299874	-0.01614	0.010772	0	0	0	0.310417	-0.025409	0.086772	0	0	0	0.289748	-0.004747	0.163106	0	1	0
4548	4548_69	0.119648	-0.012548	0	1	0	0	0.111111	-0.01486	0.462301	0	1	0	0.128518	-0.00793	0.108758	0	1	0
4573	4573_53	0.080101	0.127966	0.951732	0	0	0	0.011905	0	0.5	0	1	0	0.149485	0.145078	0.94185	0	0	0
4578	4578_11	0.22609	0.097969	0.750877	0	1	0	0.347826	-0.023638	0.228907	0	1	0	0.054054	0.041096	0.88074	0	1	0
4597	4597_55	0.513287	0.185694	0.939704	0	0	0	0.372727	0.011335	0.747191	0	1	0	0.495203	0.05606	0.548034	0	1	0
4672	4672_21	0.432758	0.036829	0.354843	0	1	0	0.455556	0.073086	0.971003	0	0	0	0.433058	0.05006	0.476357	0	1	0
4770	4770_34	0.214936	0.077041	0.652162	0	1	0	0.211111	0.015453	0.786919	0	1	0	0.239867	0.212459	0.927106	0	0	0
4826	4826_54	0.295226	0.018452	0.201066	0	1	0	0.258929	-0.014344	0.443957	0	1	0	0.335979	0.056747	0.495026	0	1	0
4830	4830_7	0.49088	-0.000983	0.052192	0	0	0	0.5	-0.014021	0.44989	0	1	0	0.479441	0.007772	0.28854	0	1	0
4864	4864_74	0.168506	0.026793	0.353607	0	1	0	0.238095	-0.02412	0.20116	0	1	0	0.089597	0.060854	0.582899	0	1	0
5043	5043_50	0.50348	0.008646	0.162188	0	1	0	0.49798	-0.015967	0.40825	0	1	0	0.502778	0.020795	0.365178	0	1	0
5084	5084_48	0.398344	0.246947	0.987501	0	0	0	0.214883	0.014319	0.779734	0	1	0	0.553108	0.298251	0.916143	0	0	0
5094	5094_72	0.099769	0.031225	0.445358	0	1	0	0.105263	0.093333	0.985072	0	0	0	0.098496	0.006366	0.297456	0	1	0
5103	5103_66	0.132484	0.066782	0.663752	0	1	0	0.038462	0	-100	1	0	0	0.216869	0.037158	0.396958	0	1	0
5119	5119_32	0.48742	0.007299	0.113155	0	1	0	0.475	-0.026533	0.165526	0	1	0	0.507716	0.05435	0.526024	0	1	0
5244	5244_62	0.138857	0.066763	0.663652	0	1	0	0.042553	0.032258	-100	1	0	0	0.223597	0.025069	0.339137	0	1	0
5251	5251_16	0.236481	0.000323	0.061343	0	0	0	0.26941	-0.01996	0.308511	0	1	0	0.203297	0.025944	0.343761	0	1	0
5255	5255_65	0.423558	0.025669	0.261884	0	1	0	0.436756	-0.02376	0.165744	0	1	0	0.423826	0.107566	0.656628	0	1	0
5267	5267_48	0.478345	-0.012016	0.006763	0	0	0	0.473422	-0.018713	0.341663	0	1	0	0.484129	-0.003667	0.253968	0	1	0
5298	5298_37	0.23691	0.155093	0.909127	0	0	0	0.132895	-0.013861	0.455777	0	1	0	0.351997	0.245457	0.90932	0	0	0
5306	5306_18	0.416313	0.002764	0.091875	0	0	0	0.436047	0.010895	0.739371	0	1	0	0.403266	0.010505	0.25745	0	1	0
5320	5320_31	0.246145	-0.009248	0.01801	0	0	0	0.259596	-0.01825	0.355976	0	1	0	0.234848	0.009966	0.247097	0	1	0
5340	5340_39	0.436973	-0.001435	0.044191	0	0	0	0.465035	-0.021851	0.295944	0	1	0	0.39881	-0.002992	0.160511	0	1	0
5352	5352_58	0.486498	0.119582	0.815188	0	1	0	0.44898	-0.021313	0.307465	0	1	0	0.577421	0.310565	0.888611	0	1	0
5354	5354_52	0.195062	0.038716	0.423077	0	1	0	0.220635	-0.016046	0.433767	0	1	0	0.177775	0.151482	0.808808	0	1	0
5356	5356_33	0.183066	0.02857	0.335301	0	1	0	0.130769	-0.010936	0.503699	0	1	0	0.236264	0.054144	0.46273	0	1	0
5358	5358_39	0.384774	0.056603	0.512564	0	1	0	0.361607	0.007489	0.717716	0	1	0	0.431915	0.150088	0.754257	0	1	0
5392	5392_34	0.187126	0.072767	0.645471	0	1	0	0.142857	-0.021832	0.233239	0	1	0	0.242449	0.170779	0.86647	0	1	0
5421	5421_7	0.226273	0.105338	0.779726	0	1	0	0.349294	-0.000509	0.630021	0	1	0	0.05814	0.047059	1	1	0	1
5449	5449_23	0.278327	-0.002003	0.057056	0	0	0	0.256494	-0.022649	0.221254	0	1	0	0.302198	0.022275	0.350206	0	1	0
5497	5497_57	0.473639	0.018673	0.195509	0	1	0	0.5	0.013149	0.773566	0	1	0	0.445959	0.021963	0.354791	0	1	0
5527	5527_25	0.140998	0.038843	0.49048	0	1	0	0.13244	0.018332	0.77584	0	1	0	0.156743	0.100255	0.679434	0	1	0
5577	5577_28	0.511034	0.071392	0.512759	0	1	0	0.493921	-0.022079	0.289816	0	1	0	0.54201	0.180324	0.751164	0	1	0
5641	5641_72	0.098684	0.032403	0.455067	0	1	0	0.038462	0	-100	1	0	0	0.155154	0.017029	0.362411	0	1	0
5678	5678_68	0.427602	0.224486	0.974949	0	0	0	0.264535	-0.010624	0.506564	0	1	0	0.569479	0.304842	0.882327	0	1	0
5736	5736_51	0.085152	0.069155	0.676195	0	1	0				0	1	0	0.161746	0.019904	0.377507	0	1	0
5740	5740_50	0.209104	0.009561	0.138294	0	1	0	0.227473	0.049569	0.927341	0	0	0	0.19673	-0.006522	0.134874	0	1	0
5748	5748_29	0.276663	0.064997	0.596572	0	1	0	0.326923	-0.015335	0.437595	0	1	0	0.234502	0.209281	0.917163	0	0	0
5766	5766_73	0.164022	0.046115	0.509501	0	1	0	0.163462	-0.0199	0.338165	0	1	0	0.175	0.164557	0.86203	0	1	0
5802	5802_34	0.487719	0.05271	0.493585	0	1	0	0.509524	0.014211	0.781079	0	1	0	0.420619	-0.002668	0.147382	0	1	0
5836	5836_67	0.30658	0.019294	0.208268	0	1	0	0.355856	-0.009442	0.50892	0	1	0	0.258125	0.062031	0.548868	0	1	0
5840	5840_70	0.38708	0.051615	0.479589	0	1	0	0.416181	-0.016671	0.385161	0	1	0	0.373095	0.166208	0.782663	0	1	0
5846	5846_52	0.482022	0.006014	0.102611	0	1	0	0.458967	-0.008745	0.527271	0	1	0	0.497564	0.004618	0.316316	0	1	0
5847	5847_21	0.10898	0.063378	0.655021	0	1	0	0.03125	0.021053	-100	1	0	0	0.180912	0.040666	0.411248	0	1	0
5906	5906_14	0.417713	0.030973	0.305723	0	1	0	0.415433	-0.024744	0.198062	0	1	0	0.440351	0.128338	0.686087	0	1	0
5913	5913_14	0.478193	0.011676	0.151111	0	1	0	0.493162	-0.020517	0.344179	0	1	0	0.458188	0.035463	0.420526	0	1	0
5942	5942_70	0.340485	0.019996	0.207513	0	1	0	0.284053	-0.011956	0.486122	0	1	0	0.392838	0.032925	0.383198	0	1	0
5952	5952_48	0.273796	0.010396	0.156656	0	1	0	0.309295	-0.003872	0.637291	0	1	0	0.241011	0.039852	0.459815	0	1	0
5958	5958_74	0.261628	0.066705	0.606821	0	1	0	0.343023	-0.013515	0.471685	0	1	0	0.166667	0.155844	1	1	0	1
5996	5996_9	0.503607	0.008241	0.158836	0	1	0	0.50813	-0.001917	0.631142	0	1	0	0.511513	0.04243	0.480427	0	1	0
6053	6053_66	0.411299	0.021984	0.231596	0	1	0	0.461735	-0.013774	0.451982	0	1	0	0.335052	-0.004083	0.146514	0	1	0
6069	6069_8	0.360437	0.113003	0.796147	0	1	0	0.440994	-0.015258	0.420163	0	1	0	0.246463	0.222234	0.954073	0	0	0
6077	6077_24	0.251389	0.027816	0.325102	0	1	0	0.278846	0.076109	0.950549	0	0	0	0.233333	0.009276	0.242167	0	1	0
6081	6081_70	0.128699	0.039025	0.491789	0	1	0	0.127907	0.117647	1	1	0	1	0.135687	0.008797	0.271237	0	1	0
6100	6100_66	0.176925	0.018247	0.23642	0	1	0	0.241289	-0.00517	0.573037	0	1	0	0.104865	7.5e-05	0.255204	0	1	0
6160	6160_62	0.303139	-0.014612	0.013597	0	0	0	0.290087	-0.023734	0.170092	0	1	0	0.315738	-0.007689	0.112176	0	1	0
6171	6171_31	0.513281	0.248597	0.986537	0	0	0	0.433333	-0.005803	0.570936	0	1	0	0.666756	0.496798	0.97603	0	0	0
6183	6183_9	0.141837	0.043142	0.520272	0	1	0	0.159188	0.02702	0.79893	0	1	0	0.132353	0.119403	0.967631	0	0	0
6214	6214_33	0.429547	0.057948	0.503854	0	1	0	0.444444	0.064149	0.941943	0	0	0	0.446019	0.118024	0.663576	0	1	0
6219	6219_65	0.117675	0.206873	0.977795	0	0	0	0.010638	0	0.5	0	1	0	0.226316	0.222222	0.95781	0	0	0
6232	6232_53	0.473396	0.18518	0.954262	0	0	0	0.345745	-0.014999	0.417486	0	1	0	0.577551	0.271867	0.842119	0	1	0
6285	6285_55	0.42123	0.07099	0.583188	0	1	0	0.473244	-0.015305	0.409488	0	1	0	0.342492	0.11774	0.671114	0	1	0
6290	6290_18	0.483531	-0.013135	0.004777	0	0	0	0.476449	-0.020432	0.304553	0	1	0	0.490112	-0.007075	0.225183	0	1	0
6347	6347_12	0.442744	0.051012	0.464051	0	1	0	0.384615	0.003326	0.677638	0	1	0	0.495255	0.077281	0.610951	0	1	0
6359	6359_10	0.360705	0.028928	0.302541	0	1	0	0.427052	0.005051	0.690603	0	1	0	0.273407	-0.008192	0.13886	0	1	0
6369	6369_50	0.426259	0.086719	0.671932	0	1	0	0.349573	-0.012445	0.462701	0	1	0	0.505968	0.160688	0.788523	0	1	0
6372	6372_41	0.444816	0.100606	0.742665	0	1	0	0.355993	-0.025835	0.17666	0	1	0	0.52849	0.177014	0.786946	0	1	0
6396	6396_66	0.30915	0.16876	0.936008	0	0	0	0.116964	0.003382	0.647344	0	1	0	0.44375	0.104478	0.631926	0	1	0
6403	6403_17	0.404082	0.098001	0.727697	0	1	0	0.31044	-0.006707	0.600204	0	1	0	0.493447	0.156058	0.779291	0	1	0
6452	6452_32	0.399174	0.094655	0.735669	0	1	0	0.455729	-0.021458	0.304371	0	1	0	0.329141	0.218354	0.868642	0	1	0
6474	6474_69	0.427058	-0.007474	0.041805	0	0	0	0.428118	-0.029339	0	1	0	0	0.43094	0.025802	0.359899	0	1	0
6494	6494_51	0.147331	0.044065	0.495707	0	1	0	0.236702	-0.023428	0.220086	0	1	0	0.040541	0.027397	0.594646	0	1	0
6506	6506_13	0.220471	0.1028	0.770124	0	1	0	0.121875	-0.005301	0.575551	0	1	0	0.317734	0.140501	0.724623	0	1	0
6534	6534_19	0.181691	0.145076	0.905869	0	0	0	0.111296	-0.000615	0.616709	0	1	0	0.269231	0.25974	0.991069	0	0	0
6535	6535_49	0.353082	0.047971	0.456169	0	1	0	0.429487	-0.01271	0.469406	0	1	0	0.242594	0.021649	0.364135	0	1	0
6554	6554_19	0.116784	0.158256	0.932973	0	0	0	0.010417	0	0.5	0	1	0	0.218642	0.148438	0.737781	0	1	0
6590	6590_25	0.237905	0.056268	0.531193	0	1	0	0.269737	0.052132	0.911127	0	0	0	0.220721	0.123951	0.668585	0	1	0
6605	6605_55	0.289251	0.085827	0.687037	0	1	0	0.31535	-0.019231	0.346997	0	1	0	0.2875	0.278481	0.967045	0	0	0
6607	6607_27	0.400837	0.005622	0.106275	0	1	0	0.38587	-0.022408	0.222537	0	1	0	0.422715	0.047467	0.466037	0	1	0
6618	6618_48	0.479557	0.008624	0.124343	0	1	0	0.454955	-0.00484	0.581077	0	1	0	0.497172	0.007012	0.3325	0	1	0
6634	6634_69	0.344429	0.015312	0.179828	0	1	0	0.378205	-0.0248	0.135091	0	1	0	0.3125	0.069679	0.536604	0	1	0
6647	6647_26	0.180918	-0.002182	0.05726	0	0	0	0.214912	0.002165	0.683086	0	1	0	0.146537	-0.011201	0.1186	0	1	0
6654	6654_63	0.521054	0.172152	0.918709	0	0	0	0.473141	-0.023049	0.245448	0	1	0	0.619926	0.389185	0.936806	0	0	0
6670	6670_36	0.481488	0.022431	0.250782	0	1	0	0.512821	0.057798	0.918932	0	0	0	0.454025	-0.009185	0.133687	0	1	0
6673	6673_13	0.377556	0.106292	0.786862	0	1	0	0.380952	-0.014357	0.438888	0	1	0	0.419192	0.311944	0.954489	0	0	0
6717	6717_73	0.218875	-0.018553	0.000105	1	0	0	0.227273	-0.031746	0.019372	0	0	0	0.210843	-0.002567	0.142751	0	1	0
6760	6760_30	0.480216	-0.000875	0.052862	0	0	0	0.484259	0.017495	0.812794	0	1	0	0.483631	-0.003834	0.252602	0	1	0
6791	6791_34	0.415354	0.008053	0.125573	0	1	0	0.433281	-0.024079	0.153108	0	1	0	0.4025	0.055143	0.473768	0	1	0
6792	6792_46	0.135892	0.040671	0.503328	0	1	0	0.166121	0.043382	0.862482	0	1	0	0.111071	0.08333	0.879231	0	1	0
6798	6798_19	0.130983	0.026485	0.38393	0	1	0	0.136646	-0.023472	0.159344	0	1	0	0.130952	0.120482	0.975299	0	0	0
6828	6828_14	0.448689	0.021904	0.222737	0	1	0	0.391026	-0.013171	0.461408	0	1	0	0.484836	0.006787	0.331011	0	1	0
6886	6886_58	0.481185	0.185007	0.943879	0	0	0	0.338057	0.069461	0.945828	0	0	0	0.534341	0.120879	0.659128	0	1	0
6918	6918_12	0.450257	0.060176	0.522685	0	1	0	0.4018	0.03313	0.892484	0	1	0	0.5	0.084328	0.622714	0	1	0
6951	6951_57	0.337556	8e-06	0.057136	0	0	0	0.383333	-0.012973	0.464977	0	1	0	0.286492	-0.001079	0.195758	0	1	0
6956	6956_54	0.489134	0.228425	0.976605	0	0	0	0.513975	0.035359	0.843246	0	1	0	0.369515	0.299066	0.965374	0	0	0
6967	6967_30	0.19867	0.063242	0.589009	0	1	0	0.076923	-0.026408	0	1	0	0	0.296875	0.012189	0.292581	0	1	0
7001	7001_26	0.495371	0.050539	0.51202	0	1	0	0.50463	-0.009551	0.526146	0	1	0	0.458179	0.058836	0.505927	0	1	0
7006	7006_43	0.163057	0.198963	0.974736	0	0	0	0.05	0.037975	-100	1	0	0	0.281122	0.241868	0.905496	0	0	0
7065	7065_28	0.225568	0.058782	0.546746	0	1	0	0.322702	-0.01625	0.418605	0	1	0	0.102622	0.057989	0.564426	0	1	0
7076	7076_66	0.482757	0.045173	0.442994	0	1	0	0.5	0.014769	0.784919	0	1	0	0.481105	0.107711	0.672439	0	1	0
7115	7115_68	0.197671	0.012538	0.180923	0	1	0	0.242063	0.026029	0.845998	0	1	0	0.153383	-0.008083	0.163273	0	1	0
7140	7140_55	0.128203	-0.016714	0	1	0	0	0.158537	-0.030619	0.001363	1	0	0	0.096485	-0.008462	0.183494	0	1	0
7144	7144_48	0.320635	0.084504	0.684996	0	1	0	0.307143	-0.022046	0.24631	0	1	0	0.365492	0.252609	0.918129	0	0	0
7183	7183_68	0.288827	0.040945	0.395553	0	1	0	0.370536	-0.004105	0.583829	0	1	0	0.185027	0.016655	0.294302	0	1	0
7226	7226_62	0.473976	0.064419	0.541052	0	1	0	0.507143	0.015978	0.792994	0	1	0	0.404555	0.0413	0.420724	0	1	0
7241	7241_52	0.199748	0.04635	0.480176	0	1	0	0.206478	-0.026471	0.099352	0	0	0	0.2058	0.178635	0.824565	0	1	0
7267	7267_44	0.181055	0.035371	0.395523	0	1	0	0.257576	-0.024704	0.144712	0	1	0	0.093023	0.082353	0.847427	0	1	0
7406	7406_6	0.243465	0.050097	0.502581	0	1	0	0.19103	0.004028	0.652925	0	1	0	0.302083	0.098672	0.602616	0	1	0
7410	7410_27	0.33344	0.032141	0.319405	0	1	0	0.367133	-0.000345	0.632031	0	1	0	0.308858	0.099307	0.604233	0	1	0
7442	7442_71	0.340527	0.034801	0.343472	0	1	0	0.366279	-0.023861	0.223589	0	1	0	0.326593	0.135518	0.713412	0	1	0
7447	7447_35	0.240347	0.097523	0.749035	0	1	0	0.355072	0.02551	0.847593	0	1	0	0.093888	0.064828	0.611449	0	1	0
7476	7476_45	0.202526	0.023812	0.290477	0	1	0	0.207641	-0.021307	0.296109	0	1	0	0.205466	0.107682	0.646383	0	1	0
7478	7478_59	0.154838	0.039494	0.462811	0	1	0	0.126307	0.02384	0.764903	0	1	0	0.189512	0.081065	0.55499	0	1	0
7515	7515_8	0.507567	0.080093	0.696225	0	1	0	0.500729	-0.019331	0.320506	0	1	0	0.553125	0.234493	0.844113	0	1	0
7544	7544_28	0.252367	0.04969	0.49995	0	1	0	0.313034	-0.009076	0.540078	0	1	0	0.192262	0.14815	0.795674	0	1	0
7547	7547_53	0.383582	0.089602	0.710649	0	1	0	0.292208	-0.005355	0.618437	0	1	0	0.472426	0.143458	0.744792	0	1	0
7556	7556_16	0.441697	0.18941	0.954357	0	0	0	0.456044	-0.014042	0.447504	0	1	0	0.5	0.492754	0.999517	1	0	1
7570	7570_10	0.461722	0.012227	0.142871	0	1	0	0.422222	-0.001331	0.627911	0	1	0	0.486	-0.006933	0.226421	0	1	0
7615	7615_68	0.382021	-0.016851	0.011333	0	0	0	0.352941	-0.035931	0.008183	0	0	0	0.407048	-0.010432	0.074525	0	0	0
7638	7638_47	0.459414	0.245232	0.990564	0	0	0	0.534091	0.111336	0.97378	0	0	0	0.295013	0.258087	0.933861	0	0	0
7645	7645_64	0.226595	0.074431	0.638099	0	1	0	0.157248	-0.030904	1.5e-05	1	0	0	0.302879	0.150319	0.724348	0	1	0
7673	7673_11	0.379628	-0.009529	0.029444	0	0	0	0.383721	-0.015646	0.412046	0	1	0	0.378992	0.005874	0.226098	0	1	0
7800	7800_17	0.157474	-0.001143	0.070936	0	0	0	0.143688	-0.002705	0.608404	0	1	0	0.173175	0.011222	0.328939	0	1	0
7810	7810_16	0.406939	0.079124	0.630475	0	1	0	0.440966	0.018327	0.789559	0	1	0	0.399054	0.206634	0.824776	0	1	0
7834	7834_11	0.209283	0.032969	0.361327	0	1	0	0.258929	-0.014344	0.443957	0	1	0	0.160983	0.117151	0.754317	0	1	0
7854	7854_23	0.214551	0.031745	0.35048	0	1	0	0.232057	-0.030633	0.037281	0	0	0	0.207027	0.148356	0.737548	0	1	0
7868	7868_29	0.34583	0.10526	0.767173	0	1	0	0.242794	-0.02904	0.070836	0	0	0	0.449179	0.178475	0.778662	0	1	0
7886	7886_59	0.451347	0.151606	0.900153	0	0	0	0.489011	0.003896	0.718812	0	1	0	0.426201	0.346001	0.973993	0	0	0
7918	7918_68	0.416696	0.071525	0.586373	0	1	0	0.456268	-0.003474	0.599104	0	1	0	0.3857	0.18089	0.782604	0	1	0
7922	7922_51	0.484014	-0.010625	0.00987	0	0	0	0.493197	-0.01738	0.430387	0	1	0	0.472527	-0.008503	0.132618	0	1	0
7933	7933_7	0.211813	0.154529	0.908168	0	0	0	0.133333	-0.025756	0.037683	0	0	0	0.311467	0.289185	0.95671	0	0	0
7952	7952_8	0.475899	-0.003877	0.040001	0	0	0	0.452381	-0.022715	0.277237	0	1	0	0.49123	-0.00326	0.257277	0	1	0
7963	7963_50	0.248353	0.002241	0.085471	0	0	0	0.204861	-0.003545	0.621796	0	1	0	0.288931	-0.003721	0.172555	0	1	0
7974	7974_37	0.352404	0.25432	0.987005	0	0	0	0.218168	-0.017003	0.412867	0	1	0	0.523895	0.420335	0.9867	0	0	0
7997	7997_50	0.26618	0.12024	0.842297	0	1	0	0.392308	-0.025644	0.103021	0	1	0	0.068643	0.038784	0.491512	0	1	0
8027	8027_6	0.496111	-0.006441	0.057997	0	0	0	0.502381	0.004663	0.702555	0	1	0	0.494684	-0.007868	0.218204	0	1	0
8038	8038_48	0.405453	0.056993	0.498016	0	1	0	0.465116	0.039851	0.912187	0	0	0	0.339039	0.061736	0.511346	0	1	0
8054	8054_41	0.499025	0.055894	0.547815	0	1	0	0.481818	0.01955	0.808758	0	1	0	0.532609	0.117802	0.650667	0	1	0
8059	8059_35	0.288945	0.035363	0.348914	0	1	0	0.239583	-0.023842	0.208784	0	1	0	0.343718	0.091819	0.602442	0	1	0
8065	8065_8	0.502448	0.238164	0.987459	0	0	0	0.494147	-0.022683	0.266311	0	1	0	0.605452	0.570223	0.999726	1	0	1
8105	8105_71	0.471713	0.121967	0.822593	0	1	0	0.489796	-0.016896	0.441463	0	1	0	0.477528	0.308337	0.930183	0	0	0
8184	8184_72	0.497252	-0.005567	0.062629	0	0	0	0.5	-0.028406	0.011382	0	0	0	0.483511	-0.004811	0.24452	0	1	0
8185	8185_49	0.133911	-0.005309	0.003592	0	0	0	0.109467	-0.008424	0.544063	0	1	0	0.157927	-0.005867	0.189878	0	1	0
8234	8234_56	0.188807	0.018429	0.2382	0	1	0	0.231481	0.01709	0.793793	0	1	0	0.147392	0.028922	0.420008	0	1	0
8257	8257_70	0.171428	0.031505	0.397073	0	1	0	0.133929	-0.023639	0.151068	0	1	0	0.212919	0.084349	0.555121	0	1	0
8284	8284_41	0.230879	0.145689	0.89188	0	1	0	0.357903	0.109155	0.987293	0	0	0	0.081395	0.070588	0.661431	0	1	0
8290	8290_43	0.135	0.266332	0.996926	0	0	0				0	1	0	0.27	0.266332	0.994759	0	0	0
8302	8302_38	0.309561	0.014785	0.170432	0	1	0	0.342576	-0.016618	0.410593	0	1	0	0.279918	0.065085	0.512002	0	1	0
8327	8327_19	0.469895	-0.010731	0.015529	0	0	0	0.462054	-0.013513	0.456292	0	1	0	0.477628	-0.008268	0.135286	0	1	0
8330	8330_26	0.16166	0.000383	0.084085	0	0	0	0.10625	-0.040953	0	1	0	0	0.212536	-0.000278	0.164551	0	1	0
8350	8350_17	0.283701	0.01335	0.158842	0	1	0	0.270186	0.023529	0.815207	0	1	0	0.304666	0.028448	0.3806	0	1	0
8354	8354_32	0.35384	0.005928	0.102166	0	1	0	0.403743	-0.015222	0.414398	0	1	0	0.29449	0.003039	0.22901	0	1	0
8368	8368_63	0.471953	0.506536	1	1	0	1	0.248447	-0.006499	0.554853	0	1	0	0.76888	0.719434	0.998033	1	0	1
8415	8415_13	0.113414	-0.013639	0	1	0	0	0.126667	-0.00662	0.562705	0	1	0	0.10148	-0.009229	0.175705	0	1	0
8432	8432_64	0.388355	0.016497	0.189332	0	1	0	0.435897	-0.023406	0.17955	0	1	0	0.325	0.022166	0.341237	0	1	0
8448	8448_23	0.2073	0.186852	0.960759	0	0	0	0.08349	-0.023304	0.264221	0	1	0	0.336152	0.251246	0.914321	0	0	0
8502	8502_68	0.50366	0.304911	0.996623	0	0	0	0.385135	-0.027115	0.049504	0	0	0	0.694792	0.561597	0.984168	0	0	0
8568	8568_56	0.246047	0.053439	0.524142	0	1	0	0.305648	-0.022685	0.218663	0	1	0	0.186047	0.176471	0.913041	0	0	0
8658	8658_7	0.461385	0.056516	0.492842	0	1	0	0.382212	-0.017478	0.369221	0	1	0	0.507035	0.049915	0.509734	0	1	0
8759	8759_6	0.340195	0.064247	0.563583	0	1	0	0.398539	0.002786	0.672248	0	1	0	0.28355	0.156239	0.737218	0	1	0
8788	8788_57	0.260357	0.007083	0.126233	0	1	0	0.238462	0.027971	0.855393	0	1	0	0.286213	0.003422	0.231939	0	1	0
8813	8813_29	0.428264	-0.010726	0.030482	0	0	0	0.425926	-0.024325	0.143253	0	1	0	0.434759	0.012259	0.270896	0	1	0
8822	8822_45	0.134841	0.100783	0.807007	0	1	0	0.043478	0.032967	-100	1	0	0	0.221605	0.09543	0.587292	0	1	0
8830	8830_71	0.25694	0.009504	0.148313	0	1	0	0.315873	-0.020722	0.305003	0	1	0	0.188333	0.009323	0.250381	0	1	0
8838	8838_59	0.479352	0.032837	0.344903	0	1	0	0.5	-0.024445	0.145264	0	1	0	0.411238	-0.009153	0.086591	0	0	0
8854	8854_25	0.261288	0.055956	0.540269	0	1	0	0.31535	-0.019231	0.346997	0	1	0	0.210569	0.183541	0.839005	0	1	0
8886	8886_6	0.370967	0.007495	0.114195	0	1	0	0.405556	-0.013853	0.440359	0	1	0	0.334722	0.028449	0.375939	0	1	0
8949	8949_60	0.395522	0.024491	0.258208	0	1	0	0.354227	-0.02034	0.306055	0	1	0	0.441082	0.06993	0.539404	0	1	0
8967	8967_15	0.447271	-0.002803	0.03745	0	0	0	0.430233	-0.001105	0.628008	0	1	0	0.463779	-0.005526	0.165517	0	1	0
8993	8993_64	0.262643	0.032026	0.363506	0	1	0	0.314672	-0.021384	0.284946	0	1	0	0.210279	0.110408	0.630189	0	1	0
9016	9016_9	0.460302	-1.3e-05	0.059459	0	0	0	0.444444	-0.027763	0.013769	0	0	0	0.480526	0.034741	0.449833	0	1	0
9033	9033_10	0.485404	0.136798	0.862944	0	1	0	0.548077	0.162135	0.993048	0	0	0	0.424601	0.107896	0.657491	0	1	0
9145	9145_11	0.516347	0.136067	0.829038	0	1	0	0.519886	0.184823	0.996475	0	0	0	0.524965	0.107791	0.622049	0	1	0
9177	9177_52	0.27835	0.069433	0.591439	0	1	0	0.314286	-0.019871	0.329504	0	1	0	0.258208	0.235055	0.969537	0	0	0
9179	9179_16	0.171022	0.051138	0.542925	0	1	0	0.158537	0.148148	0.994645	0	0	0	0.192691	0.016544	0.293672	0	1	0
9185	9185_64	0.424475	0.183532	0.944617	0	0	0	0.485714	0.073193	0.964643	0	0	0	0.397059	0.38806	0.989479	0	0	0
9205	9205_38	0.071946	0.042778	0.517175	0	1	0	0.076087	0.065934	1	1	0	1	0.071429	0.066667	1	1	0	1
9238	9238_70	0.406611	0.038833	0.369298	0	1	0	0.453416	0.00241	0.67069	0	1	0	0.353608	0.068691	0.534074	0	1	0
9265	9265_21	0.151587	0.261835	0.995298	0	0	0	0.014286	0	0.5	0	1	0	0.291667	0.28169	0.971877	0	0	0
9362	9362_27	0.246585	0.01134	0.165586	0	1	0	0.260684	-0.0028	0.610444	0	1	0	0.23916	0.054336	0.463392	0	1	0
9367	9367_74	0.430659	0.046016	0.428147	0	1	0	0.391156	0.000664	0.650102	0	1	0	0.481299	0.10495	0.666072	0	1	0
9387	9387_16	0.50124	-0.015132	0.022804	0	0	0	0.5	-0.034259	0	1	0	0	0.501853	0.002655	0.213285	0	1	0
9388	9388_32	0.087826	-0.007055	0.000202	1	0	0	0.058362	-0.024691	0	1	0	0	0.115995	-0.009426	0.091464	0	0	0
9431	9431_24	0.278062	0.004639	0.095274	0	0	0	0.235795	0.008298	0.724548	0	1	0	0.317683	-0.006369	0.124949	0	1	0
9441	9441_70	0.417209	-0.003656	0.057953	0	0	0	0.397186	0.00327	0.677083	0	1	0	0.437229	-0.009955	0.126783	0	1	0
9445	9445_32	0.49702	0.068002	0.625933	0	1	0	0.518219	0.048333	0.893283	0	1	0	0.485261	0.107135	0.685376	0	1	0
9450	9450_34	0.463461	-0.008017	0.02365	0	0	0	0.459083	-0.008069	0.53678	0	1	0	0.470425	-0.002426	0.197633	0	1	0
9469	9469_68	0.452125	-0.01353	0.005175	0	0	0	0.453704	-0.016392	0.405995	0	1	0	0.455375	7.2e-05	0.211369	0	1	0
9477	9477_13	0.491113	0.365811	0.999251	1	0	1	0.385017	-0.017764	0.362004	0	1	0	0.737379	0.686647	0.997998	1	0	1
9518	9518_68	0.467527	0.015223	0.166867	0	1	0	0.444056	-0.031496	0	1	0	0	0.5	0.074445	0.593318	0	1	0
9587	9587_61	0.211526	0.050401	0.494395	0	1	0	0.237336	-0.016296	0.393895	0	1	0	0.197368	0.186667	0.958005	0	0	0
9589	9589_22	0.36427	0.199845	0.960099	0	0	0	0.383117	0.209516	0.999984	1	0	1	0.422442	0.336956	0.969398	0	0	0
9611	9611_25	0.345761	0.310634	0.996253	0	0	0	0.107903	-0.019099	0.373343	0	1	0	0.533599	0.31269	0.944049	0	0	0
9639	9639_69	0.417418	0.05534	0.487706	0	1	0	0.429054	0.164477	0.999177	1	0	1	0.431325	0.002722	0.195131	0	1	0
9670	9670_69	0.504418	0.201895	0.973766	0	0	0	0.497222	-5.5e-05	0.682041	0	1	0	0.375263	0.179491	0.807884	0	1	0
9686	9686_33	0.490876	0.058502	0.528805	0	1	0	0.465157	0.088639	0.982142	0	0	0	0.503267	0.005712	0.243784	0	1	0
9700	9700_13	0.352004	-0.013558	0.007826	0	0	0	0.360465	-0.022539	0.25501	0	1	0	0.344287	-0.001963	0.166166	0	1	0
9745	9745_13	0.453348	-0.007168	0.019932	0	0	0	0.458472	-0.015224	0.427123	0	1	0	0.451972	0.009356	0.27867	0	1	0
9747	9747_20	0.434878	0.273825	0.993802	0	0	0	0.263864	-0.006221	0.568109	0	1	0	0.602185	0.392065	0.938575	0	0	0
9794	9794_16	0.47074	0.003833	0.082489	0	0	0	0.487351	0.017383	0.81218	0	1	0	0.460714	0.003738	0.255121	0	1	0
9815	9815_16	0.420814	0.003192	0.094421	0	0	0	0.379699	-0.008757	0.531227	0	1	0	0.452584	-0.007367	0.149745	0	1	0
9870	9870_25	0.357807	0.107999	0.777791	0	1	0	0.406593	-0.023568	0.226613	0	1	0	0.325	0.316456	0.97981	0	0	0
9897	9897_40	0.420674	-0.01384	0.021682	0	0	0	0.428444	-0.02571	0.086885	0	0	0	0.413807	0.00066	0.177258	0	1	0
9943	9943_59	0.2528	0.020265	0.25257	0	1	0	0.263258	0.046757	0.898414	0	1	0	0.251092	0.026632	0.393048	0	1	0
10015	10015_54	0.416781	0.043897	0.408286	0	1	0	0.448617	0.052089	0.942257	0	0	0	0.406525	0.085612	0.595015	0	1	0
10067	10067_43	0.428392	0.207859	0.965443	0	0	0	0.41578	-0.02692	0.146379	0	1	0	0.535714	0.53012	0.998809	1	0	1
10076	10076_27	0.163428	-0.007817	0.024998	0	0	0	0.1875	-0.024398	0.211707	0	1	0	0.139175	0.013207	0.306469	0	1	0
10120	10120_44	0.455116	-0.002774	0.045154	0	0	0	0.458333	-0.026663	0.190578	0	1	0	0.459491	0.037624	0.429785	0	1	0
10171	10171_61	0.388043	0.038246	0.377363	0	1	0	0.423077	0.014427	0.764688	0	1	0	0.364118	0.095265	0.614242	0	1	0
10173	10173_25	0.205984	0.01954	0.249059	0	1	0	0.141026	0.019067	0.77999	0	1	0	0.264115	-0.005553	0.162463	0	1	0
10187	10187_55	0.489467	-0.005639	0.027257	0	0	0	0.475155	-0.016926	0.378269	0	1	0	0.497253	-0.008049	0.216596	0	1	0
10242	10242_70	0.284963	0.212503	0.973315	0	0	0	0.099567	-0.025537	0.206113	0	1	0	0.440735	0.21335	0.829463	0	1	0
10273	10273_70	0.508225	0.05708	0.555691	0	1	0	0.511257	0.028216	0.805813	0	1	0	0.516457	0.106217	0.680254	0	1	0
10295	10295_40	0.172731	0.053875	0.560826	0	1	0	0.101449	-0.01825	0.352196	0	1	0	0.242361	0.077615	0.605976	0	1	0
10308	10308_15	0.432554	0.055441	0.493303	0	1	0	0.381533	-0.006934	0.556984	0	1	0	0.491837	0.119693	0.712446	0	1	0
10317	10317_73	0.317442	0.001334	0.064391	0	0	0	0.282609	0.005588	0.695835	0	1	0	0.350877	-0.006073	0.129689	0	1	0
10322	10322_17	0.40118	0.244834	0.986959	0	0	0	0.201923	0.080242	0.96645	0	0	0	0.538248	0.219329	0.854622	0	1	0
10340	10340_19	0.163515	0.02762	0.361471	0	1	0	0.238095	-0.007028	0.54747	0	1	0	0.077835	-0.005047	0.131115	0	1	0
10361	10361_35	0.2958	0.101599	0.763455	0	1	0	0.301709	-0.025337	0.090385	0	0	0	0.324324	0.315068	0.978801	0	0	0
10407	10407_62	0.407456	0.058935	0.509892	0	1	0	0.3125	-0.021984	0.248912	0	1	0	0.477059	0.061926	0.54861	0	1	0
10453	10453_42	0.207888	0.085513	0.712886	0	1	0	0.138996	0.00259	0.661608	0	1	0	0.284184	0.149894	0.723417	0	1	0
10462	10462_66	0.347888	-0.005446	0.032963	0	0	0	0.33871	0.014153	0.771321	0	1	0	0.361472	-0.011556	0.078665	0	0	0
10481	10481_74	0.480624	-0.006604	0.023117	0	0	0	0.483696	-0.021818	0.299525	0	1	0	0.481481	0.016895	0.353758	0	1	0
10486	10486_25	0.475167	0.015313	0.167602	0	1	0	0.495342	-0.022292	0.281695	0	1	0	0.431818	0.005605	0.219241	0	1	0
10505	10505_50	0.412121	0.042471	0.397509	0	1	0	0.411565	0.042318	0.921944	0	0	0	0.436224	0.0943	0.606489	0	1	0
11415	11415_22	0.227641	-0.004428	0.032	0	0	0	0.271853	-0.024118	0.167239	0	1	0	0.17867	-0.001223	0.177292	0	1	0
11421	11421_50	0.487697	0.017433	0.204012	0	1	0	0.487179	0.001884	0.70075	0	1	0	0.504145	0.063506	0.557991	0	1	0
11427	11427_18	0.203158	0.13212	0.878297	0	1	0	0.322898	0.125221	0.986009	0	0	0	0.069554	-0.008845	0.102798	0	1	0
12634	12634_32	0.277769	0.006538	0.107973	0	1	0	0.218845	-0.019315	0.355165	0	1	0	0.329241	0.001237	0.193693	0	1	0
12636	12636_69	0.404003	0.010958	0.145948	0	1	0	0.431818	-0.003587	0.59894	0	1	0	0.379808	0.036921	0.401662	0	1	0
12655	12655_47	0.507527	0.057421	0.557949	0	1	0	0.481633	-0.019078	0.333928	0	1	0	0.532549	0.125063	0.670378	0	1	0
12776	12776_10	0.161721	-0.004098	0.048016	0	0	0	0.121591	-0.012664	0.494324	0	1	0	0.199719	-0.009606	0.108046	0	1	0
12853	12853_55	0.227645	0.080665	0.671059	0	1	0	0.251672	0.048296	0.924375	0	0	0	0.223666	0.19949	0.886921	0	1	0
12872	12872_39	0.218417	0.04881	0.484016	0	1	0	0.302696	-0.023212	0.194736	0	1	0	0.118421	0.106667	0.873148	0	1	0
12899	12899_39	0.306266	-0.000772	0.063365	0	0	0	0.289663	0.021024	0.832314	0	1	0	0.326255	-0.009733	0.092016	0	0	0
12906	12906_51	0.479589	0.037061	0.38047	0	1	0	0.478261	-0.014069	0.431933	0	1	0	0.505935	0.133009	0.738825	0	1	0
13090	13090_53	0.362515	0.029576	0.308294	0	1	0	0.403061	-0.024345	0.207733	0	1	0	0.322195	0.097712	0.618828	0	1	0
13103	13103_70	0.371865	0.098298	0.738309	0	1	0	0.454762	-0.000732	0.63375	0	1	0	0.244936	0.120063	0.741674	0	1	0
13150	13150_67	0.400904	-0.016341	0.012236	0	0	0	0.421875	-0.027458	0.134079	0	1	0	0.379008	-0.006444	0.133157	0	1	0
13160	13160_71	0.483349	0.039768	0.402223	0	1	0	0.497024	-0.018384	0.405672	0	1	0	0.465906	0.094041	0.639658	0	1	0
13202	13202_22	0.502867	0.027007	0.326185	0	1	0	0.505405	0.061561	0.949538	0	0	0	0.499644	-0.00928	0.20551	0	1	0
13525	13525_69	0.208967	-0.014628	0.001827	1	0	0	0.197297	-0.029057	0.007138	0	0	0	0.221645	0.002834	0.191981	0	1	0
13543	13543_46	0.467072	0.137387	0.869088	0	1	0	0.491279	-0.01017	0.558644	0	1	0	0.464424	0.333519	0.945639	0	0	0
13591	13591_36	0.483966	0.222548	0.973549	0	0	0	0.5	0.000832	0.662964	0	1	0	0.512195	0.506173	0.99992	1	0	1
13601	13601_13	0.499281	0.011221	0.183987	0	1	0	0.483766	-0.008139	0.587419	0	1	0	0.504744	0.010085	0.283624	0	1	0
13667	13667_57	0.289959	0.014522	0.168289	0	1	0	0.33631	0.029033	0.848569	0	1	0	0.243669	-0.00526	0.165048	0	1	0
13689	13689_74	0.443024	-0.008269	0.016487	0	0	0	0.456395	-0.002289	0.61434	0	1	0	0.43253	-0.007872	0.098726	0	0	0
13694	13694_36	0.247422	-0.002741	0.050236	0	0	0	0.286325	-0.022609	0.222667	0	1	0	0.206213	0.013625	0.272018	0	1	0
13705	13705_9	0.293546	0.00973	0.130862	0	1	0	0.342391	-0.012694	0.485587	0	1	0	0.239796	0.021493	0.319685	0	1	0
13815	13815_68	0.401267	-0.01883	0.008273	0	0	0	0.399577	-0.029461	0.091146	0	0	0	0.40328	-0.007483	0.124766	0	1	0
13816	13816_20	0.404712	0.05399	0.479056	0	1	0	0.3125	-0.020106	0.321037	0	1	0	0.472308	0.053712	0.521735	0	1	0
13818	13818_26	0.501272	0.061275	0.583238	0	1	0	0.488372	0.085045	0.976591	0	0	0	0.509943	0.030728	0.424801	0	1	0
13856	13856_19	0.155917	0.002024	0.099052	0	0	0	0.159091	0.015873	0.738878	0	1	0	0.155811	0.007529	0.305075	0	1	0
14067	14067_12	0.247864	0.052202	0.516174	0	1	0	0.281184	0.049894	0.906054	0	0	0	0.228075	0.111279	0.632667	0	1	0
14147	14147_51	0.268896	0.036012	0.398006	0	1	0	0.331144	0.008746	0.732551	0	1	0	0.203013	0.063229	0.495682	0	1	0
14241	14241_63	0.200161	0.057477	0.552823	0	1	0	0.22561	0.011388	0.75123	0	1	0	0.1875	0.177215	0.9163	0	0	0
14250	14250_39	0.131025	0.076514	0.711878	0	1	0	0.111111	0.101124	0.999379	1	0	1	0.160983	0.117151	0.754317	0	1	0
14273	14273_62	0.514704	0.142189	0.848375	0	1	0	0.52451	0.111964	0.981144	0	0	0	0.584399	0.286011	0.856091	0	1	0
14463	14463_64	0.541418	0.29233	0.992051	0	0	0	0.437063	-0.020307	0.288413	0	1	0	0.564777	0.432781	0.978978	0	0	0
14467	14467_56	0.23294	0.126541	0.847345	0	1	0	0.142857	-0.001654	0.619739	0	1	0	0.333049	0.207824	0.852243	0	1	0
14474	14474_69	0.185622	0.105496	0.798439	0	1	0	0.141304	-0.025562	0.048056	0	0	0	0.247368	0.243386	0.978079	0	0	0
14476	14476_8	0.238353	0.054383	0.519437	0	1	0	0.318841	-0.013112	0.478618	0	1	0	0.144652	0.116767	0.752444	0	1	0
14495	14495_68	0.456086	-0.018186	0.002945	1	0	0	0.451872	-0.028055	0.160709	0	1	0	0.461095	-0.006762	0.152098	0	1	0
14497	14497_22	0.510302	0.265902	0.991336	0	0	0	0.482558	-0.020772	0.297026	0	1	0	0.679781	0.622466	0.995135	0	0	0
14498	14498_57	0.341744	0.129706	0.861977	0	1	0	0.398148	0.058695	0.935697	0	0	0	0.316667	0.305085	0.971	0	0	0
14504	14504_60	0.280889	0.001376	0.075236	0	0	0	0.329787	-0.023719	0.207313	0	1	0	0.224444	0.00467	0.207116	0	1	0
14532	14532_31	0.497365	0.090938	0.750906	0	1	0	0.552083	0.261171	0.999366	1	0	1	0.49203	-0.008832	0.209575	0	1	0
14558	14558_71	0.260642	0.035466	0.393398	0	1	0	0.313421	0.067949	0.943786	0	0	0	0.21475	0.018988	0.305288	0	1	0
14573	14573_19	0.39216	0.116222	0.823716	0	1	0	0.385714	0.033053	0.8661	0	1	0	0.450032	0.288496	0.910793	0	0	0
14577	14577_71	0.454289	0.023672	0.238685	0	1	0	0.465447	0.004831	0.685343	0	1	0	0.460902	0.080343	0.603409	0	1	0
14578	14578_26	0.343271	0.135817	0.877089	0	1	0	0.238372	0.022852	0.829229	0	1	0	0.454438	0.20699	0.820907	0	1	0
14590	14590_55	0.116114	0.013675	0.232677	0	1	0	0.156566	0.016745	0.744208	0	1	0	0.075149	0.000554	0.173358	0	1	0
14608	14608_74	0.145637	0.004535	0.123301	0	1	0	0.13289	0.017868	0.773177	0	1	0	0.160438	0.006235	0.296132	0	1	0
14631	14631_20	0.503098	0.014236	0.210391	0	1	0	0.5	-0.030139	0	1	0	0	0.51859	0.080577	0.611826	0	1	0
14639	14639_21	0.390867	0.073147	0.618017	0	1	0	0.302432	0.000288	0.684385	0	1	0	0.468353	0.098525	0.650765	0	1	0
14742	14742_69	0.35054	0.004371	0.090711	0	0	0	0.339465	-0.017734	0.384913	0	1	0	0.367987	0.042005	0.438518	0	1	0
14784	14784_45	0.325132	0.120351	0.835347	0	1	0	0.134921	-0.025401	0.056844	0	0	0	0.438183	0.010332	0.285156	0	1	0
14859	14859_66	0.178529	0.03165	0.363218	0	1	0	0.225572	0.054088	0.936928	0	0	0	0.1361	0.027287	0.404381	0	1	0
14865	14865_21	0.522595	0.175292	0.924085	0	0	0	0.485348	-0.025406	0.1408	0	1	0	0.54386	0.330164	0.9406	0	0	0
14888	14888_7	0.377532	-0.015519	0.013796	0	0	0	0.37247	-0.023188	0.194961	0	1	0	0.383333	-0.00611	0.135841	0	1	0
14910	14910_73	0.103983	0.043366	0.533327	0	1	0	0.046769	-0.018182	-100	1	0	0	0.159532	0.051424	0.504666	0	1	0
14934	14934_69	0.428011	-0.017875	0.013052	0	0	0	0.434146	-0.022189	0.224984	0	1	0	0.423454	-0.009657	0.081826	0	0	0
14961	14961_11	0.291915	0.073313	0.615332	0	1	0	0.353659	-0.020221	0.308751	0	1	0	0.231707	0.222222	0.95781	0	0	0
15103	15103_29	0.128831	0.040014	0.498778	0	1	0	0.162289	0.038464	0.845834	0	1	0	0.1	0.086957	1	1	0	1
15162	15162_40	0.498922	0.021575	0.276845	0	1	0	0.499014	-0.025105	0.119998	0	1	0	0.466843	0.00443	0.261077	0	1	0
15222	15222_36	0.186938	0.022987	0.282542	0	1	0	0.105769	-0.00949	0.532404	0	1	0	0.256407	-0.008199	0.138797	0	1	0
15254	15254_11	0.503565	0.039288	0.430866	0	1	0	0.504808	0.012799	0.771029	0	1	0	0.467368	-0.003953	0.18209	0	1	0
15295	15295_9	0.326898	0.02011	0.208545	0	1	0	0.249553	-0.009184	0.516613	0	1	0	0.388158	-0.001664	0.170784	0	1	0
15360	15360_68	0.443664	-0.008718	0.015194	0	0	0	0.462857	-0.018165	0.372142	0	1	0	0.424769	0.002282	0.191361	0	1	0
15364	15364_67	0.500602	0.027632	0.331794	0	1	0	0.5	0.007797	0.731238	0	1	0	0.52168	0.084807	0.550254	0	1	0
15381	15381_33	0.496111	0.014511	0.212836	0	1	0	0.485043	-0.02818	0.004517	0	0	0	0.5191	0.077032	0.601236	0	1	0
15388	15388_46	0.500147	-0.013271	0.028689	0	0	0	0.5	-0.025609	0.100765	0	1	0	0.499413	-0.002707	0.261731	0	1	0
15393	15393_69	0.217785	0.028428	0.320261	0	1	0	0.144309	-0.028101	0	1	0	0	0.284722	0.034763	0.408611	0	1	0
15438	15438_9	0.347042	-0.000189	0.060491	0	0	0	0.321429	-0.026672	0.097949	0	0	0	0.375	0.028764	0.375723	0	1	0
15447	15447_24	0.327411	0.009566	0.119429	0	1	0	0.325397	0.018526	0.797959	0	1	0	0.336957	0.023052	0.346358	0	1	0
15471	15471_73	0.245258	0.037636	0.411483	0	1	0	0.161734	0.021146	0.769371	0	1	0	0.318267	0.014219	0.291608	0	1	0
15474	15474_38	0.38296	0.256073	0.989587	0	0	0	0.287375	-0.000302	0.678187	0	1	0	0.550656	0.487291	0.993888	0	0	0
15515	15515_17	0.236413	0.059983	0.554113	0	1	0	0.326087	-0.023362	0.219847	0	1	0	0.125	0.113924	0.926806	0	0	0
15531	15531_60	0.177005	0.01165	0.172442	0	1	0	0.226444	-0.021986	0.258756	0	1	0	0.124339	0.047249	0.515466	0	1	0
15552	15552_68	0.381162	-0.001873	0.0616	0	0	0	0.421875	-0.019375	0.326178	0	1	0	0.331551	-0.006493	0.123758	0	1	0
15629	15629_8	0.209843	0.053418	0.513396	0	1	0	0.144599	-0.022311	0.21301	0	1	0	0.277654	0.10161	0.610066	0	1	0
15923	15923_46	0.241755	0.084129	0.688421	0	1	0	0.306818	0.093778	0.973731	0	0	0	0.192181	0.142539	0.773907	0	1	0
15940	15940_36	0.388346	0.003834	0.094521	0	0	0	0.420177	0.027102	0.866763	0	1	0	0.361569	-0.009278	0.100068	0	1	0
15951	15951_32	0.442833	0.043993	0.412773	0	1	0	0.397727	0.079309	0.964848	0	0	0	0.475945	-0.00961	0.119902	0	1	0
15959	15959_73	0.30675	0.022438	0.235555	0	1	0	0.330455	0.009341	0.737172	0	1	0	0.292309	0.068225	0.52092	0	1	0
16007	16007_36	0.473307	0.014809	0.163496	0	1	0	0.443715	0.010587	0.737025	0	1	0	0.49273	-0.00172	0.269559	0	1	0
16013	16013_11	0.510014	0.079293	0.559112	0	1	0	0.479798	0.004448	0.681289	0	1	0	0.532812	0.133874	0.69312	0	1	0
16014	16014_59	0.136449	-0.014264	0	1	0	0	0.121931	-0.023116	0.211452	0	1	0	0.150846	-0.00793	0.165225	0	1	0
16023	16023_31	0.458329	0.183035	0.951879	0	0	0	0.371199	0.002806	0.672449	0	1	0	0.584912	0.352515	0.921756	0	0	0
16040	16040_47	0.410249	0.011487	0.149782	0	1	0	0.435976	0.052716	0.919664	0	0	0	0.394501	-0.009072	0.111823	0	1	0
16135	16135_60	0.331856	0.14714	0.90094	0	0	0	0.318562	-0.012598	0.487157	0	1	0	0.4	0.391304	0.9906	0	0	0
16148	16148_54	0.500395	-0.013687	0.027298	0	0	0	0.501603	-0.018046	0.356558	0	1	0	0.499729	-0.008214	0.215125	0	1	0
16263	16263_33	0.501309	0.003798	0.123717	0	1	0	0.5	-0.018041	0.356692	0	1	0	0.490833	0.002124	0.298619	0	1	0
16283	16283_46	0.394804	0.044547	0.427938	0	1	0	0.443287	0.061472	0.937311	0	0	0	0.357187	0.052605	0.480289	0	1	0
16292	16292_72	0.316219	-0.007192	0.026303	0	0	0	0.295455	0.001221	0.693887	0	1	0	0.338412	-0.010282	0.086541	0	0	0
16338	16338_17	0.189807	0.050316	0.506597	0	1	0	0.285714	-0.02398	0.172475	0	1	0	0.069579	0.023457	0.354994	0	1	0
16357	16357_42	0.52249	0.277334	0.993565	0	0	0	0.523601	0.067139	0.93785	0	0	0	0.620275	0.569992	0.999716	1	0	1
16395	16395_16	0.387427	0.09675	0.745545	0	1	0	0.265152	0.058973	0.924912	0	0	0	0.469711	0.041174	0.476857	0	1	0
16411	16411_63	0.164009	0.025945	0.345447	0	1	0	0.190432	-0.02548	0.174937	0	1	0	0.142857	0.130435	0.827	0	1	0
16445	16445_60	0.499904	0.009343	0.168008	0	1	0	0.48951	-0.015172	0.476996	0	1	0	0.510825	0.033859	0.441056	0	1	0
16454	16454_6	0.518969	0.142235	0.848514	0	1	0	0.50789	0.013462	0.775808	0	1	0	0.583312	0.332681	0.904522	0	0	0
16521	16521_31	0.21747	0.023196	0.270569	0	1	0	0.175676	0.050823	0.884439	0	1	0	0.260417	0.00888	0.27921	0	1	0
16555	16555_53	0.509341	0.264218	0.990952	0	0	0	0.503273	-0.00557	0.584029	0	1	0	0.597561	0.592593	1	1	0	1
16572	16572_36	0.515656	0.141224	0.845451	0	1	0	0.440828	-0.023457	0.177576	0	1	0	0.545578	0.203602	0.795223	0	1	0
16599	16599_46	0.219924	0.089245	0.712793	0	1	0	0.297373	0.117003	0.985213	0	0	0	0.152128	0.092775	0.64988	0	1	0
16614	16614_70	0.507628	0.078989	0.6902	0	1	0	0.5	-0.020191	0.294527	0	1	0	0.558233	0.23873	0.850035	0	1	0
16659	16659_10	0.254879	0.084603	0.704472	0	1	0	0.164435	-0.018751	0.364411	0	1	0	0.345455	0.134147	0.714093	0	1	0
16769	16769_28	0.502786	0.009498	0.169311	0	1	0	0.48916	-0.032155	0	1	0	0	0.511099	0.039067	0.465812	0	1	0
16790	16790_17	0.199776	-0.000782	0.066753	0	0	0	0.251479	-0.026308	0.141019	0	1	0	0.141975	0.001457	0.259863	0	1	0
16821	16821_68	0.401514	-0.009299	0.030206	0	0	0	0.397727	-0.021318	0.259144	0	1	0	0.408861	0.011179	0.262887	0	1	0
16841	16841_71	0.172223	0.153862	0.930388	0	0	0	0.056349	-0.023738	0	1	0	0	0.285438	0.18104	0.789192	0	1	0
16851	16851_58	0.215915	0.062394	0.568757	0	1	0	0.27972	0.041149	0.88303	0	1	0	0.157175	0.13042	0.826906	0	1	0
16853	16853_49	0.142677	0.232131	0.989078	0	0	0				0	1	0	0.277273	0.209753	0.845933	0	1	0
16859	16859_22	0.500357	0.031807	0.368642	0	1	0	0.5	-0.028778	0.005194	0	0	0	0.511696	0.111787	0.693413	0	1	0
16866	16866_61	0.470702	0.126064	0.836072	0	1	0	0.320248	-0.021108	0.293415	0	1	0	0.509058	0.026201	0.399256	0	1	0
16879	16879_6	0.455541	0.022982	0.232211	0	1	0	0.433798	-0.006991	0.555098	0	1	0	0.487865	0.070825	0.592755	0	1	0
16880	16880_41	0.133791	-0.003681	0.012115	0	0	0	0.172619	-0.0219	0.286938	0	1	0	0.092667	0.005386	0.291259	0	1	0
16889	16889_9	0.279432	0.176625	0.945334	0	0	0	0.094926	0.000341	0.516722	0	1	0	0.420991	0.132379	0.716772	0	1	0
16897	16897_16	0.304354	0.000887	0.072439	0	0	0	0.308673	-0.022064	0.245552	0	1	0	0.305259	0.041194	0.434411	0	1	0
16911	16911_38	0.491113	0.047867	0.461928	0	1	0	0.503968	-0.007255	0.560359	0	1	0	0.427394	-0.000447	0.167456	0	1	0
16912	16912_48	0.273723	0.009024	0.143865	0	1	0	0.325893	-0.014521	0.453424	0	1	0	0.214815	0.013659	0.272241	0	1	0
16914	16914_68	0.386975	-0.001924	0.061339	0	0	0	0.366944	-0.001715	0.614978	0	1	0	0.408537	0.001641	0.185825	0	1	0
16924	16924_21	0.461545	0.052041	0.46386	0	1	0	0.407143	0.057268	0.952744	0	0	0	0.493211	0.004026	0.312194	0	1	0
16945	16945_11	0.135992	0.026295	0.381999	0	1	0	0.168421	0.015625	0.73734	0	1	0	0.107165	0.075803	0.72147	0	1	0
16972	16972_36	0.386592	0.118419	0.831072	0	1	0	0.460664	-0.019481	0.345744	0	1	0	0.271044	0.217893	0.94823	0	0	0
16983	16983_68	0.391449	0.00262	0.086916	0	0	0	0.436508	-0.026735	0.046732	0	0	0	0.329412	-0.009887	0.090482	0	0	0
17014	17014_73	0.282947	0.001592	0.07649	0	0	0	0.307692	0.028091	0.862381	0	1	0	0.263441	-0.009505	0.12693	0	1	0
17091	17091_66	0.348838	0.038454	0.383962	0	1	0	0.407609	-0.015385	0.411198	0	1	0	0.279032	0.079074	0.551009	0	1	0
17124	17124_30	0.218469	0.046793	0.470338	0	1	0	0.312709	-0.007487	0.562209	0	1	0	0.100996	-0.004422	0.220257	0	1	0
17161	17161_40	0.249063	0.075807	0.658831	0	1	0	0.323864	0.046204	0.903331	0	0	0	0.178421	0.151077	0.807203	0	1	0
17189	17189_12	0.48019	0.04847	0.466037	0	1	0	0.511257	0.028216	0.805813	0	1	0	0.423655	0.015712	0.295556	0	1	0
17221	17221_37	0.219772	0.041728	0.433436	0	1	0	0.142857	-0.027851	0	1	0	0	0.291837	0.059858	0.496933	0	1	0
17235	17235_63	0.50164	0.025488	0.312476	0	1	0	0.5	-0.023582	0.177885	0	1	0	0.5	0.068165	0.573409	0	1	0
17251	17251_70	0.402335	0.19405	0.96341	0	0	0	0.38964	0.001017	0.653895	0	1	0	0.5	0.481438	0.998846	1	0	1
17273	17273_71	0.15015	-0.014617	0.002809	1	0	0	0.157509	-0.022494	0.270239	0	1	0	0.143092	-0.003811	0.211873	0	1	0
17349	17349_27	0.191857	0.023403	0.286548	0	1	0	0.211246	-0.015368	0.447624	0	1	0	0.178825	0.103917	0.633211	0	1	0
17353	17353_68	0.305316	0.017998	0.197206	0	1	0	0.368132	-0.002312	0.607361	0	1	0	0.231194	0.002313	0.187551	0	1	0
17377	17377_33	0.447228	0.201016	0.964566	0	0	0	0.5	-0.015413	0.420733	0	1	0	0.277273	0.253626	0.926197	0	0	0
17395	17395_47	0.213457	0.02706	0.307481	0	1	0	0.219551	-0.022382	0.260229	0	1	0	0.21657	0.118542	0.65328	0	1	0
17451	17451_29	0.217921	0.035649	0.38445	0	1	0	0.220635	-0.016046	0.433767	0	1	0	0.226402	0.133713	0.696154	0	1	0
17502	17502_72	0.123396	-0.014709	0	1	0	0	0.147436	-0.025228	0.066376	0	0	0	0.098339	-0.009428	0.173632	0	1	0
17555	17555_19	0.49079	0.106948	0.771603	0	1	0	0.5	-0.020141	0.296079	0	1	0	0.480011	0.236411	0.870843	0	1	0
17559	17559_16	0.348744	0.197057	0.957822	0	0	0	0.274597	0.158498	0.994139	0	0	0	0.463975	0.290978	0.918071	0	0	0
17693	17693_66	0.419074	-0.002968	0.061189	0	0	0	0.428205	-0.011518	0.489304	0	1	0	0.415377	0.018969	0.317539	0	1	0
17694	17694_61	0.502483	0.086629	0.730166	0	1	0	0.501786	-0.010341	0.513876	0	1	0	0.540253	0.239373	0.850918	0	1	0
17704	17704_18	0.393062	0.005385	0.10468	0	1	0	0.417933	0.02522	0.857446	0	1	0	0.374265	-0.00062	0.177648	0	1	0
17764	17764_67	0.170317	0.040891	0.473231	0	1	0	0.24146	0.000485	0.643999	0	1	0	0.093023	0.082353	0.847427	0	1	0
17771	17771_68	0.43999	-0.000715	0.04797	0	0	0	0.467105	-0.000808	0.620993	0	1	0	0.411047	-0.005057	0.125264	0	1	0
17805	17805_39	0.433122	-0.011284	0.009009	0	0	0	0.450311	-0.022104	0.290491	0	1	0	0.413177	-0.006237	0.114184	0	1	0
17899	17899_8	0.254548	0.214504	0.976094	0	0	0	0.057823	-0.024451	0	1	0	0	0.411286	0.171728	0.794694	0	1	0
17933	17933_71	0.295827	-0.017825	0.008167	0	0	0	0.276413	-0.027919	0.025895	0	0	0	0.314403	-0.011668	0.072656	0	0	0
17945	17945_55	0.445928	0.009291	0.114765	0	1	0	0.4	-0.009637	0.51	0	1	0	0.476462	-0.006828	0.151371	0	1	0
18008	18008_35	0.222253	0.110408	0.797893	0	1	0	0.186047	0.031131	0.817249	0	1	0	0.28244	0.238159	0.898832	0	1	0
18042	18042_23	0.241965	0.042056	0.435936	0	1	0	0.303419	-0.022006	0.24799	0	1	0	0.177451	0.135076	0.745579	0	1	0
18118	18118_21	0.219048	0.03033	0.337731	0	1	0	0.295918	-0.00395	0.636328	0	1	0	0.128251	0.004122	0.23089	0	1	0
18210	18210_70	0.401276	0.038043	0.375674	0	1	0	0.445513	-0.024275	0.145263	0	1	0	0.347791	0.092291	0.605767	0	1	0
18257	18257_64	0.313371	0.019999	0.20754	0	1	0	0.276423	0.059676	0.926196	0	0	0	0.351351	-0.008336	0.108857	0	1	0
18273	18273_59	0.429701	-0.006536	0.045486	0	0	0	0.414815	-0.009247	0.51589	0	1	0	0.445688	-0.001529	0.19869	0	1	0
18318	18318_49	0.49829	-0.009723	0.042383	0	0	0	0.499164	-0.023891	0.166293	0	1	0	0.5	0.009638	0.279745	0	1	0
18356	18356_57	0.294554	-0.012695	0.017817	0	0	0	0.320574	-0.022125	0.261455	0	1	0	0.268213	-0.002637	0.187824	0	1	0
18369	18369_28	0.467094	0.174284	0.941013	0	0	0	0.496678	-0.024183	0.201219	0	1	0	0.401622	0.34594	0.969285	0	0	0
18373	18373_74	0.422029	-0.014303	0.020538	0	0	0	0.431611	-0.023645	0.170255	0	1	0	0.412023	-0.005561	0.120542	0	1	0
18398	18398_74	0.490123	0.087638	0.689055	0	1	0	0.43541	-0.023907	0.159942	0	1	0	0.551546	0.186798	0.764077	0	1	0
18403	18403_71	0.205533	0.160248	0.930931	0	0	0	0.079932	-0.02102	0.309122	0	1	0	0.328383	0.197333	0.835014	0	1	0
18417	18417_31	0.490669	-0.005236	0.029094	0	0	0	0.47654	-0.029133	0.109401	0	1	0	0.502604	0.013034	0.308191	0	1	0
18436	18436_22	0.506201	0.077291	0.680773	0	1	0	0.510453	0.041356	0.905772	0	0	0	0.548913	0.189654	0.76961	0	1	0
18471	18471_7	0.231733	-0.007136	0.019506	0	0	0	0.273539	-0.021673	0.254743	0	1	0	0.185519	-0.009629	0.107839	0	1	0
18513	18513_61	0.527235	0.201548	0.940369	0	0	0	0.465986	-0.008662	0.516266	0	1	0	0.599668	0.379789	0.942432	0	0	0
18514	18514_44	0.252069	0.110094	0.810251	0	1	0	0.175313	-0.014262	0.448689	0	1	0	0.342684	0.209701	0.855231	0	1	0
18528	18528_70	0.416214	0.108325	0.772211	0	1	0	0.440901	0.018272	0.789228	0	1	0	0.434195	0.287393	0.936503	0	0	0
18540	18540_68	0.215269	0.058017	0.542031	0	1	0	0.208333	0.173913	0.999487	1	0	1	0.237319	0.016266	0.288847	0	1	0
18547	18547_26	0.164396	0.029879	0.382447	0	1	0	0.184006	-0.024054	0.222863	0	1	0	0.151515	0.138462	0.882545	0	1	0
18564	18564_53	0.497443	-0.001696	0.085447	0	0	0	0.491071	-0.024652	0.178812	0	1	0	0.507937	0.028626	0.413255	0	1	0
18583	18583_19	0.315471	-0.007931	0.02395	0	0	0	0.348837	-0.017407	0.369879	0	1	0	0.278957	-0.007453	0.136906	0	1	0
18591	18591_24	0.471483	0.158833	0.916648	0	0	0	0.48263	-0.025606	0.186578	0	1	0	0.512952	0.418652	0.988915	0	0	0
18595	18595_33	0.180122	0.017775	0.231803	0	1	0	0.162614	-0.013879	0.454735	0	1	0	0.202387	0.066297	0.5058	0	1	0
18651	18651_13	0.153134	0.02854	0.370104	0	1	0	0.218168	-0.017003	0.412867	0	1	0	0.081395	0.070588	0.661431	0	1	0
18661	18661_73	0.229512	-0.008313	0.015111	0	0	0	0.246341	0.001197	0.652168	0	1	0	0.214489	-0.010743	0.050684	0	0	0
18663	18663_43	0.343817	0.013795	0.153296	0	1	0	0.285185	-0.026501	0.074823	0	0	0	0.396029	0.026825	0.352892	0	1	0
18677	18677_52	0.403324	0.044814	0.429994	0	1	0	0.333333	-0.004386	0.602356	0	1	0	0.463483	0.059937	0.542244	0	1	0
18694	18694_36	0.057692	0.110497	1	1	0	1				0	1	0	0.115385	0.110497	0.901201	0	0	0
18704	18704_17	0.413761	-0.015333	0.01814	0	0	0	0.417933	-0.022331	0.2566	0	1	0	0.409727	-0.007849	0.098944	0	0	0
18726	18726_14	0.377983	0.021116	0.22871	0	1	0	0.328073	-0.014076	0.461674	0	1	0	0.425848	0.043524	0.449468	0	1	0
18794	18794_51	0.179755	0.008827	0.146006	0	1	0	0.240608	-0.014293	0.433517	0	1	0	0.111111	-0.010613	0.160792	0	1	0
18796	18796_6	0.478573	-0.006275	0.024487	0	0	0	0.486322	-0.019745	0.367982	0	1	0	0.472159	0.010444	0.309038	0	1	0
18807	18807_59	0.53124	0.29332	0.99227	0	0	0	0.509375	0.025657	0.847116	0	1	0	0.711622	0.642328	0.995942	0	0	0
18848	18848_9	0.310987	0.02978	0.300326	0	1	0	0.329268	-0.000686	0.645156	0	1	0	0.305556	0.103413	0.614602	0	1	0
18873	18873_14	0.247127	-0.015056	0.003837	0	0	0	0.241071	-0.02259	0.242712	0	1	0	0.253625	-0.006124	0.157404	0	1	0
18892	18892_70	0.444035	0.056973	0.502856	0	1	0	0.428862	0.043673	0.896548	0	1	0	0.485471	0.119737	0.712537	0	1	0
18894	18894_71	0.482222	0.00966	0.133287	0	1	0	0.497917	-0.02746	0.035552	0	0	0	0.441531	-0.004547	0.173909	0	1	0
18910	18910_33	0.351854	0.01057	0.13905	0	1	0	0.341897	0.039637	0.885544	0	1	0	0.369121	0.003244	0.20941	0	1	0
18981	18981_73	0.119453	-0.00577	0.002129	1	0	0	0.109375	-0.009958	0.527121	0	1	0	0.131016	0.009129	0.27398	0	1	0
19009	19009_54	0.359239	-0.009433	0.017972	0	0	0	0.332479	-0.021259	0.288801	0	1	0	0.383951	-0.004578	0.148053	0	1	0
19050	19050_36	0.306687	0.135297	0.875579	0	1	0	0.294872	0.026517	0.856276	0	1	0	0.363466	0.330518	0.987015	0	0	0
19074	19074_28	0.116301	0.004241	0.101373	0	1	0	0.097381	-0.01518	0.390743	0	1	0	0.136364	0.026459	0.399145	0	1	0
19174	19174_31	0.252242	-0.00139	0.058984	0	0	0	0.24359	-0.012835	0.459721	0	1	0	0.264138	0.021463	0.363012	0	1	0
19190	19190_68	0.507734	0.135587	0.896987	0	1	0	0.497565	-0.00509	0.590546	0	1	0	0.449166	0.159139	0.745997	0	1	0
19196	19196_45	0.235221	0.023115	0.269785	0	1	0	0.290865	-0.01697	0.415816	0	1	0	0.175581	0.067288	0.509068	0	1	0
19238	19238_36	0.509908	0.151603	0.87458	0	1	0	0.496711	-0.02839	0.000799	1	0	0	0.5	0.291207	0.931129	0	0	0
19262	19262_70	0.499039	0.000234	0.098155	0	0	0	0.486322	-0.02276	0.263207	0	1	0	0.503885	0.00681	0.254193	0	1	0
19310	19310_44	0.444893	-0.007782	0.017963	0	0	0	0.467366	-0.013894	0.435014	0	1	0	0.419717	-0.007469	0.102543	0	1	0
19334	19334_7	0.453572	0.025224	0.252699	0	1	0	0.480994	-0.008582	0.517398	0	1	0	0.43007	0.071918	0.552249	0	1	0
19370	19370_71	0.170577	0.097181	0.78737	0	1	0	0.062753	-0.026667	0	1	0	0	0.269042	0.094665	0.664039	0	1	0
19384	19384_69	0.414518	0.071183	0.584338	0	1	0	0.434402	-0.023669	0.169316	0	1	0	0.41996	0.225312	0.873812	0	1	0
19398	19398_46	0.260136	-0.016608	0.002091	1	0	0	0.280303	-0.02729	0.046062	0	0	0	0.238841	-0.008876	0.073866	0	0	0
19478	19478_21	0.176557	0.008365	0.141773	0	1	0	0.12578	0.003962	0.651507	0	1	0	0.223558	-0.00591	0.108011	0	1	0
19535	19535_11	0.207015	0.041974	0.448457	0	1	0	0.246667	-0.001338	0.622297	0	1	0	0.175079	0.145217	0.784243	0	1	0
19551	19551_73	0.314626	0.116497	0.823029	0	1	0	0.414286	0.034741	0.898416	0	1	0	0.190476	0.180723	0.931753	0	0	0
19616	19616_17	0.498989	-0.018768	0.013729	0	0	0	0.5	-0.025168	0.117586	0	1	0	0.499145	-0.009975	0.199135	0	1	0
19625	19625_43	0.393132	0.065775	0.571936	0	1	0	0.4025	0.019018	0.821576	0	1	0	0.416376	0.184144	0.815506	0	1	0
19685	19685_18	0.43825	-0.018047	0.001107	1	0	0	0.437799	-0.030055	0	1	0	0	0.44	-0.003094	0.185982	0	1	0
19749	19749_74	0.453433	0.296832	0.996657	0	0	0	0.347902	0.000752	0.645246	0	1	0	0.650521	0.554143	0.989918	0	0	0
19761	19761_18	0.480369	-0.002589	0.042701	0	0	0	0.488095	0.011468	0.776372	0	1	0	0.47921	-0.003165	0.190178	0	1	0
19786	19786_74	0.177629	-0.009312	0.020102	0	0	0	0.16196	-0.017965	0.381158	0	1	0	0.193814	0.000613	0.191013	0	1	0
19790	19790_55	0.241657	-0.003826	0.035216	0	0	0	0.269231	-0.010919	0.502165	0	1	0	0.215144	0.01	0.247338	0	1	0
19851	19851_35	0.447573	-0.008906	0.014672	0	0	0	0.459302	-0.024802	0.23141	0	1	0	0.437127	0.010758	0.287954	0	1	0
19970	19970_27	0.3767	0.244101	0.986766	0	0	0	0.163393	0.046413	0.871864	0	1	0	0.523383	0.209593	0.840895	0	1	0
20029	20029_74	0.201731	0.102953	0.788877	0	1	0	0.107937	-0.002892	0.597512	0	1	0	0.295334	0.141054	0.703808	0	1	0
20061	20061_31	0.161986	0.024506	0.33138	0	1	0	0.207641	-0.021307	0.296109	0	1	0	0.116279	0.105882	0.867487	0	1	0
20079	20079_57	0.175672	0.020789	0.26124	0	1	0	0.214286	-0.017312	0.405766	0	1	0	0.139175	0.094341	0.787926	0	1	0
20089	20089_64	0.516827	0.114784	0.746488	0	1	0	0.48125	-0.022407	0.260154	0	1	0	0.554487	0.237181	0.847891	0	1	0
20097	20097_66	0.256879	0.027351	0.320753	0	1	0	0.215789	0.062602	0.943887	0	0	0	0.30042	0.009966	0.278269	0	1	0
20113	20113_74	0.419702	0.014463	0.171971	0	1	0	0.430029	-0.016878	0.383368	0	1	0	0.42023	0.07199	0.552483	0	1	0
20135	20135_70	0.490047	0.176807	0.934306	0	0	0	0.565994	0.214801	0.997913	1	0	1	0.380624	0.047912	0.447354	0	1	0
20138	20138_70	0.211031	0.052422	0.507148	0	1	0	0.301282	-0.024944	0.110192	0	1	0	0.1	0.088608	1	1	0	1
20157	20157_62	0.287386	0.259423	0.989391	0	0	0	0.058528	-0.02449	0	1	0	0	0.458935	0.203152	0.815598	0	1	0
20215	20215_47	0.460395	-0.016039	0.005262	0	0	0	0.461039	-0.024122	0.246396	0	1	0	0.459857	-0.007703	0.146804	0	1	0
20317	20317_20	0.422593	0.016546	0.188053	0	1	0	0.357143	-0.025023	0.195886	0	1	0	0.466305	0.00254	0.244581	0	1	0
20379	20379_41	0.333465	0.030162	0.301255	0	1	0	0.260417	-0.014411	0.442658	0	1	0	0.397778	0.038048	0.406682	0	1	0
20406	20406_12	0.234783	0.0238	0.276406	0	1	0	0.23505	-0.008721	0.523335	0	1	0	0.243421	0.090916	0.651682	0	1	0
20420	20420_66	0.503523	0.214905	0.979901	0	0	0	0.496875	-0.028022	0.009014	0	0	0	0.439946	0.36395	0.963165	0	0	0
20428	20428_38	0.389106	0.001259	0.078767	0	0	0	0.42635	-0.012233	0.47759	0	1	0	0.344789	-0.002543	0.161138	0	1	0
20435	20435_62	0.551651	0.394873	0.999337	1	0	1	0.384615	0.001971	0.663927	0	1	0	0.629005	0.548842	0.992759	0	0	0
20538	20538_72	0.417082	-0.019377	0.010567	0	0	0	0.406609	-0.030096	0.078763	0	0	0	0.426829	-0.0109	0.070139	0	0	0
20575	20575_15	0.172379	0.032195	0.403156	0	1	0	0.20696	-0.013408	0.48367	0	1	0	0.142857	0.13253	0.840344	0	1	0
20590	20590_51	0.211593	0.000613	0.063407	0	0	0	0.217949	0.016244	0.791777	0	1	0	0.208437	-0.000386	0.163555	0	1	0
20659	20659_22	0.319513	0.043667	0.419371	0	1	0	0.39852	-0.007271	0.552322	0	1	0	0.217534	0.035998	0.39187	0	1	0
20690	20690_29	0.417193	0.092022	0.699053	0	1	0	0.443182	-0.02066	0.277158	0	1	0	0.41907	0.271562	0.922996	0	0	0
20708	20708_73	0.308182	0.001611	0.0766	0	0	0	0.307927	0.023076	0.841783	0	1	0	0.313729	-0.002617	0.159943	0	1	0
20721	20721_72	0.262449	0.176007	0.946531	0	0	0	0.097381	-0.01518	0.390743	0	1	0	0.403037	0.172153	0.766932	0	1	0
20730	20730_19	0.2119	0.051943	0.50414	0	1	0	0.310065	-0.021377	0.273624	0	1	0	0.085526	0.005051	0.289112	0	1	0
20734	20734_70	0.486005	-0.016539	0.001168	1	0	0	0.494135	-0.031314	0	1	0	0	0.473022	-0.011535	0.097266	0	0	0
20781	20781_37	0.42094	-0.005231	0.050918	0	0	0	0.428705	-0.01263	0.4708	0	1	0	0.418266	0.014591	0.287706	0	1	0
20798	20798_12	0.430085	0.022708	0.229984	0	1	0	0.379529	-0.005796	0.572386	0	1	0	0.471429	0.026556	0.41011	0	1	0
20851	20851_72	0.504335	0.020517	0.267181	0	1	0	0.5	0.021837	0.827799	0	1	0	0.494634	-0.008611	0.211567	0	1	0
20922	20922_62	0.456162	0.000842	0.064279	0	0	0	0.440341	0.001145	0.652379	0	1	0	0.474178	0.005188	0.267492	0	1	0
20931	20931_68	0.433103	-0.017636	0.001316	1	0	0	0.444444	-0.028233	0.004176	0	0	0	0.420348	-0.009853	0.079976	0	0	0
20942	20942_24	0.360201	0.268968	0.990512	0	0	0	0.204969	-0.011137	0.519563	0	1	0	0.539433	0.407924	0.977563	0	0	0
20953	20953_67	0.485716	0.152542	0.896708	0	1	0	0.507156	0.038207	0.896201	0	1	0	0.510789	0.343233	0.961662	0	0	0
20964	20964_40	0.46134	-0.012574	0.011158	0	0	0	0.475	-0.018954	0.336565	0	1	0	0.446212	-0.009115	0.134311	0	1	0
20994	20994_7	0.500565	0.014336	0.211279	0	1	0	0.5	-0.023289	0.188764	0	1	0	0.511628	0.07133	0.583566	0	1	0
21019	21019_69	0.16861	0.078196	0.702583	0	1	0	0.227477	0.096636	0.982963	0	0	0	0.117647	0.104478	0.857442	0	1	0
21035	21035_74	0.227982	0.048012	0.478674	0	1	0	0.307407	-0.019305	0.348071	0	1	0	0.135053	0.10605	0.868696	0	1	0
21088	21088_71	0.316518	-0.006279	0.029413	0	0	0	0.297054	-0.024385	0.13823	0	1	0	0.337607	0.014495	0.293451	0	1	0
21123	21123_15	0.449201	-0.008781	0.015018	0	0	0	0.443452	-0.005291	0.577583	0	1	0	0.457692	-0.006115	0.16059	0	1	0
21138	21138_36	0.49707	0.039019	0.428733	0	1	0	0.448308	-0.022278	0.286728	0	1	0	0.505472	0.016652	0.336052	0	1	0
21159	21159_59	0.27551	0.026372	0.311534	0	1	0	0.203647	-0.010004	0.536436	0	1	0	0.339512	0.025651	0.360939	0	1	0
21179	21179_68	0.509417	0.073639	0.525926	0	1	0	0.483083	-0.023369	0.238088	0	1	0	0.457469	0.017562	0.330022	0	1	0
21186	21186_26	0.225752	0.051331	0.500295	0	1	0	0.142857	0.111111	0.986448	0	0	0	0.298969	-0.007944	0.131943	0	1	0
21188	21188_74	0.298419	-0.011123	0.021875	0	0	0	0.277473	-0.022932	0.211168	0	1	0	0.319079	-0.001764	0.167608	0	1	0
21249	21249_25	0.354158	0.064735	0.561974	0	1	0	0.43125	0.023426	0.817885	0	1	0	0.259783	0.071088	0.582505	0	1	0
21258	21258_17	0.462431	0.174644	0.941499	0	0	0	0.372115	-0.022961	0.203098	0	1	0	0.587467	0.348591	0.918496	0	0	0
21291	21291_33	0.163398	0.078726	0.705263	0	1	0	0.129344	-0.02555	0	1	0	0	0.210526	0.2	0.888481	0	1	0
21349	21349_24	0.15013	0.033993	0.418654	0	1	0	0.16113	-0.015237	0.432562	0	1	0	0.146341	0.135802	0.862696	0	1	0
21353	21353_30	0.471595	-0.002661	0.045701	0	0	0	0.489773	-0.021062	0.326203	0	1	0	0.445977	0.000818	0.217167	0	1	0
21358	21358_59	0.162462	0.117356	0.854426	0	1	0	0.010417	0	0.5	0	1	0	0.282336	0.021111	0.344097	0	1	0
21383	21383_31	0.478746	0.076128	0.630343	0	1	0	0.505245	0.01334	0.774937	0	1	0	0.444444	0.131286	0.692283	0	1	0
21400	21400_12	0.158173	0.043378	0.490983	0	1	0	0.082418	-0.023561	0.25841	0	1	0	0.228381	0.044299	0.426473	0	1	0
21414	21414_37	0.295755	0.127556	0.855279	0	1	0	0.396104	0.098172	0.980417	0	0	0	0.194444	0.183099	0.942266	0	0	0
21477	21477_38	0.363002	0.128646	0.845384	0	1	0	0.244186	-0.002912	0.602653	0	1	0	0.474038	0.182112	0.806054	0	1	0
21556	21556_66	0.429701	0.008262	0.126999	0	1	0	0.452381	0.004764	0.696346	0	1	0	0.412454	0.025162	0.356136	0	1	0
21582	21582_72	0.44461	-0.012839	0.006208	0	0	0	0.429315	-0.023114	0.190748	0	1	0	0.457797	-0.007865	0.145382	0	1	0
21659	21659_66	0.412383	0.120428	0.816599	0	1	0	0.315876	-0.002226	0.627992	0	1	0	0.511364	0.200448	0.845294	0	1	0
21716	21716_74	0.270051	-0.013119	0.007121	0	0	0	0.25625	-0.015934	0.411275	0	1	0	0.284222	-0.009262	0.118285	0	1	0
21760	21760_39	0.489073	0.030667	0.325937	0	1	0	0.480044	-0.029359	0.10483	0	1	0	0.521795	0.129905	0.683034	0	1	0
21795	21795_43	0.167245	0.255423	0.99431	0	0	0	0.01087	0	0.5	0	1	0	0.315816	0.245814	0.907346	0	0	0
21833	21833_46	0.246453	-0.008528	0.020719	0	0	0	0.254274	-0.007549	0.550383	0	1	0	0.24065	-0.001107	0.156826	0	1	0
21839	21839_23	0.178919	0.015457	0.209163	0	1	0	0.206349	-0.012273	0.502095	0	1	0	0.155	0.074678	0.583713	0	1	0
21890	21890_6	0.118371	0.023199	0.349201	0	1	0	0.177656	-0.013111	0.466391	0	1	0	0.053922	0.049261	1	1	0	1
21923	21923_46	0.175223	0.123532	0.856271	0	1	0	0.116071	-0.022417	0.250617	0	1	0	0.25	0.246073	0.980567	0	0	0
21933	21933_14	0.147454	0.112122	0.839067	0	1	0	0.085859	-0.02961	0	1	0	0	0.219512	0.209877	0.919024	0	0	0
21959	21959_53	0.268545	0.04462	0.465292	0	1	0	0.312165	-0.007281	0.592148	0	1	0	0.232951	0.147086	0.73395	0	1	0
21965	21965_73	0.159859	-0.0061	0.034736	0	0	0	0.15812	-0.006912	0.544725	0	1	0	0.163866	0.008602	0.31225	0	1	0
21982	21982_61	0.227362	0.059314	0.550015	0	1	0	0.296435	0.011533	0.778522	0	1	0	0.157895	0.146667	0.959358	0	0	0
22006	22006_45	0.40662	0.050752	0.457487	0	1	0	0.390671	-0.019963	0.301323	0	1	0	0.448448	0.167132	0.759926	0	1	0
22026	22026_68	0.474872	0.03864	0.364352	0	1	0	0.497436	-0.016637	0.447181	0	1	0	0.440964	0.076265	0.557701	0	1	0
22041	22041_73	0.281049	0.019768	0.212345	0	1	0	0.291667	0.068672	0.951479	0	0	0	0.280992	0.005844	0.249876	0	1	0
22071	22071_52	0.395175	0.021953	0.235987	0	1	0	0.332168	0.00786	0.725494	0	1	0	0.443308	-0.000302	0.208436	0	1	0
22080	22080_35	0.161388	0.084391	0.732765	0	1	0	0.130769	0.008935	0.714306	0	1	0	0.205882	0.19403	0.870335	0	1	0
22082	22082_58	0.203653	0.153403	0.920487	0	0	0	0.069767	0.058824	1	1	0	1	0.325278	0.141778	0.727453	0	1	0
22083	22083_56	0.504004	0.052737	0.526736	0	1	0	0.523256	0.074385	0.949222	0	0	0	0.46972	-0.001694	0.204895	0	1	0
22117	22117_54	0.461623	0.025608	0.254799	0	1	0	0.5	0.04564	0.917393	0	0	0	0.41954	-0.006869	0.108219	0	1	0
22123	22123_67	0.403988	0.041492	0.390014	0	1	0	0.462625	-0.014896	0.432881	0	1	0	0.311408	0.020786	0.333105	0	1	0
22159	22159_74	0.102565	0.02242	0.362127	0	1	0	0.141234	0.025763	0.814213	0	1	0	0.064118	0.018444	0.313496	0	1	0
22202	22202_66	0.094604	0.036925	0.489508	0	1	0	0.022222	0.011236	0.5	0	1	0	0.159722	-0.003297	0.217038	0	1	0
22214	22214_36	0.322899	0.07806	0.648936	0	1	0	0.413968	-0.024645	0.200459	0	1	0	0.189839	0.09809	0.612997	0	1	0
22267	22267_70	0.244367	0.010402	0.156713	0	1	0	0.307416	-0.029127	0	1	0	0	0.170385	0.018234	0.368844	0	1	0
22284	22284_17	0.234175	0.053055	0.51112	0	1	0	0.230769	0.027962	0.855351	0	1	0	0.253388	0.13498	0.782447	0	1	0
22305	22305_68	0.35439	-0.009846	0.016716	0	0	0	0.35	-0.023698	0.227477	0	1	0	0.362351	0.013488	0.284638	0	1	0
22339	22339_31	0.07779	0.066715	0.662082	0	1	0	0.030612	0.020619	-100	1	0	0	0.12585	0.084477	0.724861	0	1	0
22382	22382_53	0.464561	0.11931	0.813394	0	1	0	0.44724	-0.021799	0.297063	0	1	0	0.544339	0.336299	0.944583	0	0	0
22386	22386_11	0.155599	0.027624	0.361508	0	1	0	0.201166	-0.007753	0.568267	0	1	0	0.111111	0.101124	1	1	0	1
22412	22412_42	0.412265	0.153157	0.900572	0	0	0	0.487725	-0.01693	0.440702	0	1	0	0.23854	0.152069	0.748084	0	1	0
22470	22470_72	0.482187	0.021745	0.244375	0	1	0	0.5	0.002855	0.684527	0	1	0	0.467203	0.047887	0.50174	0	1	0
22524	22524_42	0.287048	0.066144	0.570718	0	1	0	0.252329	0.003287	0.675165	0	1	0	0.339939	0.162725	0.771448	0	1	0
22629	22629_11	0.319516	0.054577	0.49987	0	1	0	0.264438	-0.020064	0.305428	0	1	0	0.38443	0.130108	0.680659	0	1	0
22698	22698_20	0.255527	0.06974	0.62467	0	1	0	0.320652	0.007264	0.720625	0	1	0	0.193878	0.189744	0.97132	0	0	0
22737	22737_60	0.121357	0.023193	0.349135	0	1	0	0.069767	0.058824	1	1	0	1	0.17	-0.008356	0.159742	0	1	0
22741	22741_66	0.46763	0.175102	0.942111	0	0	0	0.494186	-0.02608	0.105082	0	1	0	0.434566	0.391533	0.991133	0	0	0
22747	22747_47	0.165959	-0.001382	0.068951	0	0	0	0.211246	-0.015368	0.447624	0	1	0	0.117162	-0.006157	0.128622	0	1	0
22752	22752_44	0.496777	0.164976	0.943783	0	0	0	0.381818	-0.002763	0.61089	0	1	0	0.555946	0.196383	0.782255	0	1	0
22775	22775_55	0.231946	0.089781	0.715259	0	1	0	0.21147	-0.034667	0	1	0	0	0.277778	0.267606	0.949787	0	0	0
22783	22783_73	0.167447	0.011314	0.193707	0	1	0	0.153846	0.030891	0.83665	0	1	0	0.184451	0.013229	0.274381	0	1	0
22850	22850_52	0.499998	0.036506	0.408401	0	1	0	0.487725	0.029787	0.868856	0	1	0	0.513937	0.046006	0.494901	0	1	0
22921	22921_58	0.294172	0.243404	0.985504	0	0	0	0.144231	-0.02548	0.052518	0	0	0	0.458247	0.35137	0.956156	0	0	0
22958	22958_20	0.308939	0.006614	0.108496	0	1	0	0.360317	-0.015311	0.411584	0	1	0	0.253049	0.020121	0.354817	0	1	0
22986	22986_52	0.223011	0.095256	0.739498	0	1	0	0.221591	0.029497	0.857565	0	1	0	0.25	0.246073	0.980567	0	0	0
22993	22993_74	0.498019	0.068262	0.627538	0	1	0	0.47561	0.046719	0.921791	0	0	0	0.528958	0.102657	0.606729	0	1	0
23006	23006_26	0.494066	-0.016166	0.00141	1	0	0	0.493881	-0.022382	0.278209	0	1	0	0.494737	-0.008963	0.20839	0	1	0
23011	23011_34	0.466279	0.212811	0.976984	0	0	0	0.390577	-0.020129	0.296356	0	1	0	0.616922	0.455913	0.971512	0	0	0
23050	23050_24	0.189231	0.096711	0.763806	0	1	0	0.090909	-0.019341	0.33638	0	1	0	0.283602	0.121329	0.658305	0	1	0
23079	23079_28	0.224155	0.040872	0.426842	0	1	0	0.122378	0.002627	0.641825	0	1	0	0.307018	-0.00297	0.179312	0	1	0
23121	23121_13	0.499358	-0.01396	0.026408	0	0	0	0.497565	-0.024257	0.152429	0	1	0	0.501645	-0.00275	0.153585	0	1	0
23150	23150_53	0.516356	0.298337	0.996322	0	0	0	0.416084	-0.019148	0.331329	0	1	0	0.701397	0.571477	0.985725	0	0	0
[truncated: 1,962 more rows]

## Sheet: Supplementary Table S5
Supplementary Table S5. GWAS results from GAPIT, with cofactors chosen by model selection.
[truncated: 2,595 more rows]

[truncated: 1 more sheets: Supplementary Table S6]
