# Supplementary material for: Genomic signatures among Oncorhynchus nerka ecotypes to inform conservation and management of endangered Sockeye Salmon
Source: Evol Appl. 2016 Oct 21;9(10):1285–300. doi: 10.1111/eva.12412 (PMC5108219; doi:10.1111/eva.12412)
Supplement: Supplementary file 4 [file EVA-9-1285-s004.genepop]

O. nerka genotypes, final filtered, catalog batch 1021 
27_63,94_71,151_52,192_25,245_70,335_15,344_71,370_70,458_38,519_49,620_46,686_55,694_23,709_46,760_54,780_57,785_41,831_8,868_27,982_28,1074_72,1325_35,1465_12,1505_35,1549_36,1649_42,1669_26,1701_7,1921_36,1922_28,1937_72,1959_19,1976_34,1982_60,2034_19,2100_25,2149_19,2159_67,2311_45,2318_63,2319_50,2366_67,2493_32,2554_50,2571_71,2593_55,2646_23,2741_36,2779_39,2802_52,2814_45,2855_49,2882_36,2945_22,3031_52,3032_73,3057_57,3066_40,3096_36,3142_49,3148_55,3198_29,3205_69,3238_38,3274_48,3299_73,3324_66,3362_53,3373_39,3486_47,3530_22,3572_8,3576_73,3738_62,3781_39,3811_32,3817_47,4085_50,4097_55,4112_65,4213_32,4239_49,4285_26,4308_27,4352_48,4404_53,4438_73,4489_45,4548_69,4573_53,4578_11,4597_55,4672_21,4770_34,4826_54,4830_7,4864_74,5043_50,5084_48,5094_72,5103_66,5119_32,5244_62,5251_16,5255_65,5267_48,5298_37,5306_18,5320_31,5340_39,5352_58,5354_52,5356_33,5358_39,5392_34,5421_7,5449_23,5497_57,5527_25,5577_28,5641_72,5678_68,5736_51,5740_50,5748_29,5766_73,5802_34,5836_67,5840_70,5846_52,5847_21,5906_14,5913_14,5942_70,5952_48,5958_74,5996_9,6053_66,6069_8,6077_24,6081_70,6100_66,6160_62,6171_31,6183_9,6214_33,6219_65,6232_53,6285_55,6290_18,6347_12,6359_10,6369_50,6372_41,6396_66,6403_17,6452_32,6474_69,6494_51,6506_13,6534_19,6535_49,6554_19,6590_25,6605_55,6607_27,6618_48,6634_69,6647_26,6654_63,6670_36,6673_13,6717_73,6760_30,6791_34,6792_46,6798_19,6828_14,6886_58,6918_12,6951_57,6956_54,6967_30,7001_26,7006_43,7065_28,7076_66,7115_68,7140_55,7144_48,7183_68,7226_62,7241_52,7267_44,7406_6,7410_27,7442_71,7447_35,7476_45,7478_59,7515_8,7544_28,7547_53,7556_16,7570_10,7615_68,7638_47,7645_64,7673_11,7800_17,7810_16,7834_11,7854_23,7868_29,7886_59,7918_68,7922_51,7933_7,7952_8,7963_50,7974_37,7997_50,8027_6,8038_48,8054_41,8059_35,8065_8,8105_71,8184_72,8185_49,8234_56,8257_70,8284_41,8290_43,8302_38,8327_19,8330_26,8350_17,8354_32,8368_63,8415_13,8432_64,8448_23,8502_68,8568_56,8658_7,8759_6,8788_57,8813_29,8822_45,8830_71,8838_59,8854_25,8886_6,8949_60,8967_15,8993_64,9016_9,9033_10,9145_11,9177_52,9179_16,9185_64,9205_38,9238_70,9265_21,9362_27,9367_74,9387_16,9388_32,9431_24,9441_70,9445_32,9450_34,9469_68,9477_13,9518_68,9587_61,9589_22,9611_25,9639_69,9670_69,9686_33,9700_13,9745_13,9747_20,9794_16,9815_16,9870_25,9897_40,9943_59,10015_54,10067_43,10076_27,10120_44,10171_61,10173_25,10187_55,10242_70,10273_70,10295_40,10308_15,10317_73,10322_17,10340_19,10361_35,10407_62,10453_42,10462_66,10481_74,10486_25,10505_50,11415_22,11421_50,11427_18,12634_32,12636_69,12655_47,12776_10,12853_55,12872_39,12899_39,12906_51,13090_53,13103_70,13150_67,13160_71,13202_22,13525_69,13543_46,13591_36,13601_13,13667_57,13689_74,13694_36,13705_9,13815_68,13816_20,13818_26,13856_19,14067_12,14147_51,14241_63,14250_39,14273_62,14463_64,14467_56,14474_69,14476_8,14495_68,14497_22,14498_57,14504_60,14532_31,14558_71,14573_19,14577_71,14578_26,14590_55,14608_74,14631_20,14639_21,14742_69,14784_45,14859_66,14865_21,14888_7,14910_73,14934_69,14961_11,15103_29,15162_40,15222_36,15254_11,15295_9,15360_68,15364_67,15381_33,15388_46,15393_69,15438_9,15447_24,15471_73,15474_38,15515_17,15531_60,15552_68,15629_8,15923_46,15940_36,15951_32,15959_73,16007_36,16013_11,16014_59,16023_31,16040_47,16135_60,16148_54,16263_33,16283_46,16292_72,16338_17,16357_42,16395_16,16411_63,16445_60,16454_6,16521_31,16555_53,16572_36,16599_46,16614_70,16659_10,16769_28,16790_17,16821_68,16841_71,16851_58,16853_49,16859_22,16866_61,16879_6,16880_41,16889_9,16897_16,16911_38,16912_48,16914_68,16924_21,16945_11,16972_36,16983_68,17014_73,17091_66,17124_30,17161_40,17189_12,17221_37,17235_63,17251_70,17273_71,17349_27,17353_68,17377_33,17395_47,17451_29,17502_72,17555_19,17559_16,17693_66,17694_61,17704_18,17764_67,17771_68,17805_39,17899_8,17933_71,17945_55,18008_35,18042_23,18118_21,18210_70,18257_64,18273_59,18318_49,18356_57,18369_28,18373_74,18398_74,18403_71,18417_31,18436_22,18471_7,18513_61,18514_44,18528_70,18540_68,18547_26,18564_53,18583_19,18591_24,18595_33,18651_13,18661_73,18663_43,18677_52,18694_36,18704_17,18726_14,18794_51,18796_6,18807_59,18848_9,18873_14,18892_70,18894_71,18910_33,18981_73,19009_54,19050_36,19074_28,19174_31,19190_68,19196_45,19238_36,19262_70,19310_44,19334_7,19370_71,19384_69,19398_46,19478_21,19535_11,19551_73,19616_17,19625_43,19685_18,19749_74,19761_18,19786_74,19790_55,19851_35,19970_27,20029_74,20061_31,20079_57,20089_64,20097_66,20113_74,20135_70,20138_70,20157_62,20215_47,20317_20,20379_41,20406_12,20420_66,20428_38,20435_62,20538_72,20575_15,20590_51,20659_22,20690_29,20708_73,20721_72,20730_19,20734_70,20781_37,20798_12,20851_72,20922_62,20931_68,20942_24,20953_67,20964_40,20994_7,21019_69,21035_74,21088_71,21123_15,21138_36,21159_59,21179_68,21186_26,21188_74,21249_25,21258_17,21291_33,21349_24,21353_30,21358_59,21383_31,21400_12,21414_37,21477_38,21556_66,21582_72,21659_66,21716_74,21760_39,21795_43,21833_46,21839_23,21890_6,21923_46,21933_14,21959_53,21965_73,21982_61,22006_45,22026_68,22041_73,22071_52,22080_35,22082_58,22083_56,22117_54,22123_67,22159_74,22202_66,22214_36,22267_70,22284_17,22305_68,22339_31,22382_53,22386_11,22412_42,22470_72,22524_42,22629_11,22698_20,22737_60,22741_66,22747_47,22752_44,22775_55,22783_73,22850_52,22921_58,22958_20,22986_52,22993_74,23006_26,23011_34,23050_24,23079_28,23121_13,23150_53,23179_43,23184_17,23194_40,23315_55,23318_7,23372_15,23373_50,23397_73,23403_17,23416_53,23437_39,23508_52,23526_65,23527_30,23703_23,23718_41,23726_61,23738_32,23800_41,23818_66,23845_74,23847_17,23921_71,23949_8,24007_50,24024_17,24061_43,24098_31,24114_53,24155_59,24164_42,24175_11,24203_68,24232_31,24240_66,24311_67,24313_74,24331_28,24353_69,24400_50,24421_56,24438_74,24447_56,24474_73,24539_42,24551_34,24584_40,24601_53,24612_17,24634_57,24638_73,24684_48,24844_40,24879_64,24892_55,24967_68,25151_41,25215_71,25256_36,25262_34,25325_32,25328_73,25420_33,25437_72,25466_8,25469_10,25511_64,25522_73,25583_41,25588_39,25595_15,25598_71,25665_36,25669_44,25717_61,25728_42,25747_71,25755_16,25791_28,25824_62,25899_67,25937_49,25995_57,26007_8,26016_35,26132_73,26135_42,26213_41,26250_67,26326_9,26359_11,26472_13,26476_54,26493_57,26530_58,26564_70,26748_37,26749_25,26812_9,26857_22,26943_34,26987_70,26988_64,27084_10,27144_57,27176_28,27184_32,27196_8,27209_55,27237_10,27366_16,27373_7,27424_22,27453_17,27534_19,27571_56,27630_29,27633_29,27650_60,27670_68,27798_61,27824_48,27841_54,27845_54,27882_21,27901_22,27940_6,27982_68,28027_48,28246_73,28293_68,28354_38,28457_74,28469_69,28506_51,28542_64,28673_17,28704_72,28769_7,28804_7,28805_63,28857_66,28869_74,28968_10,28971_17,28989_18,29014_74,29023_68,29078_20,29175_22,29356_54,29371_46,29393_73,29537_40,29821_47,29873_66,29889_26,29893_11,29982_51,30017_30,30031_68,30055_18,30056_20,30079_39,30089_50,30091_74,30119_73,30189_13,30219_7,30341_9,30342_38,30367_26,30441_37,30444_19,30578_41,30590_58,30631_38,30671_73,30683_60,30779_73,30790_35,30801_72,30850_38,31036_48,31082_15,31136_60,31138_32,31172_69,31199_25,31222_35,31231_54,31284_74,31304_67,31389_61,31405_25,31410_41,31412_26,31428_33,31458_24,31468_10,31508_64,31592_39,31636_35,31643_70,31648_10,31665_32,31695_28,31719_31,31730_72,31737_50,31777_66,31788_22,31790_68,31842_74,31956_32,32001_61,32021_73,32031_52,32178_61,32230_25,32267_26,32436_33,32513_8,32575_52,32577_19,32641_74,32644_73,32703_11,32734_73,32811_58,32873_10,32880_73,33012_30,33089_12,33096_14,33140_25,33141_67,33206_61,33226_26,33241_68,33257_61,33311_25,33320_13,33341_33,33378_35,33390_6,33410_46,33421_52,33442_68,33455_63,33466_42,33473_40,33481_68,33492_23,33499_63,33502_68,33646_62,33683_47,33707_10,33733_66,33765_27,33869_26,33921_23,33935_30,34040_64,34046_20,34062_38,34092_17,34098_17,34174_71,34256_55,34325_72,34341_54,34499_52,34503_74,34521_56,34524_33,34529_23,34573_31,34604_15,34641_33,34662_73,34746_25,34829_61,34830_40,34846_19,34850_74,34912_8,34962_13,35003_18,35037_41,35055_24,35060_39,35074_50,35174_41,35175_51,35211_58,35286_19,35319_70,35402_32,35425_49,35450_18,35505_63,35522_22,35543_55,35547_38,35577_67,35578_68,35579_59,35680_31,35682_72,35690_14,35698_65,35700_27,35742_9,35754_21,35771_23,35846_68,35866_43,35907_71,35979_50,36008_72,36009_72,36030_69,36077_55,36082_68,36171_59,36212_68,36236_8,36245_29,36246_38,36315_55,36316_68,36360_60,36363_31,36373_8,36379_30,36380_10,36404_42,36409_22,36425_72,36456_9,36501_49,36561_21,36637_63,36647_47,36686_26,36697_27,36722_48,36826_38,36828_57,36874_54,36891_27,36940_28,36944_20,36969_66,37005_16,37007_60,37047_33,37051_6,37191_23,37209_43,37245_12,37247_65,37260_23,37275_12,37282_58,37322_8,37444_66,37451_6,37487_6,37512_7,37568_71,37622_15,37672_34,37678_69,37740_31,37755_71,37777_19,37785_22,37817_61,37819_56,37840_40,37841_72,37847_29,37851_28,37869_44,37885_36,37888_48,37899_46,37971_73,38009_60,38032_49,38038_30,38041_59,38062_23,38123_6,38130_58,38150_68,38163_57,38182_14,38185_23,38225_23,38251_64,38334_52,38348_13,38367_12,38374_60,38377_63,38398_6,38413_68,38428_44,38439_28,38448_59,38477_65,38480_19,38508_49,38520_60,38552_66,38648_26,38708_62,38752_34,38769_56,38852_51,38860_24,38884_69,38891_29,38894_56,38984_6,38997_34,39066_47,39067_73,39068_53,39080_54,39104_70,39130_64,39139_69,39239_33,39284_56,39303_52,39307_49,39319_70,39388_39,39395_43,39409_50,39440_60,39474_20,39515_57,39589_73,39647_38,39664_29,39672_50,39681_37,39802_9,39813_6,39858_28,39910_30,39942_49,39973_72,39990_21,40046_58,40055_46,40133_15,40174_29,40175_73,40213_72,40240_25,40250_68,40252_57,40282_36,40285_18,40348_40,40445_34,40446_35,40454_9,40469_8,40470_14,40479_72,40492_59,40497_40,40512_72,40514_66,40516_13,40591_21,40599_55,40615_29,40651_32,40705_26,40709_73,40758_60,40779_71,40780_73,40819_71,40836_68,40862_71,40875_16,40936_71,41034_68,41049_36,41062_38,41092_28,41181_73,41183_67,41185_29,41213_58,41331_45,41363_20,41380_13,41453_14,41458_30,41459_26,41502_53,41542_67,41552_31,41569_63,41947_74,41948_34,41960_67,42133_57,42134_30,42172_74,42199_74,42209_57,42291_43,42312_26,42344_23,42504_49,42564_6,42592_51,42648_20,42684_52,42715_57,42751_35,42757_14,42762_13,42763_70,42768_58,42786_31,42840_72,42891_66,42900_71,42906_43,42919_29,42925_73,42953_30,43007_36,43010_74,43015_50,43051_7,43152_22,43156_53,43165_67,43180_33,43233_38,43249_19,43284_21,43397_71,43412_22,43503_50,43543_61,43555_68,43597_28,43610_19,43622_29,43652_40,43665_6,43703_72,43739_22,43769_17,43808_37,43851_44,43930_39,43956_74,44088_38,44094_45,44116_67,44157_44,44187_17,44200_47,44228_44,44390_29,44412_26,44473_54,44550_8,44614_29,44645_47,44653_44,44664_50,44691_11,44698_25,44820_51,44891_28,44934_65,45093_38,45115_46,45119_73,45153_74,45269_65,45303_71,45329_74,45341_26,45405_47,45657_40,45701_16,45728_9,45787_35,45864_29,45903_70,45939_32,46005_19,46016_73,46024_66,46032_73,46059_16,46110_74,46137_19,46158_21,46164_24,46179_62,46184_31,46209_73,46260_62,46323_56,46353_10,46376_68,46384_60,46469_45,46588_28,46600_47,46689_63,46691_45,46743_18,46783_16,46785_47,46792_59,46793_68,46937_6,46986_40,47037_12,47047_33,47059_22,47066_16,47096_49,47186_39,47211_49,47242_38,47417_19,47428_36,47447_19,47457_23,47464_63,47518_24,47569_8,47590_47,47618_35,47622_6,47627_73,47642_21,47681_60,47704_29,47739_32,47821_47,47828_56,47843_54,47851_56,47863_45,47864_54,47889_15,47940_26,47942_11,47953_74,47956_57,47969_11,48002_64,48032_62,48088_6,48094_56,48151_66,48250_54,48292_28,48300_57,48335_48,48355_18,48360_72,48413_17,48467_21,48469_35,48476_53,48491_48,48525_53,48552_51,48562_8,48603_61,48630_6,48675_68,48832_36,48839_19,48849_41,48883_51,48939_51,48949_24,48956_58,48984_73,48988_49,49066_74,49083_58,49121_50,49146_6,49170_73,49172_33,49181_62,49217_25,49271_26,49272_11,49322_11,49375_24,49505_11,49511_16,49513_25,49555_33,49588_14,49600_67,49602_61,49634_26,49639_65,49689_26,49740_33,49791_45,49830_46,49867_51,49895_17,49982_32,49988_72,50042_54,50057_67,50060_56,50061_28,50069_70,50096_54,50137_25,50142_61,50146_61,50151_37,50189_7,50190_48,50216_66,50247_47,50377_49,50394_8,50397_45,50433_37,50436_74,50473_24,50523_17,50545_52,50565_42,50578_70,50612_63,50628_65,50674_72,50694_59,50743_55,50747_18,50761_28,50765_45,50779_36,50792_9,50846_74,50860_68,50895_21,50938_38,50946_16,50986_45,50996_70,51052_7,51068_70,51127_18,51132_55,51157_38,51177_67,51178_41,51190_21,51203_22,51213_30,51216_52,51220_63,51262_32,51293_55,51313_41,51378_62,51408_55,51442_73,51498_64,51504_23,51509_22,51532_58,51636_65,51735_6,51803_6,51859_66,51863_55,51874_48,51886_58,51908_58,52030_72,52047_17,52068_39,52074_37,52122_62,52239_30,52241_49,52269_49,52310_8,52376_45,52378_43,52422_72,52453_47,52550_29,52556_62,52562_11,52589_33,52605_11,52638_16,52642_12,52651_43,52669_17,52694_33,52715_6,52716_32,52826_72,52879_68,52918_20,52973_27,52978_38,52980_14,52990_72,53016_21,53063_25,53078_41,53168_42,53175_71,53193_54,53194_27,53227_51,53334_36,53356_21,53365_7,53516_36,53577_54,53588_57,53608_49,53624_30,53662_57,53671_27,53801_14,53834_31,53840_65,53877_24,53885_57,53897_48,53929_36,53937_43,53945_23,53947_23,53960_47,54104_26,54112_17,54134_51,54173_26,54180_45,54182_29,54255_7,54317_66,54350_24,54466_29,54479_71,54498_55,54505_44,54517_71,54594_23,54613_66,54652_66,54671_12,54701_20,54756_68,54816_71,54839_21,54867_54,54884_55,54957_49,54988_40,55041_73,55042_74,55088_68,55109_45,55124_73,55156_43,55172_31,55215_12,55226_74,55229_51,55241_9,55251_73,55289_25,55297_14,55310_37,55361_73,55364_62,55366_36,55475_63,55482_32,55491_56,55501_63,55520_58,55528_38,55584_73,55595_58,55692_8,55704_74,55800_20,55834_72,55868_10,55967_32,56043_50,56116_20,56122_26,56156_60,56176_33,56183_55,56213_58,56221_67,56348_31,56388_46,56401_16,56411_8,56495_62,56528_6,56592_6,56598_47,56600_67,56618_63,56628_70,56833_8,56844_9,56854_16,56859_16,56936_42,56968_74,56983_40,56986_16,57015_47,57053_73,57057_58,57103_10,57109_61,57124_36,57189_19,57198_66,57230_49,57242_32,57272_19,57335_8,57403_62,57434_23,57473_19,57514_73,57523_46,57532_43,57601_33,57638_24,57670_38,57703_22,57744_31,57774_73,57884_51,57901_63,57940_73,57959_42,57975_14,57991_20,58166_23,58184_66,58279_63,58283_68,58290_68,58292_36,58319_56,58340_59,58368_53,58370_74,58387_13,58407_68,58424_63,58431_46,58467_29,58529_8,58556_57,58572_46,58580_38,58586_29,58594_36,58605_19,58611_41,58629_27,58686_14,58707_67,58729_69,58764_66,58770_68,58792_17,58809_54,58823_67,58871_18,58875_6,58999_29,59009_61,59030_74,59038_61,59052_72,59109_34,59155_21,59301_68,59304_50,59323_37,59361_6,59362_16,59395_36,59419_70,59488_38,59510_17,59524_58,59538_53,59562_31,59619_7,59656_58,59676_63,59733_23,59749_60,59755_61,59815_44,59859_73,59957_10,59960_47,60001_73,60053_55,60073_33,60092_39,60095_17,60099_42,60104_27,60134_68,60192_47,60219_40,60226_40,60323_67,60340_30,60365_27,60373_58,60411_60,60413_63,60438_67,60485_50,60487_41,60493_29,60495_27,60501_47,60519_54,60537_14,60547_47,60619_42,60638_38,60684_35,60749_66,60752_43,60764_37,60797_47,60888_57,60914_13,60952_68,60963_67,61002_64,61044_57,61048_29,61201_56,61291_47,61293_7,61344_25,61376_67,61452_41,61504_68,61536_16,61569_13,61615_15,61623_58,61632_7,61681_67,61682_29,61700_11,61845_20,61848_41,61901_67,61943_69,61961_6,61992_72,62032_29,62035_64,62056_19,62069_6,62091_10,62109_70,62128_58,62129_69,62163_64,62202_41,62227_8,62242_10,62251_14,62289_6,62298_65,62313_62,62325_25,62359_70,62418_59,62454_37,62474_23,62522_67,62561_59,62615_36,62653_66,62669_33,62721_74,62753_13,62856_60,62857_42,62887_55,62890_52,62896_67,62898_38,62934_72,62944_25,62964_73,62965_22,63019_60,63029_7,63060_47,63061_65,63099_37,63152_46,63153_59,63178_44,63199_19,63342_68,63350_69,63369_55,63455_51,63483_32,63496_47,63538_73,63568_47,63597_45,63607_14,63625_8,63692_47,63737_68,63798_69,63814_18,63832_58,63872_67,63874_44,63878_26,63894_7,63922_54,63981_37,64017_71,64037_74,64045_10,64074_71,64082_38,64098_49,64113_11,64173_72,64183_28,64205_66,64238_64,64339_55,64350_53,64363_28,64416_25,64460_65,64462_14,64477_34,64518_55,64570_73,64585_10,64636_30,64664_33,64719_44,64750_48,64826_33,64866_38,64879_62,64940_20,64970_55,64974_17,65033_55,65034_54,65035_68,65047_27,65067_33,65072_66,65133_14,65253_72,65261_21,65279_38,65286_48,65303_35,65313_74,65323_67,65361_37,65407_55,65410_74,65441_8,65497_71,65499_50,65535_65,65549_59,65576_62,65597_74,65613_19,65695_59,65718_27,65723_28,65792_40,65851_69,65858_68,65867_49,65901_67,65912_28,65981_65,65988_21,66051_37,66114_59,66151_58,66154_23,66158_27,66164_64,66189_60,66271_9,66333_60,66356_51,66374_41,66430_16,66480_12,66503_31,66507_40,66566_72,66595_7,66610_34,66707_57,66741_22,66862_29,66870_49,66932_25,66953_67,66958_38,66972_40,67031_74,67129_67,67142_24,67144_18,67233_39,67250_6,67270_40,67289_36,67290_18,67303_50,67307_67,67310_57,67475_33,67494_8,67516_48,67582_58,67589_22,67646_67,67695_41,67731_34,67783_13,67799_14,67810_72,67811_26,67843_27,67855_67,67883_7,67909_13,67930_22,67975_30,67998_48,68009_26,68014_15,68029_32,68062_42,68083_49,68143_42,68169_59,68171_51,68199_51,68215_35,68216_67,68222_60,68230_36,68261_13,68262_13,68272_8,68302_15,68325_31,68339_74,68372_34,68392_21,68435_30,68474_73,68485_72,68507_40,68526_11,68546_56,68610_66,68615_65,68616_38,68620_35,68626_35,68650_59,68655_55,68691_66,68735_68,68748_73,68784_48,68835_46,68838_23,68844_71,68854_8,68860_28,68910_16,68928_38,68949_36,68985_12,69006_61,69009_47,69022_53,69034_68,69104_13,69125_11,69137_32,69160_49,69295_50,69307_32,69336_6,69349_19,69361_16,69387_52,69394_70,69400_37,69423_14,69465_13,69493_33,69505_29,69524_18,69551_65,69642_73,69658_61,69678_65,69696_19,69697_9,69711_70,69765_64,69800_29,69825_47,69842_52,69860_74,69862_23,69987_28,70010_67,70020_39,70027_40,70046_50,70074_67,70082_6,70166_18,70193_44,70302_55,70331_66,70345_59,70346_64,70362_25,70376_20,70402_60,70524_37,70544_33,70552_17,70580_23,70605_43,70613_68,70644_46,70694_8,70697_29,70727_45,70778_16,70819_49,70891_56,70897_29,70928_61,70945_45,70972_44,70992_28,71019_54,71029_30,71039_74,71047_6,71162_50,71203_41,71216_46,71253_45,71298_69,71300_19,71315_30,71338_33,71339_22,71372_25,71374_19,71394_63,71403_74,71411_24,71413_38,71415_16,71448_52,71475_64,71476_32,71539_18,71563_69,71655_63,71669_73,71671_8,71697_37,71732_22,71739_8,71819_48,71885_11,71906_69,71930_15,71941_19,71972_73,71999_74,72034_69,72065_54,72079_6,72094_70,72096_11,72138_51,72165_25,72180_13,72196_20,72232_21,72253_71,72282_8,72303_23,72324_60,72396_22,72502_33,72557_59,72576_69,72670_68,72679_73,72763_52,72809_18,72827_56,72845_55,72850_67,72866_7,72892_15,72897_73,72907_25,73029_38,73062_73,73083_31,73084_34,73147_41,73172_11,73188_72,73194_19,73212_74,73251_30,73272_44,73307_11,73382_56,73428_30,73476_28,73567_65,73619_13,73639_12,73673_11,73693_59,73698_6,73707_50,73726_26,73737_48,73745_30,73780_13,73851_8,73906_64,73926_52,73935_64,73957_41,73961_58,73990_14,73994_69,74045_23,74097_60,74125_64,74156_65,74157_8,74164_27,74213_70,74226_58,74260_17,74294_21,74315_10,74324_30,74380_46,74391_68,74402_70,74445_43,74483_64,74500_35,74522_73,74543_64,74593_36,74594_21,74601_24,74610_22,74637_44,74667_8,74707_52,74775_27,74780_21,74805_61,74807_6,74894_11,74925_6,74948_71,74956_58,74957_15,74979_35,75010_11,75020_6,75040_13,75058_44,75131_36,75135_31,75139_20,75161_42,75210_38,75289_68,75291_67,75325_60,75344_69,75390_58,75422_18,75480_11,75500_68,75538_22,75573_53,75589_53,75592_6,75658_42,75669_38,75723_74,75733_14,75746_28,75750_65,75751_40,75798_46,75811_68,75814_24,75840_27,75931_37,75957_37,75982_16,76031_12,76049_27,76073_13,76112_52,76147_51,76203_41,76265_69,76266_51,76358_34,76410_70,76437_8,76599_40,76618_9,76647_68,76650_55,76678_33,76685_60,76707_70,76766_19,76804_50,76903_45,76917_74,76954_60,77000_72,77023_39,77051_30,77171_67,77181_19,77185_63,77218_7,77223_24,77324_40,77500_10,77548_23,77638_36,77764_70,77774_56,77794_12,77866_67,77868_53,77869_51,77870_20,77884_69,77989_13,78109_30,78180_51,78195_69,78203_40,78291_47,78309_68,78331_39,78341_36,78352_28,78384_20,78400_21,78432_62,78456_16,78516_52,78554_57,78589_65,78626_38,78656_24,78674_28,78826_62,78942_73,78968_74,79066_31,79080_23,79104_53,79107_63,79141_23,79182_58,79192_10,79217_55,79235_58,79263_67,79284_8,79340_68,79341_40,79396_68,79404_45,79467_33,79481_67,79563_27,79565_11,79575_68,79577_19,79651_73,79730_66,79834_50,79933_44,79982_13,80002_31,80037_15,80073_24,80192_47,80232_73,80244_40,80294_16,80328_27,80361_46,80433_14,80490_69,80631_56,80757_6,80843_28,80864_10,80869_17,80891_39,80901_62,80987_23,80996_69,81016_6,81073_36,81080_67,81083_22,81153_72,81166_58,81185_71,81199_61,81234_62,81281_68,81286_14,81381_39,81385_44,81389_40,81456_13,81476_47,81633_32,81760_6,81803_65,81829_8,81851_73,81903_51,81941_46,81958_41,82024_52,82051_13,82110_54,82186_21,82225_56,82249_74,82283_59,82320_10,82322_59,82336_60,82357_73,82407_57,82409_65,82411_67,82490_49,82543_61,82561_56,82562_67,82752_73,82769_66,82805_53,82858_23,82871_23,82880_69,82896_67,82920_51,82941_43,82948_68,82994_11,83001_12,83024_6,83047_52,83079_64,83097_56,83105_34,83208_68,83211_47,83249_21,83261_16,83262_23,83276_65,83283_22,83351_47,83409_47,83422_35,83453_69,83456_33,83461_23,83467_12,83488_46,83489_23,83499_12,83505_18,83515_46,83528_32,83544_59,83546_67,83597_24,83624_35,83663_22,83676_69,83693_54,83694_47,83800_67,83807_69,83845_32,83852_56,83868_64,83894_56,83924_48,83936_54,83972_71,83997_33,84113_6,84163_19,84184_74,84215_63,84216_37,84278_55,84312_70,84337_19,84377_39,84390_64,84417_65,84427_33,84429_10,84444_68,84452_62,84474_37,84478_69,84483_71,84487_46,84488_20,84491_39,84544_10,84547_64,84592_10,84610_44,84617_64,84702_62,84727_43,84747_53,84779_70,84790_52,84828_29,84952_13,84953_68,85008_55,85040_11,85081_68,85097_25,85122_65,85155_54,85201_26,85273_66,85279_60,85319_50,85323_25,85336_72,85405_9,85407_52,85508_15,85554_16,85597_14,85673_55,85744_38,85755_28,85807_52,85812_26,85820_8,85830_64,86030_26,86043_56,86093_39,86128_27,86148_45,86201_53,86204_29,86280_27,86297_51,86311_13,86320_21,86349_64,86374_69,86414_68,86456_21,86477_73,86480_73,86517_63,86532_15,86577_65,86580_22,86585_28,86649_14,86658_40,86687_23,86708_57,86798_28,86828_54,86851_18,86854_70,86866_37,86897_6,86912_67,86962_35,87096_58,87126_58,87244_9,87266_28,87311_42,87803_21,88398_65,88630_63,89986_35,90125_18,90174_71,90333_73,90598_54,90887_47,91081_29,91329_73,91611_73,91789_14,91893_68,92342_20,92359_64,92434_21,93244_19,93334_57,93470_10,93480_46,93521_41,93654_45,93656_64,93937_63,93964_58,94233_13,94647_31,95042_36,95220_37,95331_68,95400_21,95511_52,96002_43,96569_46,96975_62,97295_8,97530_53,97852_72,97862_25,98019_50,98282_23,98754_46,99288_71,99675_10,99994_67,99995_22,100131_40,100270_68,100573_42,100922_58,100943_34,101104_21,101183_38,101229_16,101371_28,101418_60,101423_15,101493_19,101730_27,101946_72,102201_28,102347_66,102647_39,102966_17,103989_65,104018_10,104120_29,104274_71,113061_45,113332_11
pop
OneEAGL08AAN_0001,	0404	0000	0202	0404	0101	0101	0404	0404	0303	0000	0303	0303	0202	0404	0101	0404	0104	0202	0101	0303	0202	0404	0404	0303	0202	0404	0304	0303	0101	0101	0304	0304	0303	0202	0404	0204	0303	0101	0404	0303	0101	0101	0202	0404	0303	0101	0404	0103	0101	0404	0101	0000	0303	0303	0404	0304	0202	0204	0101	0303	0202	0103	0101	0204	0304	0404	0103	0000	0102	0202	0000	0202	0101	0303	0101	0404	0102	0303	0404	0404	0103	0000	0102	0101	0101	0303	0101	0404	0404	0101	0303	0102	0404	0103	0204	0103	0404	0204	0303	0101	0304	0404	0404	0103	0102	0103	0303	0000	0303	0303	0404	0203	0404	0102	0101	0404	0101	0304	0103	0103	0303	0203	0202	0104	0102	0404	0103	0000	0202	0103	0202	0101	0104	0404	0303	0404	0000	0102	0102	0000	0000	0303	0404	0202	0101	0000	0202	0204	0202	0104	0101	0304	0202	0202	0103	0404	0304	0000	0103	0203	0202	0000	0202	0304	0204	0202	0000	0101	0404	0203	0404	0202	0404	0202	0103	0102	0202	0204	0101	0404	0304	0303	0104	0204	0101	0202	0303	0000	0202	0404	0103	0102	0204	0101	0101	0304	0202	0101	0404	0202	0103	0103	0404	0103	0103	0404	0303	0202	0104	0303	0404	0202	0101	0404	0204	0404	0204	0101	0101	0101	0101	0303	0204	0404	0101	0204	0204	0204	0304	0303	0101	0204	0303	0303	0000	0103	0404	0404	0404	0103	0303	0304	0303	0102	0404	0202	0404	0404	0404	0101	0204	0204	0101	0101	0204	0204	0103	0103	0103	0202	0303	0202	0204	0101	0204	0404	0101	0304	0000	0404	0404	0304	0304	0102	0000	0104	0204	0404	0101	0303	0404	0000	0204	0202	0304	0102	0103	0103	0102	0303	0404	0000	0202	0101	0304	0101	0204	0103	0303	0202	0404	0303	0204	0202	0303	0101	0303	0202	0304	0102	0304	0202	0104	0104	0103	0101	0103	0204	0103	0202	0101	0101	0104	0102	0204	0000	0104	0102	0000	0304	0102	0103	0103	0304	0203	0404	0304	0303	0303	0404	0202	0404	0000	0101	0102	0203	0202	0000	0303	0304	0404	0303	0404	0204	0404	0101	0204	0000	0404	0101	0104	0303	0101	0000	0404	0202	0303	0303	0304	0202	0202	0303	0303	0404	0202	0404	0304	0204	0203	0202	0103	0303	0404	0204	0202	0202	0304	0202	0404	0303	0202	0404	0204	0000	0101	0103	0000	0202	0204	0304	0303	0404	0202	0202	0404	0104	0202	0404	0404	0101	0103	0102	0404	0203	0103	0304	0204	0404	0101	0202	0101	0303	0202	0103	0202	0202	0203	0202	0404	0202	0303	0204	0103	0404	0204	0101	0202	0204	0303	0303	0303	0202	0303	0304	0204	0103	0101	0404	0304	0101	0000	0104	0204	0202	0304	0404	0404	0404	0204	0303	0303	0202	0204	0000	0000	0102	0202	0304	0303	0103	0103	0404	0304	0103	0303	0303	0204	0204	0404	0102	0101	0204	0404	0404	0404	0104	0303	0101	0304	0103	0101	0204	0303	0404	0202	0204	0203	0000	0304	0303	0101	0404	0202	0202	0404	0202	0303	0204	0304	0000	0404	0101	0202	0204	0202	0104	0303	0000	0203	0303	0303	0202	0303	0202	0202	0404	0101	0304	0404	0102	0404	0103	0303	0204	0101	0404	0404	0303	0202	0103	0304	0104	0204	0303	0404	0304	0202	0404	0204	0101	0204	0304	0304	0304	0303	0202	0101	0204	0404	0404	0101	0204	0103	0304	0204	0202	0101	0102	0404	0202	0101	0202	0101	0202	0202	0304	0303	0304	0101	0404	0404	0101	0101	0203	0204	0404	0303	0101	0102	0404	0000	0404	0303	0202	0000	0101	0303	0101	0101	0404	0404	0202	0202	0404	0404	0404	0202	0101	0303	0204	0304	0202	0104	0202	0404	0404	0304	0104	0000	0404	0204	0303	0000	0303	0000	0203	0204	0202	0202	0404	0304	0404	0202	0303	0104	0101	0202	0101	0202	0104	0204	0304	0303	0103	0103	0404	0303	0202	0303	0404	0103	0202	0404	0202	0204	0104	0101	0101	0303	0303	0102	0101	0404	0000	0101	0404	0303	0404	0303	0101	0202	0102	0303	0103	0304	0404	0404	0101	0204	0204	0404	0404	0101	0204	0303	0101	0101	0404	0202	0101	0000	0204	0404	0303	0404	0404	0204	0202	0202	0000	0101	0404	0101	0404	0102	0304	0203	0303	0404	0303	0202	0101	0103	0303	0202	0404	0303	0202	0101	0203	0303	0303	0303	0104	0202	0203	0101	0101	0404	0303	0303	0101	0204	0202	0101	0101	0101	0303	0404	0404	0303	0404	0101	0103	0404	0204	0101	0404	0103	0101	0304	0102	0202	0101	0404	0102	0404	0404	0303	0303	0404	0204	0202	0104	0304	0303	0404	0101	0000	0204	0101	0103	0000	0202	0404	0202	0303	0202	0304	0303	0303	0202	0404	0404	0202	0404	0101	0000	0202	0000	0303	0304	0202	0101	0204	0404	0000	0101	0304	0103	0303	0404	0404	0000	0303	0404	0000	0404	0000	0202	0202	0304	0101	0103	0203	0101	0404	0404	0303	0404	0202	0101	0303	0104	0102	0404	0204	0000	0303	0303	0303	0404	0303	0303	0304	0204	0303	0101	0104	0101	0304	0101	0101	0101	0404	0404	0102	0000	0204	0202	0404	0204	0303	0101	0202	0103	0404	0404	0103	0303	0104	0404	0202	0101	0101	0103	0303	0303	0202	0303	0404	0404	0404	0101	0303	0303	0204	0103	0202	0101	0202	0303	0102	0304	0000	0204	0202	0404	0101	0204	0102	0000	0304	0202	0303	0202	0101	0404	0103	0304	0304	0101	0202	0103	0204	0404	0101	0204	0202	0404	0202	0102	0404	0103	0404	0101	0304	0204	0404	0404	0303	0303	0304	0303	0103	0103	0103	0204	0202	0404	0000	0000	0303	0103	0404	0102	0404	0303	0102	0202	0000	0404	0203	0104	0204	0103	0103	0202	0304	0202	0303	0303	0000	0000	0404	0202	0000	0202	0202	0404	0303	0203	0101	0303	0000	0104	0202	0102	0204	0202	0101	0204	0404	0202	0101	0304	0304	0404	0204	0303	0103	0101	0303	0104	0202	0304	0102	0204	0404	0303	0103	0102	0202	0202	0103	0304	0101	0103	0103	0101	0103	0202	0204	0101	0202	0204	0101	0404	0204	0303	0103	0404	0203	0102	0404	0204	0404	0303	0101	0202	0101	0404	0102	0103	0000	0404	0101	0101	0101	0304	0000	0101	0103	0101	0103	0202	0303	0204	0102	0404	0404	0304	0303	0202	0404	0404	0404	0202	0000	0101	0404	0000	0404	0202	0303	0203	0104	0404	0404	0104	0202	0404	0404	0404	0204	0404	0303	0404	0103	0000	0000	0404	0404	0104	0103	0103	0404	0000	0102	0000	0103	0204	0202	0303	0303	0304	0000	0101	0000	0404	0000	0104	0204	0404	0101	0404	0202	0303	0404	0103	0303	0202	0304	0204	0204	0204	0404	0404	0202	0101	0101	0404	0303	0204	0103	0404	0102	0303	0404	0304	0202	0404	0304	0102	0203	0303	0202	0303	0102	0202	0304	0104	0103	0404	0202	0303	0101	0404	0303	0202	0102	0404	0102	0303	0101	0204	0103	0102	0101	0000	0303	0000	0202	0203	0404	0304	0404	0303	0202	0102	0204	0202	0203	0000	0103	0304	0103	0202	0404	0101	0303	0000	0101	0303	0404	0000	0101	0103	0404	0202	0303	0304	0101	0103	0204	0103	0204	0202	0202	0303	0203	0304	0101	0303	0103	0101	0404	0404	0101	0404	0404	0103	0202	0101	0202	0404	0404	0202	0103	0303	0304	0101	0404	0304	0404	0101	0303	0202	0204	0103	0202	0000	0104	0203	0303	0202	0204	0404	0404	0202	0404	0202	0101	0202	0303	0103	0000	0104	0303	0404	0204	0000	0103	0101	0101	0204	0104	0303	0404	0204	0102	0203	0101	0404	0303	0304	0000	0404	0101	0404	0404	0202	0000	0303	0404	0404	0404	0303	0202	0204	0101	0203	0303	0304	0303	0303	0102	0404	0104	0101	0204	0404	0303	0103	0404	0404	0204	0103	0101	0102	0202	0202	0404	0101	0404	0404	0204	0404	0204	0202	0404	0404	0204	0204	0202	0303	0202	0204	0404	0303	0202	0204	0404	0202	0101	0104	0303	0202	0101	0204	0204	0102	0202	0303	0101	0404	0101	0303	0404	0202	0202	0101	0404	0202	0404	0404	0202	0202	0102	0404	0101	0303	0303	0104	0303	0000	0304	0303	0303	0102	0303	0103	0103	0202	0204	0204	0102	0103	0202	0202	0404	0202	0000	0303	0104	0404	0202	0303	0404	0404	0101	0000	0303	0303	0404	0101	0103	0303	0303	0204	0204	0103	0202	0104	0102	0204	0101	0104	0303	0104	0304	0101	0202	0101	0103	0404	0303	0304	0404	0404	0404	0404	0202	0204	0103	0103	0104	0104	0101	0101	0103	0103	0103	0303	0202	0203	0404	0101	0303	0204	0104	0202	0404	0303	0202	0102	0202	0101	0202	0303	0404	0101	0204	0204	0404	0303	0303	0103	0101	0303	0303	0304	0101	0404	0404	0000	0303	0102	0103	0101	0303	0203	0303	0304	0202	0202	0103	0101	0202	0303	0404	0404	0304	0404	0101	0202	0404	0202	0103	0101	0101	0202	0303	0303	0303	0103	0104	0103	0404	0404	0404	0000	0404	0404	0104	0204	0103	0304	0303	0404	0404	0202	0202	0102	0404	0102	0404	0101	0101	0404	0101	0404	0103	0000	0101	0202	0404	0204	0101	0202	0202	0202	0303	0202	0303	0204	0202	0000	0404	0404	0000	0303	0101	0303	0304	0404	0404	0101	0204	0102	0303	0404	0404	0404	0101	0101	0101	0000	0202	0203	0404	0000	0303	0202	0202	0404	0404	0101	0202	0101	0404	0202	0303	0202	0404	0101	0404	0202	0304	0000	0103	0404	0101	0101	0204	0101	0404	0204	0103	0404	0204	0404	0404	0202	0103	0204	0202	0404	0202	0404	0303	0404	0000	0202	0303	0203	0204	0202	0404	0404	0204	0303	0404	0203	0202	0202	0101	0202	0000	0404	0404	0101	0202	0101	0202	0000	0404	0203	0102	0103	0303	0202	0101	0203	0101	0000	0404	0404	0303	0103	0103	0102	0304	0204	0101	0304	0204	0404	0202	0202	0303	0304	0303	0000	0204	0404	0103	0103	0202	0204	0101	0404	0202	0404	0303	0303	0404	0202	0104	0404	0202	0404	0103	0404	0303	0202	0000	0101	0000	0303	0202	0303	0103	0202	0104	0202	0202	0404	0303	0101	0303	0204	0204	0303	0404	0202	0204	0101	0303	0102	0304	0202	0103	0303	0101	0303	0103	0304	0202	0303	0404	0203	0202	0303	0102	0101	0303	0404	0103	0404	0101	0303	0304	0404	0102	0102	0304	0304	0202	0404	0304	0202	0202	0404	0404	0404	0101	0303	0104	0303	0404	0101	0204	0000	0101	0101	0202	0404	0303	0103	0303	0101	0404	0304	0103	0303	0204	0101	0000	0202	0104	0202	0204	0404	0202	0102	0103	0204	0202	0303	0303	0303	0000	0304	0202	0202	0303	0404	0104	0404	0101	0202	0204	0202	0101	0202	0202	0303	0404	0404	0202	0101	0303	0101	0103	0404	0101	0103	0303	0101	0304	0101	0304	0204	0404	0404	0104	0404	0101	0103	0101	0101	0204	0202	0404	0304	0202	0202	0404	0304	0404	0103	0204	0303	0404	0102	0203	0101	0104	0102	0303	0303	0103	0404	0202	0202	0204	0103	0101	0404	0303	0303	0303	0202	0202	0404	0101	0103	0404	0103	0102	0204	0404	0404	0303	0303	0101	0103	0404	0304	0101	0101	0404	0101	0202	0204	0101	0303	0304	0204	0203	0303	0303	0000	0000	0404	0000	0404	0202	0202	0103	0102	0303	0202	0103	0404	0202	0303	0103	0304	0404	0202	0103	0204	0103	0303	0304	0202	0303	0202	0204	0404	0101	0102	0101	0101	0101	0101	0000	0303	0404	0303	0202	0202	0101	0103	0404	0101	0101	0404	0104	0202	0000	0202	0304	0404	0304	0404	0404	0204	0404	0404	0101	0202	0404	0202	0202	0103	0303	0202	0404	0101	0202	0101	0303	0103	0103	0404	0101	0101	0303	0104	0103	0204	0101	0000	0202	0304	0202	0103	0202	0202	0202	0303	0303	0000	0404	0103	0000	0000	0000	0404	0203	0303	0404	0404	0202	0101	0101	0103	0202	0303	0404	0101	0404	0303	0303	0101	0404	0101	0103	0202	0404	0204	0303	0404	0101	0303	0103	0202	0203	0404	0103	0303	0404	0102	0303	0202	0104	0102	0404	0404	0204	0202	0404	0102	0102	0404	0303	0103	0303	0103	0204	0303	0103	0204	0000	0000	0101	0204	0404	0102	0204	0202	0303	0304	0101	0101	0000	0204	0304	0304	0304	0303	0101	0304	0104	0203	0101	0103	0000	0204	0204	0204	0102	0101	0202	0303	0303	0404	0101	0202	0303	0103	0102	0404	0202	0104	0202	0000	0204	0404	0303	0102	0204	0103	0101	0303	0202	0303	0203	0303	0202	0404	0101	0202	0304	0304	0000	0101	0303	0103	0202	0202	0303	0204	0404	0303	0303	0404	0404	0303	0101	0104	0000	0202	0404	0304	0202	0303	0303	0103	0202	0102	0404	0204	0202	0303	0304	0404	0303	0304	0202	0404	0204	0202	0304	0202	0404	0101	0000	0404	0303	0204	0202	0204	0404	0204	0000	0204	0104	0101	0204	0204	0304	0303	0101	0202	0404	0204	0000	0000	0404	0204	0404	0404	0303	0101	0404	0102	0404	0101	0404	0303	0404	0101	0103	0103	0103	0202	0202	0202	0102	0104	0203	0101	0202	0101	0303	0101	0204	0104	0404	0104	0101	0303	0203	0404	0303	0404	0000	0204	0103	0404	0303	0303	0204	0404	0404	0101	0204	0404	0303	0303	0303	0204	0404	0202	0202	0404	0404	0101	0202	0404	0203	0202	0303	0404	0202	0303	0404	0303	0000	0104	0304	0103	0103	0104	0202	0101	0304	0404	0204	0303	0101	0104	0202	0404	0404	0101	0000	0101	0103	0101	0404	0303	0303	0103	0204	0404	0101	0103	0204	0101	0404	0102	0101	0103	0404	0102	0103	0202	0404	0202	0101	0101	0303	0000	0404	0202	0103	0202	0303	0204	0404	0101	0304	0303	0404	0202	0303	0404	0202	0000	0103	0404	0103	0202	0000	0000	0404	0303	0204	0202	0202	0101	0202	0102	0404	0202	0202	0202	0303	0202	0104	0102	0101	0101	0102	0404	0101	0000	0202	0000	0104	0304	0101	0101	0303	0303	0202	0404	0204	0102	0101	0101	0303	0404	0204	0102	0404	0103	0303	0202	0103	0303	0404	0103	0304	0404	0404	0202	0203	0202	0202	0303	0404	0404	0202	0101	0203	0000	0203	0404	0404	0303	0304	0404	0304	0404	0101	0202	0103	0404	0000	0202	0304	0103	0101	0303	0204	0404	0404	0202	0101	0202	0303	0103	0102	0202	0101	0404	0303	0303	0103	0303	0101	0404	0202	0202	0404	0404	0101	0000	0104	0101	0303	0103	0404	0203	0303	0202	0204	0303	0202	0202	0202	0204	0104	0303	0303	0303	0404	0204	0000	0202	0203	0202	0101	0202	0000	0303	0104	0404	0000	0404	0102	0204	0404	0303	0404	0104	0000	0203	0303	0000	0202	0202	0101	0303	0202	0202	0204	0101	0303	0202	0000	0304	0404	0303	0202	0303	0404	0103	0101	0404	0304	0103	0303	0202	0404	0404	0204	0102	0202	0103	0103	0404	0303	0101	0104	0103	0103	0101	0202	0303	0404	0203	0404	0202	0202	0404	0202	0102	0104	0104	0303	0103	0103	0304	0101	0204	0202	0404	0202	0101	0303	0404	0202	0102	0103	0101	0101	0103	0304	0102	0303	0404	0104	0101	0000	0303	0101	0101	0101	0303	0304	0404	0404	0101	0404	0000	0303	0304	0101	0404	0202	0404	0404	0404	0202	0202	0404	0204	0202	0404	0102	0204	0000	0101	0103	0000	0404	0000	0304	0304	0404	0303	0202	0202	0000	0101	0404	0202	0101	0304	0000	0202	0202	0204	0101	0202	0202	0304	0404	0000	0404	0102	0304	0202	0202	0404	0204	0101	0203	0101	0202	0204	0000	0303	0404	0202	0204	0101	0404	0304	0204	0204	0202	0202	0303	0000	0303	0303	0404	0204	0204	0103	0404	0202	0000	0204	0202	0204	0101	0000	0204	0103	0204	0204	0101	0101	0000
OneEAGL08AAN_0207,	0404	0404	0404	0404	0101	0101	0404	0104	0303	0404	0101	0303	0204	0000	0101	0404	0404	0000	0202	0303	0204	0404	0104	0404	0202	0303	0303	0303	0101	0303	0404	0303	0303	0000	0404	0404	0304	0000	0404	0202	0103	0101	0202	0101	0303	0101	0404	0303	0104	0404	0103	0303	0303	0304	0000	0404	0202	0404	0101	0103	0202	0103	0101	0204	0404	0404	0103	0000	0202	0404	0000	0202	0101	0303	0101	0304	0102	0303	0404	0404	0303	0204	0101	0000	0101	0303	0103	0404	0404	0101	0303	0101	0202	0303	0202	0101	0303	0204	0103	0101	0303	0204	0404	0303	0202	0103	0404	0303	0303	0103	0000	0202	0000	0102	0104	0404	0103	0304	0103	0303	0303	0202	0202	0101	0202	0404	0000	0304	0202	0000	0204	0104	0104	0204	0304	0404	0101	0102	0102	0203	0404	0303	0404	0101	0101	0101	0102	0204	0202	0101	0102	0303	0204	0202	0303	0204	0303	0304	0000	0303	0202	0304	0202	0404	0202	0203	0102	0000	0404	0203	0303	0102	0404	0102	0303	0202	0102	0404	0404	0404	0404	0303	0404	0202	0101	0202	0000	0404	0000	0404	0303	0102	0204	0103	0000	0304	0202	0101	0404	0202	0103	0101	0204	0000	0103	0404	0101	0000	0104	0303	0404	0404	0101	0304	0404	0404	0204	0101	0103	0000	0202	0303	0204	0303	0103	0000	0202	0204	0304	0303	0101	0202	0303	0303	0202	0103	0304	0404	0000	0303	0303	0404	0303	0102	0404	0203	0202	0404	0000	0101	0404	0000	0101	0103	0204	0204	0103	0103	0000	0204	0304	0202	0000	0101	0202	0404	0101	0304	0203	0000	0304	0404	0304	0000	0304	0104	0000	0404	0102	0103	0404	0404	0404	0204	0304	0102	0103	0303	0101	0202	0404	0102	0202	0103	0304	0103	0204	0103	0303	0303	0304	0304	0202	0202	0303	0101	0303	0404	0304	0102	0304	0202	0101	0101	0303	0101	0103	0204	0101	0202	0101	0101	0104	0102	0204	0304	0104	0000	0103	0304	0202	0103	0101	0304	0202	0404	0304	0304	0101	0404	0202	0104	0202	0101	0000	0303	0000	0303	0303	0304	0303	0303	0204	0202	0000	0101	0204	0000	0000	0101	0000	0304	0101	0101	0404	0404	0304	0303	0304	0202	0202	0103	0303	0303	0204	0304	0303	0000	0303	0202	0103	0303	0304	0204	0202	0202	0404	0202	0000	0103	0202	0104	0204	0101	0101	0103	0404	0202	0204	0304	0304	0404	0000	0204	0000	0404	0204	0404	0404	0101	0103	0202	0304	0303	0303	0303	0404	0404	0101	0202	0104	0103	0203	0000	0202	0000	0202	0204	0404	0203	0303	0202	0103	0404	0204	0103	0202	0202	0303	0303	0103	0204	0103	0404	0202	0101	0101	0404	0303	0303	0202	0101	0202	0102	0404	0204	0202	0404	0204	0304	0303	0203	0404	0404	0103	0101	0202	0000	0304	0103	0101	0404	0304	0000	0304	0303	0204	0204	0404	0102	0101	0204	0104	0101	0404	0101	0303	0101	0303	0103	0101	0000	0101	0304	0101	0204	0000	0404	0404	0304	0000	0404	0202	0404	0404	0203	0304	0202	0000	0202	0204	0101	0000	0204	0202	0104	0000	0000	0202	0303	0103	0202	0101	0000	0202	0404	0101	0304	0000	0000	0202	0303	0103	0202	0101	0404	0404	0304	0202	0101	0404	0101	0204	0303	0101	0404	0102	0404	0204	0000	0404	0304	0000	0404	0404	0202	0102	0204	0404	0304	0101	0204	0103	0304	0202	0204	0103	0101	0204	0202	0104	0303	0101	0202	0202	0404	0304	0404	0101	0204	0000	0303	0101	0202	0202	0404	0303	0101	0102	0404	0101	0204	0000	0202	0304	0101	0103	0103	0102	0204	0404	0202	0202	0404	0404	0304	0202	0103	0303	0202	0304	0202	0104	0202	0404	0404	0404	0101	0404	0404	0204	0103	0202	0101	0102	0303	0202	0202	0202	0204	0304	0404	0000	0303	0404	0101	0000	0404	0000	0104	0204	0303	0304	0303	0303	0101	0303	0202	0303	0204	0103	0202	0404	0000	0202	0101	0101	0101	0000	0304	0202	0102	0404	0404	0101	0404	0103	0404	0303	0101	0000	0102	0303	0303	0304	0303	0204	0103	0204	0000	0404	0404	0104	0204	0303	0103	0101	0304	0202	0103	0304	0204	0404	0303	0404	0404	0204	0102	0202	0303	0202	0404	0000	0404	0102	0303	0303	0000	0404	0000	0202	0103	0000	0103	0203	0304	0101	0404	0101	0203	0303	0303	0000	0104	0000	0000	0101	0101	0404	0303	0304	0102	0202	0202	0101	0000	0000	0303	0304	0404	0303	0404	0000	0101	0104	0202	0103	0303	0303	0103	0404	0101	0000	0101	0404	0102	0404	0204	0303	0303	0404	0202	0202	0104	0304	0203	0404	0101	0000	0202	0000	0101	0101	0202	0404	0202	0103	0202	0304	0103	0101	0101	0404	0204	0202	0204	0303	0204	0203	0103	0303	0000	0000	0101	0202	0404	0000	0104	0304	0103	0303	0404	0404	0000	0303	0303	0202	0404	0000	0202	0202	0404	0101	0303	0202	0101	0000	0304	0304	0404	0101	0101	0303	0000	0102	0101	0202	0000	0303	0303	0303	0404	0303	0101	0304	0202	0303	0101	0104	0104	0303	0101	0303	0404	0304	0404	0102	0404	0204	0203	0404	0404	0101	0104	0202	0303	0404	0404	0303	0303	0404	0304	0202	0103	0101	0103	0303	0000	0202	0303	0404	0404	0404	0000	0103	0303	0204	0101	0102	0103	0404	0303	0102	0000	0102	0404	0202	0404	0101	0202	0202	0000	0303	0204	0303	0000	0101	0202	0303	0404	0303	0104	0202	0101	0202	0000	0102	0202	0202	0404	0202	0202	0404	0000	0404	0101	0404	0404	0404	0202	0103	0303	0000	0103	0303	0101	0303	0204	0204	0404	0102	0404	0303	0303	0404	0102	0404	0303	0102	0202	0303	0104	0203	0404	0404	0303	0000	0203	0000	0202	0303	0203	0404	0404	0304	0202	0303	0202	0203	0404	0000	0303	0202	0303	0101	0404	0202	0101	0404	0102	0101	0204	0303	0202	0101	0303	0404	0404	0404	0303	0103	0103	0103	0404	0202	0404	0102	0202	0404	0404	0000	0101	0202	0202	0303	0303	0101	0103	0101	0104	0103	0404	0202	0101	0202	0404	0103	0104	0202	0103	0000	0303	0203	0202	0404	0204	0404	0303	0103	0202	0101	0404	0202	0103	0303	0404	0101	0101	0101	0304	0101	0101	0101	0103	0000	0404	0101	0204	0102	0000	0000	0000	0304	0202	0404	0404	0404	0000	0304	0101	0304	0404	0404	0102	0303	0202	0104	0404	0104	0404	0202	0404	0404	0104	0202	0404	0101	0404	0303	0103	0101	0404	0404	0000	0101	0103	0202	0202	0101	0404	0101	0404	0202	0303	0000	0304	0000	0202	0303	0404	0101	0101	0404	0404	0101	0404	0202	0103	0000	0303	0304	0202	0404	0204	0204	0404	0104	0404	0204	0101	0101	0404	0303	0202	0000	0404	0101	0103	0404	0000	0203	0404	0404	0101	0303	0404	0102	0303	0202	0202	0303	0101	0101	0404	0202	0103	0101	0000	0404	0204	0202	0000	0101	0303	0101	0204	0103	0102	0101	0404	0303	0404	0404	0202	0304	0303	0304	0101	0202	0102	0202	0202	0202	0202	0101	0304	0303	0000	0404	0101	0303	0000	0303	0103	0000	0202	0101	0101	0404	0202	0303	0404	0404	0303	0404	0103	0404	0000	0102	0000	0000	0304	0101	0303	0303	0103	0204	0404	0103	0404	0404	0000	0204	0202	0204	0104	0304	0204	0103	0303	0404	0303	0404	0304	0204	0303	0000	0202	0202	0303	0202	0404	0101	0303	0303	0404	0204	0404	0000	0102	0000	0102	0303	0101	0203	0103	0404	0104	0304	0404	0204	0404	0101	0104	0102	0202	0101	0101	0404	0000	0101	0303	0303	0204	0303	0000	0304	0101	0101	0000	0404	0203	0303	0404	0000	0404	0304	0000	0202	0202	0101	0303	0303	0404	0101	0303	0102	0404	0000	0101	0202	0204	0303	0103	0404	0404	0202	0103	0101	0102	0202	0204	0404	0303	0404	0303	0202	0104	0404	0101	0404	0204	0204	0204	0202	0303	0202	0202	0304	0000	0202	0404	0404	0204	0101	0000	0303	0204	0303	0202	0404	0102	0204	0303	0101	0404	0000	0103	0404	0202	0404	0101	0204	0404	0000	0202	0204	0404	0202	0404	0202	0303	0103	0101	0203	0303	0404	0303	0304	0102	0303	0303	0103	0102	0204	0202	0102	0101	0202	0202	0404	0202	0102	0303	0404	0404	0202	0404	0304	0000	0101	0101	0303	0303	0104	0101	0303	0101	0101	0404	0204	0101	0202	0404	0102	0202	0101	0404	0303	0104	0404	0101	0202	0202	0303	0404	0101	0304	0303	0304	0304	0104	0204	0204	0303	0101	0101	0101	0103	0101	0303	0000	0101	0303	0102	0203	0204	0000	0103	0204	0404	0000	0204	0303	0204	0101	0202	0303	0202	0203	0404	0101	0204	0202	0404	0303	0000	0303	0104	0303	0303	0000	0102	0404	0404	0303	0404	0202	0103	0202	0303	0303	0103	0303	0202	0202	0303	0000	0404	0303	0000	0304	0304	0404	0101	0202	0404	0202	0303	0101	0101	0202	0000	0303	0303	0303	0404	0103	0204	0404	0101	0000	0104	0404	0104	0404	0103	0404	0303	0202	0404	0000	0303	0101	0304	0102	0304	0303	0000	0000	0000	0202	0303	0000	0104	0202	0104	0202	0101	0202	0202	0202	0303	0204	0303	0202	0202	0404	0404	0404	0404	0103	0101	0303	0304	0404	0000	0101	0404	0101	0304	0404	0204	0404	0101	0101	0101	0102	0102	0303	0404	0103	0304	0202	0000	0404	0000	0101	0404	0101	0404	0204	0303	0404	0404	0101	0204	0102	0404	0000	0303	0303	0101	0103	0404	0102	0101	0404	0303	0204	0204	0404	0404	0202	0103	0202	0202	0101	0202	0204	0404	0304	0202	0202	0303	0203	0202	0202	0000	0404	0202	0101	0404	0203	0202	0202	0101	0202	0101	0204	0204	0104	0202	0101	0204	0303	0304	0303	0202	0103	0303	0202	0102	0303	0104	0404	0202	0000	0303	0303	0303	0202	0404	0202	0000	0304	0404	0404	0102	0000	0303	0404	0101	0101	0202	0404	0103	0103	0202	0204	0103	0404	0204	0304	0303	0404	0404	0404	0404	0104	0202	0204	0303	0404	0103	0202	0204	0101	0204	0303	0203	0103	0103	0202	0101	0204	0202	0104	0303	0303	0303	0202	0404	0103	0000	0102	0202	0101	0303	0101	0404	0202	0101	0303	0202	0103	0000	0404	0204	0000	0404	0203	0202	0303	0202	0000	0103	0304	0303	0304	0303	0304	0404	0404	0202	0202	0303	0304	0202	0101	0404	0404	0000	0404	0404	0204	0101	0303	0101	0303	0404	0101	0204	0103	0101	0101	0000	0404	0303	0101	0203	0102	0404	0404	0101	0304	0202	0101	0202	0202	0404	0204	0202	0404	0404	0202	0303	0202	0202	0303	0303	0303	0404	0404	0000	0202	0303	0404	0404	0303	0104	0101	0404	0202	0101	0204	0404	0303	0000	0204	0102	0103	0303	0101	0103	0000	0000	0303	0203	0101	0404	0101	0404	0202	0404	0404	0404	0202	0101	0303	0101	0303	0202	0202	0304	0303	0202	0202	0000	0303	0404	0103	0404	0303	0404	0000	0303	0103	0101	0000	0303	0103	0103	0304	0204	0202	0204	0103	0000	0000	0103	0203	0303	0202	0000	0303	0101	0101	0404	0000	0102	0404	0304	0104	0303	0101	0000	0303	0404	0304	0102	0101	0404	0103	0204	0404	0101	0303	0000	0204	0202	0304	0303	0202	0202	0202	0404	0404	0202	0203	0303	0102	0303	0202	0303	0404	0202	0304	0103	0304	0104	0101	0103	0202	0303	0303	0304	0102	0303	0202	0204	0101	0101	0101	0101	0103	0103	0101	0202	0303	0404	0304	0000	0202	0101	0103	0202	0303	0102	0101	0101	0204	0202	0202	0304	0404	0304	0404	0404	0202	0202	0304	0101	0202	0404	0204	0404	0103	0103	0202	0404	0202	0202	0101	0404	0103	0103	0404	0101	0303	0303	0104	0103	0202	0102	0103	0204	0303	0000	0303	0204	0404	0202	0304	0303	0102	0404	0103	0202	0000	0101	0404	0000	0303	0000	0404	0202	0000	0404	0103	0202	0303	0304	0101	0000	0303	0303	0303	0104	0303	0103	0202	0404	0202	0303	0000	0101	0303	0103	0202	0202	0204	0101	0304	0404	0101	0303	0202	0104	0102	0404	0204	0404	0102	0404	0102	0102	0000	0303	0103	0000	0103	0404	0303	0303	0404	0000	0404	0103	0204	0000	0202	0404	0202	0202	0000	0101	0103	0103	0202	0404	0404	0304	0101	0101	0404	0104	0303	0303	0303	0304	0204	0404	0204	0000	0103	0102	0404	0303	0404	0103	0000	0101	0303	0101	0404	0000	0104	0204	0204	0000	0404	0303	0202	0202	0101	0101	0103	0202	0202	0303	0103	0202	0303	0102	0202	0304	0404	0404	0101	0303	0303	0102	0202	0303	0000	0000	0101	0303	0404	0404	0303	0101	0104	0304	0204	0404	0304	0202	0203	0303	0103	0202	0101	0404	0202	0202	0303	0304	0000	0103	0304	0203	0404	0000	0303	0304	0000	0104	0303	0000	0404	0303	0202	0000	0202	0404	0202	0202	0404	0104	0102	0202	0404	0304	0304	0103	0202	0303	0202	0303	0101	0101	0204	0404	0404	0101	0103	0304	0202	0404	0101	0000	0303	0404	0102	0101	0103	0103	0202	0202	0202	0102	0104	0203	0000	0101	0103	0103	0202	0404	0101	0404	0104	0101	0303	0203	0404	0303	0404	0404	0204	0103	0404	0304	0303	0202	0404	0104	0101	0204	0204	0203	0101	0303	0204	0404	0202	0202	0101	0404	0404	0102	0204	0303	0404	0101	0404	0202	0101	0404	0404	0304	0104	0304	0303	0103	0404	0202	0303	0000	0101	0204	0103	0303	0104	0202	0404	0404	0103	0000	0101	0303	0103	0204	0103	0000	0103	0202	0404	0303	0103	0404	0404	0303	0102	0101	0101	0404	0000	0103	0202	0404	0202	0101	0101	0303	0404	0404	0202	0303	0202	0303	0202	0404	0101	0000	0303	0304	0202	0103	0404	0202	0303	0101	0404	0101	0202	0203	0303	0304	0303	0204	0202	0101	0101	0204	0202	0104	0202	0000	0404	0404	0202	0101	0202	0101	0000	0102	0000	0102	0103	0202	0404	0404	0304	0101	0101	0303	0303	0202	0000	0204	0101	0000	0101	0303	0204	0202	0202	0204	0303	0303	0102	0000	0103	0404	0303	0404	0101	0404	0204	0203	0204	0203	0303	0303	0404	0202	0104	0203	0102	0202	0404	0404	0303	0304	0000	0404	0000	0102	0202	0103	0404	0101	0404	0404	0103	0303	0304	0404	0000	0404	0202	0103	0202	0303	0303	0101	0204	0000	0404	0303	0303	0101	0103	0101	0104	0202	0204	0000	0404	0102	0202	0104	0101	0103	0103	0404	0303	0304	0202	0204	0303	0202	0202	0202	0204	0101	0303	0303	0303	0000	0204	0000	0202	0303	0202	0101	0204	0101	0303	0404	0404	0204	0404	0202	0202	0204	0103	0303	0404	0101	0202	0303	0404	0202	0204	0103	0304	0202	0204	0000	0103	0303	0202	0000	0304	0204	0303	0202	0103	0000	0000	0101	0204	0303	0103	0303	0102	0104	0404	0404	0102	0202	0303	0103	0404	0203	0404	0104	0303	0101	0104	0202	0303	0404	0303	0404	0404	0204	0304	0303	0102	0404	0104	0303	0303	0103	0404	0303	0000	0202	0202	0101	0101	0203	0404	0404	0101	0303	0101	0101	0303	0404	0101	0202	0202	0104	0101	0404	0303	0101	0000	0103	0404	0404	0000	0404	0101	0404	0000	0303	0304	0101	0303	0202	0404	0304	0304	0202	0202	0304	0202	0204	0404	0000	0204	0304	0303	0103	0204	0404	0303	0404	0304	0404	0101	0000	0202	0101	0101	0404	0202	0101	0304	0101	0404	0000	0202	0101	0202	0202	0404	0404	0303	0000	0202	0304	0202	0101	0000	0000	0101	0203	0101	0102	0202	0203	0303	0404	0202	0404	0101	0204	0303	0202	0204	0102	0102	0203	0103	0303	0202	0202	0404	0204	0103	0404	0000	0204	0202	0204	0204	0202	0202	0404	0101	0204	0204	0000	0101	0202
OneEAGL08AAN_0471,	0000	0404	0000	0000	0104	0101	0404	0404	0000	0000	0000	0103	0204	0000	0101	0404	0404	0404	0102	0303	0204	0404	0104	0000	0202	0303	0304	0303	0000	0000	0404	0303	0303	0202	0000	0202	0303	0104	0404	0202	0101	0101	0102	0104	0103	0103	0404	0303	0104	0404	0101	0303	0303	0303	0304	0304	0203	0404	0101	0103	0102	0103	0101	0404	0404	0304	0103	0404	0102	0202	0101	0202	0101	0303	0101	0404	0101	0303	0404	0404	0103	0204	0101	0101	0104	0303	0101	0204	0304	0101	0303	0101	0202	0303	0202	0103	0404	0204	0101	0101	0303	0404	0404	0303	0202	0103	0404	0303	0103	0303	0204	0202	0303	0102	0101	0404	0303	0304	0303	0103	0303	0202	0202	0101	0000	0404	0103	0404	0102	0303	0202	0101	0000	0204	0304	0404	0101	0000	0102	0202	0404	0303	0404	0101	0101	0103	0202	0204	0204	0104	0102	0304	0204	0204	0303	0404	0304	0000	0303	0203	0202	0303	0202	0404	0202	0203	0102	0101	0404	0202	0304	0101	0404	0202	0303	0202	0202	0204	0000	0404	0304	0303	0104	0202	0303	0202	0303	0304	0000	0304	0103	0202	0404	0101	0104	0404	0204	0101	0404	0202	0103	0101	0000	0000	0101	0304	0101	0202	0104	0303	0204	0204	0101	0303	0404	0204	0404	0000	0101	0102	0102	0303	0204	0303	0103	0204	0204	0404	0303	0303	0101	0202	0303	0303	0202	0103	0404	0404	0304	0103	0000	0303	0303	0202	0404	0203	0204	0404	0000	0101	0204	0202	0101	0101	0204	0204	0103	0000	0303	0404	0303	0000	0404	0101	0202	0404	0101	0304	0000	0404	0304	0404	0304	0102	0404	0404	0404	0404	0101	0303	0404	0104	0404	0000	0000	0101	0303	0103	0101	0000	0404	0102	0202	0103	0000	0101	0202	0000	0303	0202	0404	0000	0204	0202	0303	0101	0303	0202	0404	0102	0304	0404	0101	0104	0103	0101	0103	0404	0000	0102	0101	0101	0101	0202	0204	0404	0104	0102	0303	0304	0102	0303	0103	0304	0202	0404	0404	0303	0103	0404	0202	0104	0202	0101	0102	0303	0000	0303	0303	0404	0303	0303	0404	0204	0404	0101	0204	0404	0404	0101	0104	0304	0101	0101	0404	0204	0304	0303	0304	0202	0202	0103	0303	0303	0204	0000	0304	0202	0303	0202	0103	0303	0304	0404	0202	0102	0000	0202	0404	0000	0202	0404	0204	0000	0101	0101	0404	0202	0204	0304	0000	0304	0101	0202	0404	0404	0202	0404	0000	0101	0303	0202	0304	0303	0000	0303	0404	0404	0303	0102	0104	0000	0202	0103	0202	0202	0202	0000	0404	0202	0303	0202	0303	0304	0204	0101	0202	0204	0103	0304	0103	0404	0303	0404	0202	0101	0101	0404	0303	0103	0204	0000	0202	0102	0304	0204	0204	0404	0204	0304	0103	0203	0204	0304	0103	0102	0204	0304	0303	0103	0101	0000	0303	0303	0404	0103	0204	0000	0404	0202	0101	0404	0104	0101	0304	0101	0202	0101	0303	0000	0101	0202	0303	0304	0102	0000	0303	0404	0404	0303	0101	0404	0202	0404	0104	0202	0404	0000	0000	0202	0204	0101	0000	0202	0202	0404	0303	0404	0203	0103	0303	0202	0101	0404	0204	0404	0101	0404	0404	0102	0202	0303	0103	0204	0103	0404	0204	0000	0202	0103	0304	0101	0404	0304	0101	0304	0202	0404	0404	0000	0204	0304	0000	0304	0404	0202	0102	0204	0404	0304	0103	0202	0103	0304	0204	0204	0103	0202	0204	0202	0101	0203	0101	0202	0000	0404	0000	0404	0102	0404	0404	0000	0103	0203	0202	0104	0103	0101	0101	0304	0101	0204	0303	0202	0404	0101	0303	0103	0102	0204	0304	0202	0000	0404	0404	0404	0202	0101	0303	0202	0304	0202	0104	0204	0404	0404	0404	0101	0404	0304	0404	0303	0202	0101	0202	0203	0202	0202	0000	0404	0404	0304	0000	0303	0000	0103	0202	0104	0202	0101	0204	0304	0303	0303	0303	0101	0303	0202	0303	0204	0103	0204	0404	0202	0202	0101	0103	0101	0303	0404	0000	0102	0404	0304	0101	0404	0303	0404	0303	0101	0202	0202	0203	0103	0304	0303	0202	0103	0204	0204	0404	0304	0101	0204	0304	0101	0101	0404	0202	0000	0303	0204	0404	0304	0304	0404	0404	0202	0000	0000	0202	0404	0103	0204	0102	0304	0000	0303	0404	0203	0204	0103	0303	0103	0202	0404	0000	0204	0102	0303	0303	0303	0101	0101	0202	0203	0103	0101	0404	0303	0304	0102	0202	0202	0103	0101	0202	0103	0404	0404	0303	0404	0102	0101	0104	0202	0103	0404	0103	0303	0404	0101	0202	0101	0304	0102	0404	0404	0303	0303	0304	0204	0202	0404	0304	0303	0204	0103	0202	0204	0101	0101	0101	0202	0404	0203	0303	0202	0404	0103	0101	0101	0404	0404	0102	0404	0101	0204	0000	0101	0303	0304	0202	0101	0000	0404	0000	0404	0000	0103	0303	0304	0304	0102	0303	0303	0202	0404	0304	0202	0203	0404	0101	0000	0202	0101	0000	0304	0304	0404	0101	0101	0000	0104	0000	0104	0202	0404	0303	0303	0304	0304	0103	0103	0304	0202	0303	0104	0101	0104	0303	0101	0303	0104	0404	0404	0202	0304	0202	0000	0000	0404	0101	0101	0202	0303	0000	0304	0103	0303	0104	0404	0202	0101	0101	0103	0303	0304	0202	0303	0404	0304	0404	0103	0303	0303	0204	0103	0202	0101	0404	0000	0102	0000	0101	0404	0204	0104	0101	0202	0202	0202	0303	0202	0203	0202	0102	0202	0303	0304	0303	0101	0202	0101	0204	0404	0101	0202	0000	0000	0202	0202	0404	0103	0404	0101	0404	0404	0304	0202	0303	0303	0304	0103	0303	0101	0103	0404	0202	0104	0102	0304	0303	0303	0404	0202	0304	0303	0202	0202	0303	0404	0203	0000	0404	0303	0000	0202	0303	0000	0303	0203	0404	0000	0404	0202	0303	0000	0203	0204	0000	0203	0202	0303	0101	0404	0203	0101	0404	0000	0101	0204	0304	0202	0101	0404	0404	0000	0204	0303	0103	0103	0303	0104	0202	0404	0202	0204	0104	0404	0000	0102	0102	0202	0303	0303	0101	0103	0101	0101	0000	0404	0404	0103	0102	0404	0103	0104	0202	0303	0103	0303	0303	0101	0104	0204	0304	0303	0101	0202	0101	0304	0102	0303	0103	0404	0101	0101	0101	0304	0101	0103	0101	0101	0000	0202	0103	0000	0000	0304	0404	0304	0304	0202	0304	0404	0204	0202	0404	0102	0303	0404	0404	0202	0303	0202	0101	0104	0104	0104	0000	0304	0404	0000	0204	0204	0101	0000	0000	0103	0000	0404	0404	0101	0101	0303	0202	0202	0101	0404	0103	0404	0404	0303	0304	0304	0104	0202	0303	0404	0202	0101	0404	0404	0101	0404	0202	0303	0404	0303	0303	0202	0404	0204	0204	0404	0404	0000	0204	0103	0102	0404	0304	0404	0103	0404	0102	0303	0404	0304	0303	0404	0404	0101	0303	0303	0202	0304	0102	0202	0304	0104	0101	0104	0202	0303	0101	0404	0304	0204	0000	0304	0101	0303	0101	0204	0103	0000	0102	0404	0303	0404	0204	0202	0000	0303	0000	0103	0000	0000	0202	0202	0303	0202	0103	0000	0101	0204	0404	0103	0103	0202	0303	0103	0000	0202	0101	0101	0304	0202	0303	0304	0104	0103	0204	0000	0204	0102	0202	0304	0303	0404	0104	0303	0103	0103	0404	0000	0103	0404	0000	0103	0202	0202	0204	0104	0404	0404	0103	0303	0404	0103	0404	0404	0404	0103	0303	0202	0204	0103	0102	0000	0101	0303	0303	0202	0202	0404	0404	0202	0404	0102	0101	0101	0203	0101	0104	0104	0304	0404	0404	0404	0101	0101	0102	0202	0104	0103	0404	0404	0102	0303	0101	0202	0303	0000	0304	0101	0101	0304	0404	0202	0303	0304	0000	0204	0304	0303	0202	0202	0000	0303	0303	0404	0303	0303	0102	0404	0101	0101	0202	0202	0303	0103	0404	0104	0202	0103	0101	0102	0204	0202	0104	0303	0404	0304	0202	0404	0404	0101	0404	0404	0404	0204	0204	0303	0202	0202	0000	0101	0202	0000	0304	0202	0101	0101	0303	0204	0103	0204	0404	0202	0204	0103	0101	0404	0102	0103	0404	0202	0202	0101	0404	0404	0303	0202	0204	0204	0000	0304	0102	0303	0103	0101	0203	0303	0304	0303	0303	0101	0303	0103	0103	0102	0204	0204	0102	0101	0204	0204	0404	0202	0202	0000	0104	0304	0202	0404	0000	0404	0303	0101	0303	0203	0104	0103	0103	0303	0103	0404	0204	0000	0202	0404	0202	0202	0103	0404	0303	0101	0304	0101	0204	0202	0303	0202	0101	0303	0304	0404	0404	0404	0404	0202	0303	0103	0101	0104	0103	0101	0303	0103	0101	0303	0101	0303	0204	0103	0101	0204	0104	0404	0000	0303	0202	0101	0202	0103	0202	0303	0404	0104	0000	0202	0404	0303	0304	0303	0101	0303	0303	0404	0101	0404	0404	0103	0404	0102	0101	0000	0203	0203	0103	0304	0202	0101	0103	0101	0000	0303	0404	0404	0304	0404	0303	0202	0404	0202	0103	0101	0103	0101	0303	0303	0304	0303	0104	0103	0204	0000	0101	0202	0104	0000	0101	0204	0103	0404	0303	0204	0404	0202	0303	0000	0304	0102	0304	0303	0101	0404	0101	0202	0000	0103	0101	0202	0404	0204	0101	0204	0202	0202	0304	0202	0303	0202	0204	0404	0304	0404	0000	0103	0101	0303	0404	0304	0404	0101	0404	0102	0404	0304	0204	0404	0303	0101	0101	0101	0101	0303	0404	0101	0304	0101	0102	0404	0304	0101	0204	0101	0404	0202	0303	0204	0104	0102	0404	0102	0404	0304	0303	0304	0101	0101	0404	0101	0404	0404	0303	0204	0202	0000	0304	0404	0103	0202	0202	0104	0202	0404	0404	0304	0202	0102	0000	0202	0202	0202	0404	0404	0204	0103	0404	0203	0202	0202	0101	0204	0103	0204	0204	0104	0202	0101	0204	0303	0404	0303	0202	0303	0303	0202	0101	0303	0101	0204	0204	0202	0303	0303	0303	0102	0404	0202	0101	0304	0404	0204	0000	0202	0000	0304	0103	0303	0204	0404	0103	0103	0202	0202	0303	0404	0000	0404	0303	0404	0404	0404	0404	0104	0000	0404	0303	0104	0103	0102	0204	0101	0204	0000	0202	0103	0103	0000	0101	0202	0202	0104	0103	0303	0000	0202	0404	0103	0404	0000	0202	0101	0303	0101	0404	0204	0103	0000	0102	0303	0303	0404	0202	0000	0404	0203	0203	0303	0202	0101	0103	0404	0303	0000	0000	0000	0404	0404	0101	0000	0303	0303	0202	0104	0404	0204	0000	0404	0404	0404	0404	0303	0104	0303	0304	0102	0202	0303	0103	0000	0000	0404	0303	0101	0202	0000	0404	0404	0103	0304	0202	0101	0404	0202	0104	0404	0202	0204	0404	0202	0303	0202	0102	0303	0303	0303	0000	0404	0202	0202	0303	0304	0404	0303	0404	0101	0404	0000	0101	0000	0204	0303	0000	0404	0102	0101	0303	0101	0103	0202	0101	0303	0203	0101	0404	0101	0304	0202	0000	0404	0404	0204	0000	0103	0202	0103	0202	0202	0304	0303	0202	0202	0304	0303	0204	0103	0404	0103	0000	0202	0303	0103	0101	0102	0000	0303	0303	0304	0204	0202	0204	0103	0101	0000	0101	0203	0303	0203	0202	0303	0101	0101	0404	0303	0202	0204	0304	0000	0303	0101	0303	0303	0204	0404	0202	0000	0404	0303	0204	0404	0000	0303	0404	0202	0202	0304	0303	0202	0202	0204	0204	0404	0202	0202	0303	0202	0103	0202	0303	0000	0202	0304	0103	0404	0404	0202	0303	0202	0103	0103	0404	0102	0303	0102	0204	0104	0101	0101	0101	0303	0101	0101	0000	0303	0404	0304	0101	0202	0103	0101	0202	0101	0101	0101	0101	0204	0202	0202	0304	0404	0303	0204	0404	0000	0204	0000	0101	0202	0000	0202	0404	0103	0103	0202	0404	0202	0202	0101	0304	0101	0303	0304	0101	0103	0103	0101	0000	0202	0102	0103	0404	0404	0202	0303	0202	0404	0202	0303	0303	0102	0404	0303	0202	0202	0000	0404	0202	0303	0404	0404	0102	0000	0101	0103	0202	0303	0404	0102	0404	0303	0303	0303	0404	0303	0101	0102	0404	0204	0303	0000	0101	0303	0103	0204	0000	0204	0101	0304	0404	0101	0303	0202	0404	0202	0304	0204	0202	0102	0404	0102	0202	0104	0303	0103	0103	0101	0404	0303	0303	0202	0101	0404	0303	0204	0404	0202	0404	0202	0203	0303	0000	0103	0103	0202	0404	0304	0304	0103	0101	0404	0104	0303	0303	0303	0000	0000	0204	0204	0102	0101	0202	0304	0303	0404	0101	0202	0303	0000	0101	0404	0202	0404	0202	0202	0204	0404	0303	0202	0202	0103	0101	0303	0202	0203	0303	0103	0204	0303	0101	0102	0303	0404	0404	0101	0303	0303	0202	0202	0000	0404	0404	0101	0303	0404	0404	0103	0101	0104	0304	0202	0404	0404	0202	0303	0303	0101	0102	0101	0404	0204	0000	0304	0000	0404	0101	0000	0202	0304	0202	0202	0304	0102	0104	0000	0303	0404	0303	0202	0202	0202	0404	0202	0202	0202	0104	0000	0202	0204	0303	0304	0303	0204	0303	0204	0303	0101	0101	0202	0404	0404	0101	0000	0404	0101	0404	0103	0304	0303	0404	0000	0101	0103	0103	0202	0202	0204	0102	0404	0203	0101	0102	0103	0303	0102	0404	0104	0000	0404	0101	0303	0203	0404	0304	0404	0000	0204	0303	0404	0304	0303	0202	0304	0000	0101	0202	0202	0303	0103	0303	0404	0404	0202	0202	0101	0404	0104	0102	0404	0203	0404	0103	0000	0202	0103	0304	0404	0404	0101	0304	0303	0000	0104	0202	0103	0404	0104	0202	0103	0101	0104	0202	0204	0404	0101	0202	0101	0303	0303	0204	0303	0303	0103	0202	0304	0303	0303	0202	0404	0303	0101	0101	0101	0404	0000	0103	0202	0404	0202	0101	0103	0303	0404	0304	0202	0101	0202	0303	0000	0404	0101	0304	0000	0404	0204	0103	0304	0202	0303	0103	0304	0000	0202	0203	0303	0000	0303	0204	0202	0101	0101	0204	0102	0104	0202	0202	0204	0404	0102	0101	0202	0101	0101	0102	0404	0102	0303	0202	0304	0404	0404	0101	0101	0303	0303	0203	0304	0404	0102	0101	0101	0103	0404	0202	0000	0000	0103	0000	0101	0101	0101	0404	0303	0000	0404	0404	0202	0000	0202	0203	0303	0303	0304	0202	0104	0203	0102	0202	0404	0000	0303	0304	0404	0404	0304	0202	0202	0103	0000	0101	0204	0404	0103	0000	0304	0404	0000	0204	0202	0103	0202	0303	0303	0101	0204	0000	0000	0304	0000	0103	0303	0101	0404	0204	0202	0000	0104	0102	0204	0104	0101	0103	0000	0404	0203	0303	0000	0204	0303	0202	0202	0202	0204	0101	0303	0303	0103	0404	0204	0404	0202	0303	0000	0101	0000	0101	0303	0104	0404	0204	0304	0000	0204	0202	0303	0303	0404	0103	0203	0303	0000	0202	0202	0101	0404	0000	0404	0000	0101	0303	0202	0000	0304	0404	0303	0000	0303	0104	0000	0101	0202	0303	0303	0303	0102	0101	0304	0404	0202	0204	0303	0303	0404	0303	0000	0404	0303	0101	0104	0202	0303	0404	0303	0304	0204	0204	0000	0303	0102	0104	0101	0303	0303	0103	0404	0103	0000	0204	0202	0101	0101	0000	0404	0204	0101	0103	0101	0101	0103	0304	0101	0202	0000	0101	0101	0000	0000	0101	0103	0101	0404	0404	0204	0404	0101	0404	0303	0303	0000	0000	0000	0202	0404	0304	0304	0202	0202	0304	0202	0204	0404	0202	0204	0404	0303	0303	0204	0404	0303	0000	0304	0000	0101	0202	0204	0101	0101	0304	0202	0101	0404	0101	0404	0202	0202	0101	0000	0000	0304	0304	0303	0404	0102	0304	0202	0101	0000	0000	0202	0203	0000	0202	0000	0303	0303	0404	0204	0204	0101	0202	0303	0202	0204	0102	0102	0202	0303	0303	0202	0000	0404	0204	0103	0404	0101	0404	0202	0204	0404	0101	0000	0404	0101	0404	0204	0000	0000	0202
OneEAGL09AAN_0038,	0304	0404	0202	0304	0101	0101	0404	0104	0000	0404	0303	0303	0202	0404	0101	0204	0104	0202	0202	0000	0202	0404	0404	0303	0202	0404	0304	0303	0101	0000	0000	0304	0303	0202	0000	0000	0303	0000	0404	0303	0103	0103	0102	0104	0103	0101	0000	0303	0101	0404	0101	0303	0103	0304	0304	0404	0203	0404	0101	0103	0202	0303	0101	0404	0404	0404	0303	0000	0102	0202	0101	0202	0101	0000	0104	0303	0101	0000	0404	0000	0103	0202	0102	0101	0104	0303	0101	0404	0404	0101	0404	0202	0202	0101	0204	0103	0304	0000	0303	0101	0000	0202	0404	0103	0102	0103	0000	0103	0103	0103	0204	0203	0000	0102	0101	0104	0101	0303	0303	0101	0303	0203	0202	0104	0202	0404	0103	0304	0202	0303	0202	0000	0000	0404	0303	0404	0000	0202	0101	0203	0404	0103	0204	0102	0101	0303	0202	0204	0204	0104	0102	0304	0000	0202	0303	0204	0304	0304	0000	0303	0202	0304	0202	0404	0204	0303	0101	0101	0000	0303	0304	0102	0000	0102	0103	0202	0202	0404	0101	0404	0304	0101	0404	0204	0101	0202	0202	0304	0202	0404	0103	0102	0404	0103	0101	0404	0202	0101	0404	0202	0103	0101	0404	0103	0303	0000	0103	0202	0104	0303	0404	0404	0101	0404	0204	0204	0204	0101	0101	0102	0101	0404	0202	0303	0103	0204	0204	0204	0303	0303	0101	0202	0203	0303	0202	0103	0000	0404	0304	0303	0303	0304	0303	0202	0204	0203	0404	0404	0204	0101	0404	0202	0101	0101	0204	0404	0303	0103	0000	0204	0303	0202	0204	0101	0202	0404	0104	0404	0203	0404	0404	0304	0304	0101	0000	0104	0404	0404	0101	0303	0404	0101	0404	0204	0304	0202	0103	0303	0101	0203	0204	0000	0202	0101	0304	0103	0202	0103	0303	0202	0404	0303	0204	0102	0303	0103	0103	0202	0304	0102	0303	0204	0101	0104	0303	0104	0103	0202	0101	0202	0000	0101	0104	0202	0204	0404	0104	0102	0303	0404	0102	0303	0101	0304	0202	0404	0304	0303	0103	0404	0204	0404	0202	0101	0000	0203	0202	0303	0303	0304	0303	0303	0204	0204	0104	0303	0404	0404	0000	0101	0104	0303	0101	0104	0404	0204	0000	0303	0404	0202	0202	0103	0303	0304	0202	0304	0404	0204	0203	0202	0103	0303	0404	0202	0202	0202	0000	0202	0404	0103	0203	0404	0204	0303	0103	0101	0204	0102	0204	0304	0303	0304	0101	0404	0404	0404	0204	0202	0404	0404	0303	0202	0303	0303	0000	0303	0404	0404	0101	0202	0104	0103	0203	0303	0204	0202	0203	0204	0404	0203	0303	0202	0101	0000	0202	0103	0202	0202	0303	0304	0303	0202	0303	0404	0204	0101	0101	0404	0304	0103	0204	0404	0202	0202	0304	0202	0404	0000	0204	0303	0000	0203	0204	0404	0103	0202	0202	0404	0304	0303	0101	0202	0303	0303	0303	0303	0404	0202	0404	0102	0103	0404	0404	0104	0000	0104	0303	0101	0304	0101	0101	0204	0103	0404	0202	0000	0203	0204	0404	0303	0103	0404	0204	0202	0404	0203	0304	0204	0000	0202	0204	0104	0202	0000	0204	0104	0103	0304	0202	0103	0303	0204	0000	0202	0204	0404	0101	0304	0304	0102	0204	0303	0303	0204	0103	0404	0404	0000	0204	0000	0404	0104	0404	0304	0104	0404	0202	0204	0202	0103	0204	0304	0404	0304	0303	0404	0102	0204	0404	0303	0103	0202	0101	0304	0204	0202	0101	0102	0202	0202	0101	0000	0101	0202	0202	0404	0303	0304	0102	0204	0304	0303	0101	0202	0204	0404	0303	0000	0102	0000	0104	0404	0303	0102	0404	0101	0303	0303	0202	0404	0404	0202	0202	0000	0404	0000	0202	0101	0303	0202	0304	0204	0101	0204	0404	0304	0404	0404	0204	0404	0204	0303	0204	0101	0102	0202	0204	0204	0202	0204	0303	0304	0101	0303	0404	0101	0202	0101	0202	0101	0404	0000	0303	0303	0303	0000	0103	0000	0303	0404	0103	0202	0404	0202	0202	0104	0103	0103	0303	0303	0202	0202	0204	0000	0101	0304	0103	0404	0303	0101	0202	0101	0203	0103	0404	0000	0404	0103	0204	0204	0404	0404	0104	0404	0304	0101	0101	0404	0102	0103	0303	0204	0000	0304	0000	0404	0204	0102	0203	0101	0102	0404	0101	0204	0202	0000	0203	0304	0404	0303	0202	0101	0101	0303	0202	0404	0303	0404	0101	0203	0203	0303	0103	0104	0202	0202	0101	0101	0104	0304	0303	0202	0000	0202	0101	0000	0202	0303	0404	0204	0103	0202	0101	0103	0101	0202	0303	0303	0103	0101	0304	0000	0202	0101	0304	0102	0404	0404	0303	0303	0404	0000	0000	0404	0404	0000	0202	0303	0203	0202	0101	0101	0101	0000	0202	0203	0101	0000	0000	0000	0303	0102	0404	0202	0202	0000	0101	0404	0303	0101	0303	0304	0202	0000	0202	0404	0404	0101	0303	0103	0103	0304	0404	0101	0303	0304	0202	0304	0404	0202	0203	0404	0101	0101	0202	0101	0404	0404	0303	0304	0000	0101	0303	0104	0101	0101	0204	0000	0103	0303	0303	0404	0303	0303	0304	0000	0103	0101	0101	0404	0304	0101	0103	0104	0304	0204	0202	0404	0202	0202	0000	0404	0303	0104	0202	0303	0204	0404	0103	0303	0104	0404	0202	0103	0101	0101	0303	0404	0202	0303	0000	0000	0404	0101	0101	0303	0204	0101	0202	0101	0202	0103	0102	0000	0101	0404	0202	0404	0101	0404	0102	0202	0303	0202	0203	0202	0102	0404	0103	0304	0304	0104	0202	0103	0202	0404	0101	0204	0102	0204	0204	0202	0000	0103	0404	0102	0404	0204	0404	0202	0101	0303	0404	0303	0303	0103	0101	0204	0204	0404	0202	0304	0000	0303	0104	0202	0404	0303	0102	0202	0404	0104	0203	0404	0404	0000	0101	0202	0304	0202	0303	0203	0404	0404	0404	0202	0303	0204	0202	0204	0303	0303	0101	0303	0101	0404	0303	0102	0204	0202	0101	0202	0000	0202	0000	0404	0404	0404	0204	0304	0101	0103	0303	0404	0202	0404	0202	0202	0404	0404	0000	0102	0202	0404	0303	0303	0104	0103	0303	0101	0103	0204	0202	0303	0102	0204	0101	0404	0202	0103	0103	0404	0203	0101	0404	0204	0000	0303	0103	0202	0000	0000	0102	0103	0303	0404	0101	0101	0103	0304	0102	0101	0000	0103	0103	0404	0103	0404	0101	0404	0404	0000	0304	0203	0404	0104	0204	0202	0404	0101	0000	0404	0404	0202	0303	0203	0101	0404	0404	0104	0202	0404	0404	0404	0204	0404	0103	0404	0303	0101	0101	0404	0404	0101	0101	0303	0202	0204	0202	0404	0103	0204	0202	0000	0303	0303	0404	0202	0303	0404	0202	0101	0404	0404	0102	0404	0204	0303	0404	0303	0303	0202	0404	0204	0404	0000	0404	0404	0202	0101	0101	0404	0404	0202	0303	0404	0102	0303	0104	0404	0202	0404	0304	0102	0303	0303	0102	0303	0102	0202	0304	0404	0101	0404	0202	0303	0000	0404	0303	0204	0202	0404	0101	0303	0101	0204	0103	0101	0101	0404	0303	0404	0204	0203	0404	0404	0404	0103	0102	0102	0204	0202	0203	0202	0101	0000	0303	0202	0404	0103	0103	0202	0101	0303	0304	0204	0101	0101	0304	0202	0303	0404	0404	0303	0204	0101	0404	0202	0202	0304	0202	0404	0104	0103	0000	0103	0404	0000	0103	0404	0000	0101	0204	0202	0204	0104	0000	0000	0000	0303	0304	0103	0404	0404	0000	0103	0303	0000	0000	0103	0202	0404	0404	0303	0303	0204	0202	0404	0304	0202	0304	0202	0000	0202	0203	0103	0404	0104	0304	0404	0204	0404	0101	0101	0101	0204	0104	0103	0404	0404	0102	0303	0103	0404	0303	0404	0303	0104	0101	0404	0404	0202	0303	0303	0404	0204	0000	0000	0000	0202	0101	0303	0303	0304	0103	0103	0101	0404	0104	0104	0404	0204	0103	0303	0404	0101	0202	0103	0101	0101	0202	0202	0404	0103	0404	0404	0202	0404	0204	0101	0404	0204	0000	0000	0202	0303	0204	0202	0404	0101	0204	0404	0304	0202	0101	0104	0303	0202	0101	0202	0204	0101	0202	0303	0101	0404	0102	0303	0204	0202	0202	0101	0204	0202	0304	0204	0202	0404	0000	0000	0101	0303	0303	0101	0203	0303	0404	0103	0304	0102	0303	0103	0101	0102	0202	0204	0102	0103	0202	0202	0000	0202	0202	0303	0101	0404	0202	0000	0404	0404	0103	0103	0303	0303	0104	0103	0101	0103	0103	0404	0202	0103	0000	0404	0102	0204	0101	0104	0103	0404	0404	0101	0204	0101	0303	0404	0103	0404	0303	0304	0303	0000	0202	0404	0303	0101	0000	0104	0000	0101	0103	0103	0103	0303	0101	0303	0000	0303	0103	0204	0101	0000	0204	0103	0202	0000	0202	0303	0202	0303	0304	0404	0202	0000	0404	0303	0303	0103	0101	0303	0303	0304	0101	0404	0404	0303	0303	0101	0303	0102	0203	0303	0103	0303	0202	0102	0303	0101	0202	0404	0000	0404	0304	0404	0000	0202	0304	0202	0103	0101	0101	0102	0303	0103	0000	0303	0404	0303	0404	0101	0101	0404	0000	0204	0104	0404	0103	0404	0303	0204	0404	0202	0202	0102	0404	0102	0304	0101	0101	0404	0101	0202	0000	0103	0101	0202	0404	0204	0103	0202	0202	0202	0303	0202	0303	0202	0202	0000	0404	0303	0000	0303	0101	0303	0404	0404	0404	0102	0000	0101	0303	0404	0204	0404	0101	0101	0101	0202	0102	0303	0404	0101	0304	0202	0202	0204	0404	0101	0202	0101	0000	0202	0303	0404	0404	0102	0404	0202	0404	0404	0303	0404	0101	0101	0202	0101	0404	0404	0303	0000	0202	0404	0404	0202	0101	0204	0202	0101	0202	0204	0303	0000	0202	0000	0303	0303	0000	0203	0000	0404	0204	0303	0404	0000	0202	0204	0101	0204	0103	0404	0404	0104	0202	0101	0202	0000	0304	0203	0202	0101	0303	0102	0102	0203	0101	0404	0204	0204	0303	0101	0101	0102	0404	0204	0101	0404	0404	0202	0102	0303	0000	0404	0303	0000	0404	0404	0000	0103	0202	0204	0303	0404	0000	0000	0303	0303	0304	0000	0104	0104	0202	0204	0303	0000	0103	0102	0204	0101	0204	0000	0202	0303	0101	0202	0101	0202	0202	0104	0303	0101	0303	0204	0202	0303	0404	0000	0404	0101	0303	0202	0404	0202	0101	0303	0101	0303	0103	0000	0000	0000	0404	0202	0303	0303	0202	0101	0303	0404	0303	0404	0101	0303	0304	0000	0102	0102	0000	0303	0202	0404	0404	0204	0204	0104	0304	0404	0101	0103	0104	0303	0304	0102	0000	0303	0101	0101	0202	0204	0203	0101	0203	0000	0404	0404	0103	0303	0404	0101	0404	0202	0104	0404	0202	0404	0202	0102	0103	0204	0102	0303	0303	0303	0304	0404	0202	0102	0303	0404	0404	0000	0000	0202	0404	0202	0101	0204	0404	0303	0404	0000	0202	0101	0000	0101	0303	0202	0103	0303	0303	0101	0404	0104	0304	0202	0404	0404	0404	0404	0103	0103	0000	0101	0404	0202	0000	0303	0202	0204	0404	0303	0202	0103	0204	0103	0404	0202	0202	0101	0101	0102	0304	0303	0303	0000	0202	0202	0204	0303	0101	0304	0103	0203	0303	0000	0204	0404	0101	0101	0000	0000	0202	0204	0000	0404	0303	0303	0101	0101	0404	0404	0101	0000	0404	0101	0204	0404	0101	0303	0404	0404	0000	0303	0303	0102	0202	0404	0204	0000	0202	0000	0103	0101	0303	0202	0101	0304	0202	0404	0103	0304	0404	0102	0303	0202	0303	0103	0304	0202	0103	0202	0204	0404	0101	0102	0101	0101	0101	0101	0000	0303	0304	0303	0202	0203	0101	0000	0404	0000	0102	0104	0104	0202	0202	0202	0000	0404	0303	0404	0404	0202	0404	0304	0101	0101	0404	0202	0204	0103	0103	0202	0104	0102	0102	0101	0303	0103	0103	0404	0000	0000	0303	0404	0101	0204	0202	0303	0202	0404	0000	0303	0202	0204	0303	0304	0303	0202	0404	0303	0202	0202	0101	0404	0203	0103	0202	0303	0102	0101	0101	0103	0202	0103	0404	0101	0204	0000	0303	0101	0101	0303	0103	0202	0404	0204	0304	0404	0101	0303	0303	0202	0203	0404	0103	0304	0404	0101	0000	0202	0104	0202	0404	0204	0202	0202	0404	0101	0101	0404	0303	0101	0303	0101	0204	0303	0101	0404	0101	0404	0103	0204	0404	0102	0204	0202	0303	0303	0101	0103	0101	0000	0404	0404	0303	0103	0101	0404	0404	0303	0303	0000	0304	0202	0204	0204	0102	0103	0102	0304	0103	0204	0101	0202	0103	0103	0101	0404	0102	0404	0202	0204	0202	0404	0303	0202	0204	0103	0101	0303	0202	0303	0303	0303	0202	0304	0101	0202	0404	0404	0304	0101	0303	0103	0000	0202	0303	0404	0404	0103	0303	0404	0204	0000	0101	0404	0303	0202	0304	0304	0202	0000	0404	0103	0202	0101	0404	0404	0202	0303	0000	0304	0101	0303	0202	0404	0404	0303	0304	0202	0104	0101	0303	0000	0303	0202	0202	0202	0404	0202	0102	0202	0101	0101	0204	0404	0304	0303	0101	0000	0404	0204	0103	0101	0404	0204	0404	0404	0103	0303	0404	0202	0104	0101	0404	0303	0404	0101	0101	0303	0103	0202	0202	0202	0202	0000	0303	0101	0102	0303	0303	0101	0204	0101	0304	0404	0101	0303	0303	0404	0303	0204	0404	0204	0101	0404	0304	0303	0204	0304	0404	0101	0204	0204	0303	0103	0303	0204	0404	0204	0202	0101	0000	0104	0202	0404	0202	0404	0303	0404	0202	0101	0404	0404	0404	0101	0304	0000	0103	0404	0404	0000	0404	0104	0000	0103	0103	0104	0202	0404	0404	0101	0202	0101	0103	0103	0404	0103	0303	0303	0204	0000	0000	0103	0404	0404	0000	0202	0101	0101	0404	0202	0101	0102	0404	0202	0101	0101	0303	0304	0304	0204	0101	0202	0303	0202	0404	0101	0304	0303	0304	0202	0103	0304	0102	0000	0101	0304	0103	0202	0303	0303	0404	0303	0204	0202	0202	0101	0202	0101	0101	0202	0202	0202	0404	0202	0101	0202	0101	0103	0102	0404	0102	0303	0101	0404	0404	0304	0101	0101	0303	0000	0303	0404	0404	0101	0101	0101	0303	0404	0202	0202	0404	0303	0303	0000	0103	0103	0104	0103	0404	0404	0404	0000	0303	0000	0202	0303	0304	0404	0404	0104	0203	0102	0202	0404	0404	0303	0303	0304	0304	0404	0101	0202	0101	0000	0101	0204	0304	0103	0000	0303	0404	0000	0204	0202	0303	0202	0101	0103	0101	0202	0102	0304	0303	0303	0101	0303	0101	0404	0404	0202	0404	0104	0202	0404	0101	0101	0303	0103	0404	0203	0304	0102	0202	0303	0204	0202	0202	0202	0101	0303	0303	0103	0404	0000	0404	0202	0303	0202	0102	0202	0000	0303	0104	0104	0204	0304	0101	0202	0204	0000	0404	0000	0101	0203	0303	0304	0000	0202	0103	0304	0202	0202	0204	0101	0303	0202	0204	0304	0404	0303	0204	0103	0404	0303	0101	0404	0303	0101	0303	0102	0104	0000	0204	0102	0204	0103	0101	0404	0203	0404	0404	0000	0103	0104	0102	0303	0000	0203	0404	0204	0204	0404	0303	0102	0404	0104	0303	0303	0303	0304	0103	0204	0202	0202	0101	0101	0303	0404	0202	0102	0000	0101	0303	0101	0000	0102	0203	0404	0104	0101	0000	0404	0102	0303	0103	0303	0000	0204	0404	0101	0404	0303	0303	0404	0202	0404	0202	0404	0404	0404	0202	0202	0000	0204	0404	0404	0101	0204	0404	0101	0101	0404	0404	0404	0000	0303	0202	0101	0202	0202	0102	0101	0000	0202	0101	0304	0101	0204	0404	0204	0101	0202	0202	0404	0404	0303	0304	0102	0303	0000	0101	0404	0404	0101	0303	0101	0102	0202	0303	0303	0404	0202	0204	0101	0204	0303	0000	0404	0202	0102	0303	0303	0303	0303	0202	0404	0204	0101	0304	0202	0404	0202	0202	0404	0101	0202	0204	0101	0202	0202	0103	0103	0202
OneEAGL09AAN_0454,	0404	0104	0204	0304	0101	0101	0404	0104	0303	0404	0103	0303	0202	0404	0101	0404	0404	0202	0000	0000	0202	0404	0404	0303	0202	0304	0303	0303	0104	0101	0000	0000	0303	0000	0000	0404	0303	0104	0404	0203	0103	0101	0202	0104	0303	0101	0204	0303	0101	0404	0101	0303	0303	0303	0304	0304	0202	0404	0101	0303	0102	0303	0101	0404	0404	0404	0103	0204	0202	0204	0101	0202	0101	0000	0101	0304	0102	0103	0404	0000	0303	0000	0101	0101	0101	0304	0101	0404	0404	0101	0303	0102	0202	0303	0204	0303	0404	0204	0103	0101	0303	0404	0404	0303	0202	0103	0303	0103	0303	0303	0202	0202	0304	0102	0101	0404	0103	0304	0303	0103	0303	0303	0202	0101	0000	0404	0101	0304	0202	0103	0202	0000	0104	0204	0303	0404	0404	0102	0101	0000	0404	0303	0404	0102	0101	0101	0000	0204	0204	0104	0102	0304	0204	0204	0303	0204	0303	0404	0000	0203	0202	0303	0202	0404	0202	0303	0101	0101	0000	0202	0303	0102	0404	0000	0103	0202	0202	0000	0104	0404	0404	0103	0000	0202	0103	0202	0303	0000	0202	0404	0303	0101	0404	0101	0104	0303	0202	0101	0404	0102	0103	0101	0204	0101	0303	0304	0101	0000	0104	0303	0404	0404	0000	0404	0404	0404	0404	0101	0103	0101	0102	0303	0204	0000	0303	0404	0202	0204	0304	0000	0000	0202	0303	0103	0202	0103	0404	0404	0000	0103	0103	0404	0304	0000	0204	0203	0404	0000	0204	0104	0404	0404	0101	0103	0204	0404	0101	0101	0303	0204	0303	0202	0404	0101	0204	0404	0101	0000	0203	0304	0404	0404	0303	0102	0000	0000	0000	0404	0101	0103	0404	0101	0404	0202	0303	0000	0303	0103	0000	0000	0404	0102	0202	0101	0304	0103	0204	0101	0303	0203	0404	0304	0204	0102	0303	0101	0303	0202	0304	0101	0404	0202	0101	0104	0303	0104	0103	0204	0101	0202	0101	0104	0104	0202	0404	0304	0404	0102	0303	0404	0202	0101	0101	0404	0202	0404	0404	0303	0101	0000	0204	0404	0202	0101	0102	0303	0202	0103	0303	0404	0303	0103	0404	0204	0404	0101	0204	0404	0404	0000	0404	0304	0101	0101	0404	0404	0303	0303	0000	0202	0202	0303	0303	0404	0202	0304	0304	0204	0303	0202	0103	0303	0304	0404	0202	0202	0404	0202	0204	0303	0202	0404	0202	0103	0101	0103	0204	0202	0202	0304	0303	0000	0101	0202	0000	0404	0204	0404	0404	0101	0101	0202	0304	0203	0000	0303	0000	0204	0101	0202	0101	0103	0303	0103	0000	0202	0303	0202	0304	0203	0303	0202	0303	0000	0202	0101	0202	0404	0303	0303	0303	0204	0303	0000	0204	0101	0101	0404	0303	0103	0204	0101	0204	0202	0304	0202	0404	0404	0204	0303	0303	0202	0204	0404	0103	0102	0202	0404	0303	0303	0101	0404	0304	0103	0304	0103	0204	0202	0404	0202	0103	0404	0000	0101	0404	0101	0303	0101	0304	0103	0102	0204	0303	0304	0102	0204	0203	0204	0000	0303	0101	0404	0202	0404	0404	0203	0304	0202	0304	0202	0404	0104	0202	0202	0202	0000	0303	0000	0202	0101	0303	0202	0103	0204	0202	0404	0101	0404	0404	0202	0204	0303	0303	0202	0101	0404	0404	0404	0204	0303	0304	0101	0404	0303	0104	0404	0102	0404	0204	0101	0204	0404	0000	0000	0304	0204	0202	0204	0404	0404	0103	0404	0103	0304	0204	0202	0101	0102	0204	0202	0101	0000	0101	0204	0202	0404	0303	0404	0101	0404	0404	0303	0103	0202	0000	0404	0303	0101	0101	0404	0101	0204	0303	0202	0304	0000	0000	0103	0102	0404	0404	0202	0202	0000	0404	0304	0202	0000	0303	0202	0304	0000	0101	0202	0404	0404	0404	0104	0404	0304	0204	0000	0000	0103	0000	0303	0202	0202	0203	0000	0303	0404	0101	0303	0104	0101	0202	0104	0202	0101	0202	0304	0303	0303	0303	0404	0000	0202	0203	0204	0103	0202	0404	0202	0202	0101	0103	0101	0303	0304	0202	0202	0404	0404	0103	0000	0303	0404	0303	0104	0202	0102	0303	0303	0404	0303	0204	0101	0204	0204	0404	0404	0104	0204	0304	0000	0101	0304	0202	0101	0303	0204	0404	0303	0404	0404	0204	0102	0202	0101	0202	0404	0000	0404	0102	0303	0000	0304	0404	0303	0202	0103	0101	0103	0203	0404	0303	0404	0101	0203	0203	0303	0103	0104	0102	0202	0101	0101	0404	0303	0303	0102	0000	0202	0101	0101	0101	0303	0000	0000	0303	0404	0000	0101	0404	0202	0303	0000	0103	0103	0000	0101	0202	0101	0404	0102	0404	0204	0303	0000	0404	0404	0202	0404	0404	0203	0000	0103	0203	0204	0101	0101	0101	0202	0404	0202	0103	0202	0404	0000	0303	0202	0000	0202	0202	0404	0103	0404	0000	0101	0303	0404	0202	0103	0204	0204	0000	0000	0304	0103	0000	0404	0404	0102	0000	0303	0202	0404	0404	0202	0202	0404	0101	0103	0202	0101	0404	0304	0304	0404	0102	0101	0303	0104	0101	0101	0202	0202	0303	0303	0000	0404	0303	0303	0304	0204	0303	0101	0101	0101	0304	0101	0103	0101	0404	0404	0000	0304	0202	0000	0304	0404	0103	0101	0202	0303	0204	0304	0103	0303	0101	0000	0202	0103	0103	0101	0303	0303	0204	0303	0000	0000	0404	0000	0103	0103	0202	0101	0202	0101	0404	0303	0202	0000	0102	0404	0202	0404	0101	0404	0202	0204	0303	0202	0203	0204	0101	0404	0000	0404	0303	0101	0102	0103	0202	0404	0101	0202	0202	0204	0202	0202	0404	0103	0404	0101	0404	0204	0404	0202	0103	0303	0404	0303	0303	0101	0101	0204	0204	0000	0102	0000	0303	0303	0404	0202	0404	0303	0102	0202	0000	0404	0203	0000	0404	0303	0103	0203	0304	0102	0101	0303	0000	0404	0404	0204	0101	0204	0202	0404	0103	0202	0101	0303	0103	0104	0202	0101	0204	0202	0101	0202	0304	0202	0000	0404	0304	0404	0404	0303	0103	0103	0303	0101	0202	0404	0202	0204	0404	0303	0101	0102	0202	0204	0103	0303	0101	0103	0101	0104	0303	0404	0202	0303	0202	0404	0303	0404	0000	0303	0303	0304	0203	0102	0104	0404	0304	0303	0103	0202	0101	0404	0202	0303	0303	0404	0101	0101	0101	0000	0101	0101	0101	0000	0103	0202	0101	0204	0102	0000	0404	0000	0303	0203	0404	0404	0202	0202	0304	0102	0404	0404	0404	0000	0000	0203	0104	0404	0104	0104	0202	0404	0404	0404	0202	0404	0101	0404	0103	0101	0000	0404	0404	0101	0103	0303	0202	0202	0000	0304	0101	0404	0202	0103	0303	0304	0104	0202	0303	0404	0101	0101	0202	0404	0101	0404	0202	0103	0304	0303	0303	0202	0304	0202	0000	0202	0104	0404	0202	0101	0102	0404	0000	0204	0303	0000	0202	0303	0404	0404	0202	0000	0404	0101	0203	0304	0202	0303	0102	0202	0303	0101	0101	0404	0202	0103	0101	0104	0000	0204	0101	0304	0101	0303	0101	0204	0103	0102	0101	0404	0304	0404	0404	0202	0000	0404	0404	0103	0102	0202	0204	0204	0202	0202	0101	0304	0103	0204	0404	0101	0103	0202	0103	0303	0404	0202	0000	0101	0404	0000	0103	0404	0104	0103	0404	0101	0404	0102	0102	0303	0303	0404	0101	0303	0103	0101	0204	0404	0103	0404	0404	0103	0202	0102	0204	0101	0304	0202	0101	0303	0304	0101	0404	0404	0404	0000	0303	0202	0202	0000	0102	0404	0104	0000	0303	0204	0202	0404	0000	0202	0404	0202	0101	0202	0202	0103	0104	0000	0304	0404	0204	0404	0101	0104	0101	0204	0101	0103	0404	0204	0101	0202	0101	0204	0303	0404	0304	0404	0104	0304	0404	0202	0303	0304	0000	0404	0000	0303	0102	0202	0101	0203	0303	0404	0103	0103	0101	0000	0104	0101	0202	0404	0303	0303	0404	0404	0202	0000	0101	0101	0204	0202	0404	0103	0404	0000	0202	0404	0204	0101	0000	0404	0000	0000	0204	0303	0202	0202	0304	0101	0202	0204	0304	0202	0101	0404	0303	0202	0103	0204	0204	0000	0202	0303	0101	0404	0102	0103	0404	0202	0202	0103	0404	0204	0404	0404	0202	0404	0202	0304	0101	0303	0000	0101	0303	0303	0404	0303	0303	0102	0303	0303	0101	0102	0202	0204	0101	0101	0202	0204	0404	0202	0102	0303	0101	0404	0202	0404	0404	0404	0103	0101	0303	0000	0101	0101	0101	0303	0000	0000	0202	0101	0102	0104	0102	0404	0101	0404	0103	0104	0304	0000	0000	0101	0303	0204	0101	0303	0304	0404	0304	0101	0204	0204	0303	0000	0101	0404	0103	0101	0103	0000	0303	0303	0101	0303	0404	0101	0101	0204	0101	0204	0404	0000	0202	0102	0000	0303	0202	0303	0404	0104	0204	0202	0404	0303	0303	0303	0101	0303	0303	0404	0000	0404	0404	0303	0404	0202	0101	0000	0303	0202	0303	0303	0202	0000	0303	0101	0000	0303	0404	0404	0404	0404	0101	0204	0404	0204	0103	0101	0103	0101	0304	0303	0303	0303	0104	0101	0404	0404	0101	0404	0104	0204	0104	0404	0000	0404	0303	0202	0404	0202	0203	0101	0404	0101	0304	0101	0101	0404	0000	0202	0103	0103	0101	0102	0404	0204	0000	0202	0202	0202	0303	0202	0303	0202	0204	0404	0404	0404	0304	0000	0101	0303	0000	0404	0404	0101	0404	0101	0000	0404	0202	0404	0101	0101	0101	0202	0102	0303	0000	0101	0304	0102	0202	0204	0000	0101	0202	0000	0304	0202	0000	0000	0404	0101	0204	0102	0304	0304	0303	0303	0101	0101	0204	0102	0104	0204	0303	0404	0204	0404	0404	0202	0303	0404	0202	0101	0202	0404	0404	0304	0202	0202	0303	0203	0202	0202	0000	0304	0000	0103	0204	0203	0202	0202	0101	0202	0101	0204	0404	0404	0202	0101	0202	0303	0404	0303	0202	0103	0303	0000	0102	0303	0101	0404	0404	0204	0303	0303	0303	0102	0000	0204	0101	0304	0404	0000	0202	0000	0103	0404	0303	0103	0202	0404	0103	0101	0202	0404	0103	0404	0204	0404	0000	0304	0404	0404	0404	0404	0202	0202	0303	0104	0303	0202	0202	0101	0202	0303	0202	0303	0103	0102	0101	0202	0202	0404	0103	0000	0303	0204	0404	0303	0404	0102	0404	0101	0303	0102	0404	0202	0101	0303	0202	0103	0303	0304	0202	0103	0404	0202	0202	0303	0202	0101	0103	0000	0303	0304	0103	0303	0404	0304	0102	0102	0404	0000	0202	0101	0000	0404	0204	0104	0304	0404	0101	0303	0104	0303	0304	0101	0204	0103	0101	0103	0202	0000	0203	0101	0303	0101	0404	0404	0103	0304	0204	0101	0202	0202	0104	0202	0202	0404	0404	0202	0303	0204	0202	0303	0303	0303	0000	0404	0202	0202	0303	0404	0404	0000	0404	0202	0404	0202	0101	0202	0204	0303	0404	0204	0102	0103	0000	0101	0103	0204	0101	0103	0203	0101	0404	0101	0304	0202	0404	0404	0101	0404	0103	0103	0101	0103	0202	0202	0000	0303	0102	0202	0304	0303	0404	0103	0404	0000	0404	0202	0303	0101	0104	0102	0304	0303	0303	0404	0204	0000	0202	0303	0101	0404	0103	0303	0303	0202	0404	0303	0101	0101	0304	0303	0202	0204	0303	0101	0303	0103	0303	0303	0202	0404	0101	0101	0404	0103	0000	0404	0101	0303	0404	0202	0202	0304	0203	0202	0204	0204	0204	0404	0202	0202	0303	0000	0103	0204	0000	0304	0000	0304	0303	0404	0104	0101	0303	0000	0103	0303	0000	0202	0303	0202	0202	0104	0000	0101	0103	0101	0303	0000	0000	0103	0404	0304	0000	0202	0101	0101	0404	0303	0101	0101	0101	0204	0202	0204	0404	0404	0304	0404	0304	0202	0204	0404	0101	0202	0000	0202	0404	0303	0303	0202	0104	0202	0202	0101	0304	0101	0103	0304	0101	0303	0103	0101	0101	0202	0101	0101	0202	0304	0202	0103	0202	0202	0303	0303	0303	0102	0404	0103	0202	0202	0103	0404	0203	0303	0404	0404	0202	0101	0101	0103	0202	0303	0404	0101	0404	0101	0303	0101	0404	0000	0103	0202	0404	0204	0304	0404	0101	0304	0103	0204	0202	0204	0101	0303	0404	0101	0303	0202	0104	0102	0000	0404	0204	0102	0404	0102	0000	0000	0103	0103	0303	0101	0404	0303	0303	0404	0000	0404	0303	0202	0404	0101	0404	0202	0303	0303	0102	0000	0101	0202	0303	0404	0404	0103	0101	0304	0104	0303	0303	0103	0000	0404	0404	0404	0101	0101	0202	0303	0101	0404	0101	0000	0103	0303	0101	0404	0202	0000	0204	0202	0204	0404	0303	0102	0204	0103	0101	0303	0000	0000	0203	0000	0202	0304	0101	0202	0404	0404	0404	0101	0303	0103	0202	0102	0304	0404	0404	0303	0103	0404	0404	0303	0101	0104	0304	0202	0404	0404	0202	0203	0303	0103	0202	0101	0404	0204	0202	0303	0304	0404	0303	0304	0202	0404	0204	0202	0404	0202	0104	0103	0103	0404	0303	0202	0202	0202	0000	0202	0202	0404	0101	0000	0204	0404	0304	0303	0103	0202	0304	0404	0303	0104	0104	0000	0404	0404	0103	0101	0304	0202	0404	0101	0304	0303	0404	0101	0101	0103	0303	0102	0202	0202	0102	0404	0303	0101	0202	0103	0303	0102	0404	0104	0404	0101	0101	0103	0203	0404	0304	0404	0404	0000	0303	0404	0304	0000	0204	0404	0104	0101	0204	0404	0303	0103	0303	0000	0404	0202	0202	0101	0404	0104	0202	0404	0303	0404	0103	0404	0202	0103	0404	0304	0404	0104	0404	0103	0103	0404	0202	0103	0404	0104	0204	0303	0103	0104	0204	0204	0404	0101	0102	0102	0303	0103	0000	0303	0103	0101	0202	0404	0303	0303	0204	0404	0304	0101	0103	0101	0404	0202	0000	0202	0404	0000	0101	0101	0303	0404	0304	0202	0103	0202	0303	0204	0404	0101	0404	0303	0304	0202	0101	0404	0202	0304	0103	0404	0303	0202	0202	0303	0404	0000	0204	0202	0102	0101	0202	0102	0104	0000	0102	0204	0404	0102	0101	0202	0101	0101	0102	0000	0102	0103	0102	0000	0404	0304	0000	0104	0303	0000	0202	0404	0204	0101	0101	0101	0303	0404	0202	0202	0204	0000	0203	0102	0103	0303	0404	0303	0304	0104	0404	0202	0000	0000	0202	0304	0303	0404	0202	0101	0203	0102	0202	0404	0404	0303	0304	0000	0304	0404	0102	0202	0101	0204	0101	0204	0000	0103	0000	0304	0404	0101	0404	0202	0101	0204	0000	0303	0101	0202	0101	0404	0303	0303	0103	0303	0103	0404	0202	0202	0000	0404	0101	0404	0104	0102	0303	0103	0404	0303	0303	0102	0204	0303	0202	0204	0202	0204	0104	0304	0303	0303	0404	0204	0404	0202	0303	0202	0102	0204	0000	0303	0104	0404	0000	0304	0102	0202	0202	0303	0304	0000	0103	0202	0303	0404	0202	0202	0101	0404	0202	0404	0404	0303	0303	0202	0204	0303	0404	0303	0204	0103	0404	0000	0103	0404	0304	0303	0303	0101	0404	0000	0404	0101	0202	0303	0303	0304	0303	0404	0104	0303	0101	0104	0000	0303	0000	0303	0000	0204	0202	0404	0203	0101	0104	0104	0303	0101	0103	0404	0103	0204	0202	0204	0101	0101	0203	0404	0204	0102	0103	0101	0103	0303	0304	0101	0202	0000	0101	0104	0404	0303	0101	0303	0101	0304	0404	0204	0304	0101	0404	0303	0303	0304	0102	0404	0204	0404	0404	0000	0202	0202	0304	0202	0204	0304	0202	0404	0304	0103	0303	0404	0404	0303	0304	0404	0404	0103	0000	0202	0101	0101	0404	0202	0000	0304	0101	0404	0202	0202	0000	0202	0204	0304	0304	0000	0404	0102	0304	0202	0101	0404	0204	0102	0303	0101	0102	0000	0203	0303	0404	0202	0204	0104	0404	0303	0202	0204	0202	0102	0000	0103	0303	0202	0404	0404	0204	0103	0304	0102	0204	0202	0202	0404	0101	0204	0202	0101	0000	0202	0101	0000	0000
OneEAGL10AAN_0097,	0304	0404	0202	0303	0404	0202	0404	0104	0303	0404	0303	0101	0202	0000	0104	0000	0404	0202	0102	0404	0202	0404	0101	0303	0204	0304	0304	0303	0101	0000	0404	0303	0000	0202	0304	0404	0304	0000	0000	0303	0101	0101	0202	0104	0303	0101	0404	0303	0101	0404	0101	0000	0103	0303	0000	0404	0202	0404	0101	0303	0102	0303	0000	0000	0404	0000	0101	0204	0101	0404	0101	0202	0103	0303	0101	0000	0101	0303	0404	0000	0000	0000	0101	0101	0104	0000	0101	0000	0404	0101	0303	0102	0000	0303	0202	0103	0404	0204	0000	0101	0303	0404	0404	0103	0202	0303	0303	0101	0303	0103	0202	0202	0000	0102	0101	0404	0101	0303	0303	0103	0303	0303	0202	0101	0202	0000	0101	0000	0102	0103	0202	0101	0104	0404	0304	0404	0000	0102	0101	0202	0404	0303	0204	0202	0000	0303	0202	0204	0204	0000	0000	0303	0202	0404	0303	0404	0304	0404	0303	0303	0202	0304	0202	0404	0204	0303	0102	0101	0404	0203	0404	0102	0000	0102	0303	0202	0202	0404	0101	0404	0304	0303	0404	0204	0000	0000	0203	0404	0000	0404	0103	0102	0404	0000	0101	0303	0204	0103	0404	0102	0303	0101	0404	0101	0103	0404	0303	0204	0104	0303	0204	0204	0000	0304	0204	0204	0204	0101	0103	0101	0101	0304	0202	0303	0000	0404	0202	0204	0404	0303	0103	0202	0303	0303	0202	0303	0404	0304	0000	0103	0000	0304	0303	0000	0204	0202	0202	0404	0204	0101	0404	0204	0101	0101	0204	0404	0103	0000	0303	0000	0303	0202	0404	0000	0404	0404	0104	0404	0000	0404	0304	0404	0000	0000	0304	0404	0000	0404	0101	0101	0000	0404	0202	0204	0304	0202	0103	0103	0101	0203	0000	0000	0000	0103	0404	0101	0202	0103	0303	0202	0404	0303	0202	0202	0303	0101	0303	0204	0000	0102	0404	0404	0000	0000	0303	0101	0103	0404	0101	0202	0102	0101	0104	0101	0204	0404	0404	0202	0103	0304	0102	0303	0103	0404	0203	0304	0000	0303	0303	0000	0202	0104	0202	0101	0101	0203	0202	0303	0303	0000	0304	0303	0204	0000	0404	0103	0204	0404	0404	0101	0000	0303	0000	0101	0404	0000	0303	0303	0304	0202	0202	0101	0303	0404	0202	0000	0304	0204	0000	0000	0303	0303	0000	0404	0202	0102	0404	0202	0404	0000	0202	0000	0202	0103	0101	0303	0202	0202	0204	0304	0304	0000	0101	0202	0404	0104	0204	0000	0404	0104	0103	0202	0304	0303	0101	0303	0204	0404	0000	0202	0104	0303	0202	0303	0202	0202	0303	0204	0404	0202	0303	0204	0000	0404	0202	0103	0000	0204	0000	0303	0000	0202	0103	0404	0204	0101	0101	0404	0304	0000	0204	0101	0204	0202	0000	0204	0404	0000	0204	0000	0000	0202	0204	0404	0000	0101	0204	0404	0304	0303	0101	0404	0404	0303	0404	0000	0202	0000	0404	0101	0103	0404	0404	0101	0000	0101	0303	0101	0304	0101	0101	0202	0101	0304	0202	0404	0203	0404	0404	0304	0101	0404	0202	0204	0404	0203	0304	0204	0000	0202	0204	0000	0000	0000	0202	0000	0000	0404	0202	0103	0303	0202	0000	0202	0202	0101	0103	0304	0404	0202	0204	0303	0303	0202	0103	0404	0404	0000	0404	0303	0000	0101	0404	0303	0404	0404	0202	0404	0202	0103	0000	0404	0304	0404	0303	0202	0000	0204	0404	0000	0101	0202	0103	0404	0204	0202	0103	0102	0202	0202	0104	0202	0000	0202	0202	0404	0304	0303	0101	0404	0404	0303	0101	0202	0204	0000	0303	0000	0102	0404	0101	0204	0303	0102	0404	0101	0303	0101	0101	0204	0404	0202	0204	0404	0404	0000	0202	0103	0103	0204	0304	0202	0101	0000	0000	0404	0404	0000	0000	0404	0404	0303	0000	0103	0102	0202	0202	0202	0000	0204	0000	0000	0101	0304	0404	0101	0000	0104	0202	0101	0204	0000	0303	0103	0303	0101	0000	0202	0303	0204	0101	0000	0204	0203	0000	0404	0101	0000	0303	0303	0202	0202	0204	0404	0101	0000	0303	0404	0303	0101	0000	0102	0000	0303	0304	0000	0404	0000	0204	0000	0000	0404	0104	0404	0304	0101	0101	0000	0101	0101	0304	0404	0404	0303	0000	0204	0404	0202	0000	0101	0202	0404	0103	0000	0101	0303	0000	0303	0404	0203	0000	0103	0101	0303	0203	0000	0303	0204	0000	0202	0303	0303	0303	0000	0102	0202	0103	0101	0104	0303	0303	0202	0202	0202	0101	0101	0202	0303	0404	0404	0000	0404	0202	0101	0104	0202	0000	0304	0103	0101	0304	0202	0202	0101	0000	0102	0404	0202	0203	0303	0404	0204	0202	0000	0000	0000	0000	0101	0202	0204	0000	0000	0101	0000	0404	0000	0103	0000	0404	0000	0303	0000	0000	0000	0202	0404	0101	0404	0303	0101	0303	0000	0202	0101	0404	0000	0404	0104	0303	0303	0000	0404	0000	0101	0303	0303	0202	0404	0000	0202	0203	0303	0101	0101	0203	0101	0404	0404	0303	0404	0102	0101	0304	0404	0101	0000	0202	0204	0303	0103	0303	0404	0303	0303	0000	0204	0303	0104	0101	0104	0303	0101	0000	0104	0404	0404	0202	0404	0202	0203	0000	0404	0303	0104	0102	0103	0204	0404	0303	0303	0101	0404	0202	0101	0101	0101	0303	0304	0202	0303	0404	0404	0404	0303	0303	0000	0000	0303	0202	0101	0000	0303	0102	0000	0101	0204	0202	0404	0101	0404	0202	0202	0304	0202	0303	0202	0101	0404	0303	0304	0303	0101	0202	0103	0202	0000	0000	0202	0202	0404	0202	0202	0000	0303	0404	0101	0304	0204	0404	0204	0103	0303	0303	0303	0000	0101	0103	0404	0202	0404	0202	0404	0304	0303	0404	0202	0000	0303	0102	0202	0404	0404	0202	0101	0404	0103	0101	0202	0303	0000	0101	0203	0404	0404	0000	0204	0000	0000	0202	0404	0103	0000	0101	0303	0000	0104	0303	0202	0202	0202	0101	0204	0303	0202	0101	0303	0304	0404	0404	0304	0103	0101	0303	0104	0202	0303	0202	0204	0404	0404	0000	0101	0000	0000	0303	0304	0101	0000	0101	0101	0303	0204	0202	0103	0202	0404	0101	0404	0202	0303	0101	0304	0203	0101	0404	0000	0404	0303	0103	0202	0101	0404	0202	0000	0303	0404	0101	0101	0101	0000	0102	0303	0303	0103	0303	0202	0303	0000	0101	0404	0104	0404	0303	0203	0404	0104	0000	0000	0404	0101	0000	0404	0404	0202	0000	0202	0104	0104	0404	0000	0202	0000	0404	0404	0000	0204	0101	0304	0103	0000	0000	0000	0404	0101	0101	0103	0000	0202	0202	0404	0000	0204	0202	0103	0000	0404	0104	0000	0103	0404	0000	0101	0202	0404	0101	0404	0202	0303	0000	0303	0303	0202	0404	0204	0204	0000	0404	0404	0204	0101	0102	0404	0000	0202	0303	0404	0202	0303	0404	0000	0202	0404	0304	0102	0303	0303	0102	0303	0101	0202	0303	0101	0101	0404	0101	0000	0101	0000	0304	0204	0101	0404	0101	0303	0102	0202	0103	0101	0101	0404	0303	0104	0204	0202	0404	0000	0404	0103	0000	0202	0204	0202	0202	0202	0101	0303	0101	0000	0404	0000	0303	0202	0101	0103	0000	0404	0000	0103	0304	0000	0303	0404	0104	0103	0404	0303	0404	0202	0102	0404	0202	0000	0101	0303	0303	0101	0404	0404	0103	0404	0404	0103	0202	0101	0000	0000	0404	0202	0101	0303	0303	0101	0404	0304	0404	0103	0000	0202	0204	0103	0102	0000	0104	0203	0303	0404	0202	0404	0000	0202	0404	0000	0101	0202	0202	0103	0000	0101	0404	0404	0202	0404	0101	0101	0101	0204	0104	0103	0404	0202	0101	0202	0101	0202	0404	0404	0304	0404	0101	0000	0404	0202	0303	0304	0204	0000	0404	0303	0202	0202	0101	0203	0303	0304	0303	0303	0101	0404	0104	0404	0202	0202	0000	0000	0404	0404	0202	0103	0101	0000	0204	0204	0404	0000	0000	0404	0202	0404	0000	0101	0000	0204	0404	0204	0202	0101	0000	0000	0304	0103	0204	0204	0404	0204	0102	0104	0304	0202	0103	0202	0202	0202	0202	0303	0103	0404	0102	0101	0404	0101	0202	0101	0404	0204	0304	0404	0202	0404	0202	0404	0101	0303	0000	0104	0303	0303	0304	0303	0304	0000	0103	0000	0101	0102	0202	0000	0101	0103	0000	0202	0304	0202	0202	0303	0101	0404	0202	0404	0000	0000	0000	0103	0303	0303	0404	0103	0103	0303	0000	0404	0202	0101	0202	0404	0102	0404	0101	0000	0103	0104	0000	0101	0000	0101	0303	0404	0101	0303	0304	0304	0000	0404	0204	0202	0103	0103	0101	0000	0103	0000	0303	0303	0303	0303	0101	0000	0404	0000	0101	0204	0101	0000	0204	0103	0202	0102	0102	0101	0202	0000	0404	0404	0202	0202	0000	0303	0303	0303	0101	0000	0303	0303	0000	0404	0000	0103	0404	0000	0101	0101	0203	0202	0103	0304	0204	0202	0303	0103	0204	0303	0000	0404	0304	0404	0000	0202	0404	0202	0103	0101	0101	0202	0304	0303	0303	0103	0000	0000	0404	0404	0000	0404	0000	0404	0104	0204	0103	0404	0303	0204	0000	0202	0202	0101	0304	0202	0304	0103	0101	0000	0000	0202	0000	0000	0000	0202	0000	0204	0000	0000	0202	0202	0304	0202	0000	0202	0202	0404	0404	0303	0404	0103	0102	0000	0404	0404	0404	0000	0202	0101	0303	0404	0404	0404	0103	0404	0101	0101	0101	0303	0404	0101	0304	0202	0000	0404	0404	0101	0404	0101	0304	0202	0303	0202	0101	0000	0404	0102	0404	0304	0303	0000	0101	0101	0202	0101	0104	0204	0303	0404	0202	0304	0404	0000	0303	0204	0000	0000	0202	0404	0303	0303	0203	0202	0103	0203	0000	0202	0000	0304	0204	0303	0204	0203	0000	0000	0101	0204	0101	0404	0404	0101	0202	0101	0204	0303	0000	0303	0102	0000	0000	0202	0101	0303	0101	0000	0404	0404	0303	0303	0103	0202	0000	0204	0101	0000	0202	0404	0102	0202	0303	0404	0303	0101	0000	0000	0103	0101	0204	0202	0303	0404	0000	0404	0304	0304	0404	0404	0404	0404	0202	0404	0103	0404	0103	0202	0204	0303	0404	0000	0202	0303	0103	0000	0101	0202	0202	0101	0303	0101	0303	0204	0202	0000	0404	0101	0202	0000	0000	0102	0404	0202	0101	0000	0000	0103	0103	0000	0000	0303	0101	0202	0202	0303	0202	0103	0303	0404	0303	0304	0000	0303	0404	0404	0102	0000	0404	0304	0202	0101	0404	0204	0202	0104	0404	0404	0000	0303	0104	0303	0404	0102	0000	0303	0101	0101	0202	0404	0203	0101	0000	0000	0000	0304	0103	0303	0204	0101	0204	0202	0104	0404	0000	0404	0404	0202	0103	0404	0202	0101	0101	0000	0000	0404	0202	0000	0303	0404	0000	0000	0404	0202	0202	0404	0101	0202	0204	0000	0404	0404	0202	0303	0303	0101	0000	0202	0101	0303	0303	0000	0304	0101	0000	0204	0404	0204	0104	0404	0103	0101	0101	0101	0000	0202	0000	0404	0202	0202	0304	0303	0404	0103	0000	0303	0404	0202	0202	0101	0104	0101	0303	0303	0303	0404	0202	0204	0000	0103	0103	0000	0103	0000	0103	0000	0000	0304	0101	0000	0404	0000	0202	0202	0304	0101	0304	0303	0103	0303	0000	0404	0101	0101	0404	0101	0000	0204	0102	0303	0000	0202	0202	0303	0000	0102	0202	0404	0204	0404	0203	0202	0303	0101	0101	0000	0101	0404	0202	0000	0103	0000	0104	0000	0103	0202	0303	0303	0304	0202	0103	0102	0000	0404	0102	0202	0303	0101	0101	0101	0202	0303	0404	0304	0202	0202	0101	0101	0202	0303	0102	0101	0101	0404	0202	0202	0404	0000	0303	0404	0404	0202	0404	0404	0000	0102	0404	0204	0202	0303	0303	0000	0104	0101	0202	0101	0000	0103	0101	0000	0101	0000	0000	0101	0101	0404	0102	0000	0202	0303	0102	0303	0202	0202	0202	0303	0304	0102	0000	0303	0000	0000	0000	0404	0202	0000	0404	0404	0101	0101	0101	0103	0202	0000	0404	0000	0404	0303	0303	0103	0404	0303	0000	0102	0204	0404	0304	0404	0101	0303	0303	0204	0202	0204	0103	0303	0404	0102	0303	0202	0000	0202	0404	0204	0202	0102	0000	0102	0102	0000	0303	0101	0000	0101	0000	0103	0000	0404	0103	0000	0101	0204	0000	0101	0404	0202	0000	0303	0101	0101	0101	0202	0000	0404	0303	0101	0102	0304	0404	0303	0101	0303	0000	0000	0404	0404	0102	0101	0102	0303	0000	0404	0101	0202	0303	0103	0101	0000	0202	0104	0202	0204	0000	0204	0303	0202	0000	0103	0303	0103	0202	0000	0203	0303	0202	0404	0102	0202	0304	0404	0000	0000	0303	0303	0202	0202	0000	0204	0304	0303	0303	0404	0404	0303	0101	0104	0304	0202	0303	0000	0204	0000	0303	0103	0202	0101	0404	0204	0202	0303	0404	0000	0000	0304	0203	0304	0204	0202	0304	0202	0404	0000	0000	0304	0303	0202	0202	0202	0404	0202	0102	0404	0404	0101	0202	0404	0303	0304	0000	0204	0000	0204	0101	0104	0101	0204	0304	0404	0103	0000	0404	0000	0404	0101	0404	0303	0000	0101	0101	0303	0103	0202	0202	0202	0102	0101	0203	0101	0102	0101	0303	0101	0204	0101	0000	0101	0000	0303	0303	0404	0303	0404	0404	0000	0303	0404	0304	0303	0202	0304	0404	0101	0204	0204	0303	0103	0303	0000	0404	0204	0202	0101	0404	0404	0202	0404	0303	0000	0303	0404	0000	0103	0304	0404	0000	0404	0404	0303	0303	0104	0204	0103	0000	0101	0202	0303	0000	0104	0202	0404	0000	0103	0102	0101	0303	0000	0204	0303	0303	0000	0204	0000	0103	0103	0404	0404	0000	0202	0101	0101	0202	0000	0101	0000	0404	0202	0101	0101	0303	0303	0404	0202	0103	0000	0000	0202	0204	0101	0304	0303	0000	0202	0101	0404	0102	0000	0103	0404	0103	0202	0303	0303	0404	0000	0202	0202	0101	0000	0202	0000	0101	0202	0000	0404	0404	0102	0000	0102	0101	0103	0102	0000	0102	0103	0102	0404	0404	0304	0101	0101	0303	0303	0000	0404	0404	0101	0101	0101	0000	0404	0202	0101	0404	0303	0303	0202	0101	0303	0000	0303	0404	0404	0404	0204	0000	0202	0203	0000	0303	0404	0000	0104	0203	0202	0203	0404	0404	0303	0304	0304	0404	0404	0101	0203	0101	0404	0101	0000	0000	0101	0101	0304	0404	0101	0204	0202	0103	0202	0303	0101	0102	0404	0101	0404	0303	0303	0103	0000	0101	0404	0204	0000	0000	0404	0101	0404	0404	0101	0303	0103	0404	0303	0000	0202	0204	0203	0202	0204	0000	0202	0101	0304	0000	0303	0101	0202	0404	0203	0000	0204	0101	0204	0104	0303	0101	0104	0204	0000	0102	0202	0000	0303	0000	0404	0103	0202	0303	0404	0204	0202	0101	0304	0202	0204	0404	0103	0303	0202	0404	0303	0404	0303	0204	0103	0000	0103	0101	0000	0304	0303	0103	0202	0104	0304	0404	0101	0000	0103	0303	0000	0303	0104	0404	0303	0103	0101	0101	0303	0000	0303	0304	0404	0204	0404	0203	0102	0104	0101	0303	0103	0103	0304	0000	0204	0202	0204	0101	0101	0303	0101	0202	0102	0103	0101	0101	0000	0404	0101	0000	0204	0101	0101	0404	0000	0101	0303	0101	0000	0000	0404	0404	0101	0404	0303	0303	0304	0000	0404	0202	0104	0000	0000	0204	0204	0404	0202	0202	0304	0102	0404	0404	0101	0101	0204	0404	0303	0404	0000	0204	0101	0102	0202	0101	0101	0304	0203	0000	0304	0000	0000	0202	0204	0101	0202	0202	0000	0000	0304	0000	0101	0303	0202	0101	0404	0204	0000	0000	0101	0102	0000	0202	0303	0000	0202	0404	0101	0202	0303	0202	0404	0000	0102	0303	0000	0303	0000	0000	0000	0202	0303	0304	0000	0000	0404	0204	0204	0000	0000	0202	0101	0404	0202	0101	0101	0000
OneEAGL10AAN_0122,	0304	0404	0000	0404	0101	0101	0000	0404	0101	0404	0103	0303	0202	0404	0104	0404	0404	0202	0102	0000	0202	0404	0404	0303	0000	0304	0303	0303	0101	0101	0304	0303	0303	0204	0404	0204	0303	0104	0404	0203	0103	0101	0202	0000	0303	0101	0404	0303	0101	0404	0103	0303	0303	0304	0404	0404	0202	0204	0101	0000	0102	0303	0000	0404	0404	0404	0303	0404	0202	0404	0101	0202	0101	0303	0104	0404	0101	0101	0404	0404	0303	0204	0101	0101	0101	0303	0303	0404	0000	0101	0303	0202	0204	0000	0202	0303	0404	0204	0303	0101	0303	0204	0404	0303	0102	0303	0303	0303	0000	0303	0204	0202	0404	0101	0101	0104	0103	0304	0303	0103	0303	0000	0202	0000	0202	0404	0303	0000	0102	0103	0202	0000	0404	0404	0303	0404	0000	0202	0202	0202	0404	0303	0404	0102	0101	0303	0202	0404	0202	0000	0101	0304	0204	0204	0303	0204	0303	0304	0303	0303	0202	0303	0202	0000	0202	0203	0101	0102	0304	0203	0000	0202	0404	0102	0103	0202	0102	0404	0101	0000	0304	0303	0404	0404	0101	0202	0203	0404	0000	0404	0103	0202	0404	0101	0101	0303	0202	0103	0404	0202	0103	0101	0204	0103	0303	0000	0103	0000	0101	0303	0000	0404	0000	0404	0404	0204	0204	0103	0103	0101	0101	0303	0404	0304	0303	0404	0204	0204	0304	0103	0101	0202	0303	0303	0202	0103	0404	0404	0000	0303	0303	0404	0303	0202	0204	0202	0204	0404	0404	0101	0404	0204	0101	0103	0202	0204	0303	0103	0103	0202	0304	0202	0404	0101	0204	0404	0104	0404	0203	0404	0404	0404	0303	0102	0404	0404	0204	0404	0101	0303	0404	0404	0404	0202	0303	0202	0103	0303	0102	0203	0204	0102	0202	0101	0000	0101	0202	0103	0303	0000	0000	0404	0202	0202	0303	0101	0303	0202	0304	0102	0304	0202	0404	0404	0303	0101	0103	0202	0000	0202	0101	0000	0404	0202	0204	0000	0104	0202	0303	0404	0202	0303	0101	0304	0203	0404	0304	0303	0303	0204	0000	0404	0202	0101	0102	0203	0202	0303	0303	0404	0000	0303	0404	0404	0404	0103	0204	0404	0404	0101	0104	0404	0303	0000	0304	0204	0304	0303	0304	0202	0202	0103	0303	0304	0202	0304	0304	0000	0303	0202	0103	0303	0304	0202	0202	0102	0304	0202	0000	0000	0203	0404	0202	0101	0101	0303	0000	0202	0404	0303	0304	0304	0101	0204	0000	0000	0404	0204	0404	0000	0103	0202	0304	0303	0103	0303	0404	0404	0101	0202	0000	0303	0202	0303	0202	0202	0203	0202	0404	0202	0000	0204	0000	0304	0202	0103	0102	0404	0303	0304	0000	0202	0103	0304	0204	0101	0103	0404	0303	0101	0204	0104	0404	0102	0304	0204	0404	0404	0204	0303	0303	0203	0404	0404	0303	0102	0000	0303	0304	0101	0101	0000	0304	0303	0404	0303	0204	0202	0404	0102	0101	0204	0104	0101	0000	0101	0203	0101	0303	0101	0101	0202	0103	0304	0202	0204	0000	0404	0404	0303	0101	0204	0202	0202	0404	0203	0303	0204	0000	0202	0404	0104	0202	0202	0204	0000	0101	0000	0202	0103	0103	0202	0101	0202	0202	0404	0103	0304	0000	0102	0204	0103	0303	0202	0000	0404	0404	0304	0202	0303	0304	0101	0404	0303	0101	0404	0000	0404	0404	0101	0204	0304	0304	0304	0304	0204	0202	0204	0404	0404	0101	0404	0103	0404	0404	0202	0103	0000	0202	0202	0101	0303	0101	0202	0202	0404	0303	0303	0102	0404	0000	0000	0101	0202	0202	0404	0303	0101	0101	0404	0104	0204	0103	0202	0404	0101	0303	0103	0102	0404	0404	0202	0202	0000	0404	0404	0202	0303	0303	0404	0304	0202	0101	0204	0404	0303	0404	0404	0404	0404	0202	0101	0202	0101	0000	0000	0202	0000	0202	0204	0303	0000	0000	0304	0404	0101	0202	0104	0202	0101	0204	0000	0303	0303	0303	0404	0303	0202	0303	0204	0103	0202	0404	0202	0204	0101	0103	0101	0303	0303	0202	0102	0204	0304	0101	0000	0303	0000	0303	0101	0202	0202	0303	0103	0304	0404	0204	0103	0000	0202	0104	0304	0404	0404	0304	0101	0101	0000	0102	0103	0404	0204	0404	0303	0000	0404	0404	0102	0202	0303	0202	0404	0103	0404	0102	0303	0000	0304	0404	0303	0000	0000	0103	0303	0202	0404	0303	0202	0101	0203	0303	0303	0103	0404	0102	0202	0101	0101	0404	0304	0303	0202	0202	0203	0101	0101	0202	0303	0304	0404	0303	0404	0102	0000	0404	0202	0103	0303	0103	0103	0304	0102	0202	0103	0000	0102	0404	0204	0303	0303	0404	0204	0204	0404	0404	0203	0404	0101	0203	0404	0101	0101	0101	0000	0000	0202	0303	0202	0304	0103	0000	0202	0404	0204	0000	0404	0103	0404	0202	0103	0303	0304	0202	0101	0202	0204	0204	0101	0303	0303	0303	0000	0404	0101	0303	0303	0202	0404	0304	0202	0202	0404	0101	0103	0203	0101	0404	0404	0304	0304	0000	0101	0304	0404	0101	0104	0000	0204	0303	0303	0303	0404	0303	0303	0404	0202	0303	0104	0101	0404	0304	0101	0101	0404	0304	0404	0202	0304	0202	0000	0000	0404	0303	0101	0202	0303	0404	0404	0103	0303	0101	0304	0202	0000	0101	0000	0303	0304	0202	0303	0404	0404	0404	0303	0103	0303	0202	0101	0202	0103	0404	0303	0102	0404	0102	0202	0000	0104	0101	0204	0202	0404	0404	0202	0000	0000	0101	0404	0303	0303	0303	0101	0202	0103	0204	0404	0101	0202	0000	0404	0202	0000	0404	0000	0404	0101	0304	0202	0404	0202	0303	0303	0404	0303	0303	0101	0101	0404	0202	0104	0202	0304	0303	0103	0104	0102	0000	0303	0102	0202	0000	0104	0203	0404	0404	0303	0101	0203	0304	0102	0101	0303	0000	0404	0304	0202	0103	0202	0202	0404	0103	0202	0101	0303	0101	0404	0202	0102	0000	0202	0101	0204	0304	0202	0101	0404	0303	0104	0204	0304	0103	0101	0303	0101	0202	0304	0102	0204	0404	0404	0101	0102	0202	0204	0303	0304	0101	0103	0101	0101	0103	0000	0202	0303	0202	0202	0103	0404	0202	0303	0103	0303	0203	0101	0404	0000	0303	0000	0103	0000	0101	0404	0202	0303	0303	0404	0101	0101	0101	0304	0202	0103	0101	0303	0303	0202	0101	0404	0202	0404	0404	0000	0303	0000	0304	0101	0404	0202	0404	0101	0404	0404	0404	0202	0303	0203	0104	0404	0404	0101	0202	0404	0304	0404	0204	0404	0103	0000	0103	0303	0101	0404	0404	0104	0101	0101	0000	0000	0102	0404	0303	0202	0000	0103	0000	0304	0104	0101	0303	0404	0102	0101	0404	0204	0101	0404	0204	0303	0404	0303	0303	0202	0404	0202	0000	0202	0104	0404	0202	0101	0102	0404	0000	0202	0303	0404	0102	0303	0000	0404	0202	0404	0404	0102	0303	0303	0202	0000	0102	0202	0303	0104	0101	0404	0202	0303	0101	0104	0303	0204	0102	0404	0101	0303	0101	0204	0103	0102	0101	0404	0303	0404	0202	0202	0000	0404	0404	0303	0102	0102	0204	0000	0202	0202	0303	0303	0303	0202	0404	0000	0103	0204	0103	0103	0404	0204	0101	0303	0304	0202	0303	0404	0404	0103	0404	0103	0404	0202	0102	0304	0202	0304	0101	0303	0303	0101	0404	0000	0103	0104	0404	0103	0202	0202	0202	0104	0304	0204	0101	0103	0304	0303	0404	0404	0404	0103	0103	0102	0000	0103	0202	0404	0404	0203	0303	0202	0202	0404	0404	0202	0404	0202	0103	0202	0202	0303	0101	0104	0404	0404	0204	0304	0103	0101	0101	0202	0104	0303	0404	0404	0102	0202	0103	0204	0303	0404	0304	0404	0104	0000	0000	0203	0303	0304	0204	0404	0000	0303	0202	0000	0101	0203	0303	0404	0303	0103	0101	0000	0104	0404	0202	0404	0303	0000	0404	0404	0202	0103	0103	0101	0204	0204	0101	0103	0404	0304	0000	0404	0204	0101	0204	0204	0202	0204	0202	0303	0202	0202	0000	0101	0202	0202	0304	0202	0202	0104	0304	0202	0103	0204	0204	0202	0202	0303	0101	0000	0202	0303	0404	0202	0202	0103	0404	0404	0304	0204	0202	0404	0202	0304	0101	0203	0101	0104	0303	0103	0404	0303	0304	0101	0303	0101	0101	0101	0204	0404	0101	0101	0202	0202	0404	0202	0000	0303	0101	0304	0202	0404	0000	0404	0303	0103	0103	0303	0104	0101	0103	0303	0303	0404	0202	0101	0102	0104	0102	0204	0103	0104	0101	0404	0304	0101	0202	0101	0103	0404	0103	0404	0304	0404	0303	0404	0202	0404	0303	0101	0104	0000	0000	0103	0103	0103	0303	0303	0102	0303	0404	0101	0303	0204	0101	0204	0404	0000	0202	0101	0202	0101	0202	0303	0304	0104	0202	0202	0404	0303	0303	0303	0101	0303	0303	0404	0101	0000	0404	0303	0304	0202	0303	0101	0203	0203	0103	0303	0202	0202	0303	0101	0202	0303	0404	0404	0303	0404	0303	0202	0404	0202	0303	0101	0103	0202	0303	0303	0303	0303	0101	0101	0404	0404	0104	0204	0000	0000	0104	0204	0303	0000	0303	0404	0404	0202	0202	0102	0404	0101	0304	0101	0101	0404	0000	0204	0103	0101	0101	0202	0404	0202	0103	0202	0202	0202	0303	0204	0303	0202	0202	0404	0404	0303	0304	0101	0000	0303	0404	0404	0304	0101	0000	0101	0000	0304	0204	0404	0103	0101	0101	0101	0102	0303	0404	0101	0304	0000	0202	0204	0304	0000	0202	0101	0404	0202	0203	0204	0404	0101	0404	0102	0404	0404	0303	0404	0101	0103	0202	0102	0404	0404	0303	0404	0204	0404	0404	0202	0303	0404	0000	0104	0202	0404	0303	0304	0203	0202	0303	0203	0202	0202	0304	0404	0204	0103	0404	0202	0101	0204	0101	0202	0101	0404	0404	0104	0202	0101	0204	0404	0404	0303	0202	0101	0303	0102	0102	0203	0101	0404	0204	0404	0303	0303	0101	0102	0304	0204	0101	0000	0404	0204	0102	0203	0303	0404	0000	0103	0202	0204	0101	0103	0204	0202	0303	0000	0204	0304	0303	0303	0404	0000	0404	0000	0202	0404	0103	0104	0103	0202	0204	0000	0000	0304	0202	0303	0103	0102	0101	0202	0202	0104	0303	0101	0303	0204	0202	0103	0304	0102	0000	0101	0303	0102	0404	0202	0103	0303	0102	0303	0103	0404	0202	0303	0104	0203	0202	0303	0202	0101	0303	0304	0303	0404	0101	0303	0304	0404	0102	0102	0304	0304	0202	0101	0404	0204	0202	0000	0404	0404	0101	0101	0104	0303	0304	0102	0202	0103	0101	0103	0202	0204	0203	0101	0303	0101	0000	0304	0103	0303	0000	0101	0204	0204	0101	0204	0204	0404	0404	0202	0303	0404	0000	0000	0103	0303	0000	0404	0204	0202	0303	0304	0404	0303	0404	0102	0204	0202	0101	0404	0404	0303	0404	0404	0202	0103	0103	0101	0303	0202	0101	0303	0303	0000	0304	0104	0404	0202	0404	0202	0000	0404	0101	0101	0102	0101	0202	0102	0000	0304	0202	0202	0304	0303	0404	0103	0204	0303	0304	0000	0303	0101	0101	0101	0304	0303	0303	0404	0202	0202	0204	0101	0101	0304	0103	0202	0000	0202	0202	0303	0101	0101	0404	0000	0102	0204	0303	0404	0303	0103	0101	0103	0202	0404	0101	0101	0404	0101	0404	0404	0202	0303	0304	0204	0202	0304	0203	0102	0202	0404	0204	0000	0202	0202	0103	0101	0303	0202	0101	0304	0000	0304	0103	0404	0404	0101	0303	0202	0103	0103	0304	0000	0103	0102	0204	0404	0101	0102	0101	0101	0101	0101	0102	0303	0404	0000	0102	0202	0101	0101	0204	0303	0101	0101	0104	0204	0202	0202	0304	0404	0303	0404	0404	0202	0404	0404	0101	0202	0304	0202	0202	0103	0303	0202	0104	0101	0202	0103	0404	0101	0103	0404	0101	0103	0303	0101	0101	0204	0102	0000	0202	0000	0202	0303	0202	0202	0202	0000	0404	0202	0404	0103	0202	0202	0101	0000	0303	0303	0204	0304	0202	0101	0101	0303	0202	0103	0000	0102	0404	0303	0303	0103	0101	0303	0103	0202	0404	0404	0303	0404	0101	0000	0101	0000	0203	0204	0103	0303	0404	0102	0303	0202	0104	0202	0404	0404	0204	0102	0000	0102	0102	0104	0303	0101	0303	0101	0204	0103	0103	0202	0101	0404	0303	0202	0000	0101	0204	0202	0303	0000	0101	0101	0101	0404	0404	0304	0303	0103	0102	0404	0104	0303	0303	0101	0404	0404	0404	0404	0101	0101	0102	0303	0103	0404	0101	0202	0103	0103	0101	0104	0202	0101	0202	0000	0202	0404	0303	0102	0204	0101	0303	0303	0404	0203	0303	0303	0202	0304	0000	0102	0304	0404	0404	0101	0303	0103	0202	0000	0303	0404	0000	0303	0303	0404	0404	0303	0101	0104	0000	0202	0000	0404	0204	0202	0303	0103	0102	0101	0404	0404	0202	0303	0404	0304	0000	0304	0202	0304	0204	0202	0303	0102	0404	0103	0303	0404	0303	0202	0202	0202	0404	0202	0101	0204	0404	0101	0202	0204	0303	0303	0103	0202	0404	0204	0303	0104	0000	0202	0404	0204	0103	0000	0304	0102	0404	0101	0404	0303	0404	0101	0101	0303	0103	0202	0202	0202	0102	0000	0303	0103	0202	0101	0103	0101	0204	0101	0404	0101	0101	0303	0203	0404	0303	0404	0404	0404	0103	0404	0303	0303	0204	0404	0104	0101	0204	0202	0303	0303	0303	0000	0404	0204	0202	0104	0000	0101	0102	0202	0303	0204	0303	0304	0202	0103	0304	0404	0404	0404	0304	0103	0303	0404	0404	0303	0404	0104	0000	0103	0101	0104	0202	0404	0304	0101	0000	0102	0303	0103	0404	0303	0101	0303	0404	0304	0103	0101	0404	0104	0404	0102	0103	0000	0204	0202	0303	0202	0404	0202	0101	0101	0303	0404	0000	0202	0303	0202	0303	0202	0204	0101	0304	0000	0404	0404	0101	0304	0202	0304	0101	0404	0303	0202	0203	0303	0303	0303	0202	0202	0202	0000	0204	0101	0000	0202	0202	0204	0404	0102	0404	0102	0101	0101	0102	0304	0202	0103	0101	0304	0404	0304	0101	0104	0303	0404	0202	0404	0204	0202	0000	0102	0303	0404	0202	0102	0204	0303	0303	0202	0101	0303	0404	0103	0000	0404	0404	0202	0000	0202	0202	0000	0303	0404	0404	0101	0000	0202	0203	0404	0304	0303	0304	0304	0304	0404	0202	0202	0101	0404	0101	0404	0304	0101	0303	0303	0404	0101	0202	0202	0101	0202	0101	0000	0101	0202	0102	0304	0304	0103	0303	0303	0101	0404	0202	0202	0404	0404	0101	0404	0404	0101	0303	0103	0404	0203	0303	0000	0204	0303	0202	0202	0204	0204	0101	0303	0303	0103	0404	0202	0404	0203	0203	0202	0102	0000	0101	0303	0404	0000	0202	0404	0202	0202	0202	0103	0404	0404	0103	0202	0304	0404	0204	0202	0101	0303	0204	0204	0202	0103	0103	0202	0204	0404	0204	0103	0204	0303	0404	0000	0101	0404	0304	0303	0303	0101	0404	0404	0204	0102	0202	0303	0303	0404	0203	0404	0104	0303	0303	0101	0102	0303	0404	0303	0000	0404	0204	0404	0202	0101	0404	0104	0303	0303	0103	0404	0101	0404	0204	0202	0101	0101	0203	0104	0204	0102	0000	0101	0103	0303	0404	0102	0303	0204	0404	0101	0304	0303	0101	0101	0101	0303	0404	0000	0000	0101	0104	0103	0303	0304	0101	0304	0204	0404	0303	0404	0204	0204	0000	0204	0204	0000	0102	0404	0404	0101	0303	0204	0404	0303	0304	0000	0404	0101	0202	0404	0101	0101	0404	0000	0103	0404	0101	0202	0000	0202	0101	0202	0204	0304	0304	0304	0304	0101	0303	0204	0101	0404	0000	0202	0303	0101	0102	0202	0000	0303	0404	0202	0404	0101	0204	0303	0000	0204	0202	0102	0202	0303	0101	0303	0000	0404	0204	0303	0404	0202	0404	0204	0000	0204	0102	0202	0202	0101	0202	0404	0101	0101	0202
OneEAGL10AAN_0159,	0404	0104	0202	0303	0000	0101	0000	0104	0103	0404	0303	0303	0202	0404	0101	0404	0104	0202	0202	0304	0202	0404	0404	0303	0202	0304	0304	0303	0101	0101	0404	0304	0303	0000	0000	0404	0303	0104	0404	0203	0101	0101	0102	0104	0303	0101	0204	0303	0101	0404	0103	0303	0303	0303	0404	0304	0202	0404	0102	0303	0102	0000	0101	0204	0000	0404	0303	0404	0202	0204	0101	0202	0103	0303	0104	0404	0101	0103	0404	0404	0303	0202	0102	0101	0000	0303	0101	0000	0404	0101	0303	0000	0404	0303	0202	0303	0404	0204	0303	0101	0303	0204	0404	0303	0202	0103	0303	0101	0303	0000	0404	0202	0404	0101	0101	0104	0101	0304	0303	0101	0303	0303	0202	0104	0101	0404	0103	0404	0102	0103	0202	0104	0104	0404	0304	0104	0104	0202	0101	0202	0404	0103	0204	0202	0101	0000	0202	0404	0202	0101	0101	0304	0202	0202	0303	0000	0304	0404	0303	0303	0202	0303	0202	0404	0202	0203	0102	0102	0404	0203	0303	0102	0404	0000	0103	0202	0202	0404	0104	0303	0404	0101	0404	0202	0101	0202	0202	0404	0202	0404	0303	0202	0404	0101	0101	0303	0202	0101	0404	0202	0103	0101	0404	0103	0103	0000	0303	0000	0101	0303	0202	0404	0101	0404	0404	0404	0204	0101	0103	0101	0102	0304	0204	0304	0101	0204	0204	0204	0304	0303	0101	0202	0303	0303	0202	0103	0000	0304	0304	0103	0000	0304	0303	0102	0404	0203	0404	0404	0000	0101	0404	0404	0101	0103	0202	0204	0303	0000	0303	0204	0303	0202	0404	0101	0204	0404	0101	0304	0000	0404	0404	0304	0404	0102	0404	0104	0204	0304	0101	0303	0404	0101	0404	0202	0303	0102	0103	0303	0202	0303	0404	0102	0101	0101	0304	0101	0202	0103	0303	0303	0404	0303	0204	0202	0303	0101	0303	0202	0404	0102	0404	0202	0101	0404	0303	0101	0103	0202	0101	0102	0102	0104	0104	0102	0204	0304	0104	0202	0303	0304	0202	0103	0101	0404	0000	0304	0404	0303	0103	0404	0202	0404	0202	0101	0101	0202	0202	0303	0203	0404	0000	0303	0404	0404	0404	0101	0204	0404	0404	0101	0104	0303	0101	0000	0000	0202	0304	0103	0404	0202	0202	0101	0303	0303	0000	0404	0304	0000	0202	0202	0000	0303	0404	0202	0202	0102	0304	0202	0404	0101	0202	0404	0404	0303	0103	0303	0404	0102	0204	0304	0303	0404	0202	0202	0000	0404	0202	0204	0404	0104	0303	0102	0303	0203	0000	0304	0404	0404	0103	0202	0104	0101	0203	0303	0202	0202	0203	0202	0304	0203	0303	0204	0103	0404	0202	0101	0202	0204	0000	0404	0103	0000	0303	0404	0204	0101	0103	0404	0304	0101	0202	0101	0404	0102	0304	0202	0404	0404	0202	0303	0103	0202	0204	0404	0303	0102	0202	0303	0304	0103	0101	0404	0304	0303	0304	0303	0204	0202	0404	0202	0103	0404	0404	0101	0304	0000	0303	0101	0304	0101	0000	0202	0000	0404	0000	0000	0203	0204	0404	0304	0101	0404	0202	0204	0104	0202	0304	0204	0000	0202	0204	0101	0202	0202	0204	0104	0303	0000	0202	0103	0303	0202	0103	0202	0202	0404	0101	0000	0404	0102	0404	0303	0303	0202	0103	0000	0404	0304	0202	0103	0404	0101	0000	0404	0101	0404	0202	0404	0202	0103	0204	0304	0000	0000	0304	0202	0202	0204	0404	0404	0103	0204	0101	0304	0204	0202	0101	0101	0404	0202	0101	0303	0101	0202	0202	0304	0303	0404	0101	0204	0404	0000	0101	0202	0202	0404	0303	0101	0101	0404	0104	0204	0101	0102	0304	0101	0303	0103	0102	0202	0404	0202	0202	0304	0204	0304	0202	0101	0303	0202	0304	0202	0101	0204	0404	0000	0304	0404	0404	0404	0202	0303	0404	0101	0101	0203	0204	0202	0202	0204	0304	0404	0102	0303	0404	0101	0202	0104	0000	0101	0404	0404	0303	0303	0303	0104	0303	0202	0000	0404	0101	0202	0204	0202	0202	0104	0101	0101	0303	0303	0202	0101	0404	0000	0101	0000	0103	0404	0303	0101	0202	0202	0303	0000	0404	0404	0404	0101	0204	0404	0104	0404	0404	0404	0304	0000	0101	0404	0101	0103	0303	0404	0000	0304	0404	0204	0202	0202	0202	0103	0102	0304	0101	0404	0202	0303	0303	0303	0404	0303	0202	0101	0101	0103	0203	0404	0101	0404	0101	0203	0303	0303	0303	0104	0202	0203	0000	0101	0404	0404	0404	0102	0202	0202	0101	0101	0102	0101	0303	0404	0303	0204	0101	0101	0104	0202	0303	0000	0103	0103	0304	0101	0202	0101	0000	0000	0304	0404	0203	0000	0000	0404	0202	0404	0304	0303	0000	0101	0203	0204	0101	0101	0101	0202	0404	0000	0303	0202	0404	0000	0303	0202	0404	0204	0102	0404	0101	0204	0203	0101	0303	0404	0202	0101	0202	0204	0000	0101	0304	0303	0303	0404	0304	0102	0303	0304	0102	0304	0000	0102	0202	0404	0101	0303	0203	0104	0404	0000	0303	0000	0101	0101	0303	0404	0101	0101	0404	0204	0303	0103	0303	0404	0303	0103	0304	0204	0303	0104	0404	0101	0303	0000	0103	0104	0404	0204	0202	0404	0202	0000	0404	0404	0303	0404	0202	0303	0404	0000	0101	0303	0104	0404	0102	0000	0101	0101	0303	0303	0202	0303	0304	0404	0404	0303	0303	0303	0202	0103	0202	0101	0204	0303	0102	0404	0102	0000	0204	0404	0101	0202	0202	0202	0303	0202	0203	0202	0101	0204	0303	0000	0303	0104	0202	0101	0204	0404	0101	0204	0202	0202	0204	0202	0000	0303	0404	0102	0304	0204	0304	0202	0303	0303	0304	0303	0000	0103	0101	0404	0204	0404	0102	0404	0000	0303	0104	0102	0404	0303	0102	0202	0000	0104	0202	0000	0204	0000	0101	0203	0304	0000	0103	0202	0404	0404	0304	0204	0303	0000	0202	0202	0103	0303	0101	0303	0101	0404	0000	0102	0404	0202	0101	0204	0304	0202	0303	0304	0304	0404	0404	0303	0103	0101	0303	0104	0202	0000	0102	0204	0404	0404	0101	0102	0202	0404	0303	0304	0101	0103	0101	0101	0103	0204	0204	0103	0102	0204	0103	0404	0202	0303	0103	0404	0203	0101	0404	0000	0304	0303	0103	0202	0101	0404	0102	0303	0303	0404	0101	0101	0103	0404	0000	0101	0303	0303	0303	0202	0103	0204	0101	0304	0404	0000	0303	0203	0404	0404	0204	0202	0404	0101	0000	0000	0404	0202	0303	0303	0104	0404	0104	0404	0202	0404	0404	0404	0204	0404	0103	0304	0303	0101	0101	0404	0404	0101	0000	0303	0202	0204	0101	0404	0000	0202	0202	0101	0303	0304	0104	0000	0000	0404	0102	0101	0404	0404	0102	0404	0202	0303	0404	0101	0303	0202	0303	0202	0000	0202	0104	0404	0202	0101	0101	0404	0000	0202	0303	0404	0202	0303	0404	0000	0202	0404	0404	0202	0303	0303	0102	0303	0102	0202	0303	0104	0103	0101	0202	0303	0101	0404	0303	0202	0101	0404	0101	0303	0101	0202	0103	0202	0101	0404	0303	0404	0204	0203	0404	0404	0404	0103	0202	0202	0204	0202	0203	0202	0303	0000	0303	0202	0000	0000	0303	0202	0101	0103	0404	0204	0101	0101	0303	0202	0303	0304	0404	0103	0404	0303	0404	0202	0102	0304	0303	0404	0104	0103	0303	0101	0000	0404	0101	0404	0404	0103	0204	0202	0202	0101	0404	0000	0101	0303	0303	0303	0404	0404	0404	0101	0103	0102	0202	0303	0202	0101	0101	0303	0303	0202	0202	0404	0404	0202	0404	0101	0101	0000	0202	0000	0000	0104	0404	0000	0202	0404	0101	0104	0202	0202	0104	0103	0104	0000	0101	0202	0101	0204	0303	0000	0304	0404	0104	0404	0000	0202	0103	0304	0204	0404	0000	0303	0102	0202	0102	0303	0303	0303	0303	0303	0102	0404	0101	0404	0202	0204	0103	0303	0404	0104	0202	0101	0101	0000	0204	0000	0104	0303	0404	0404	0202	0404	0000	0202	0404	0204	0204	0204	0202	0103	0202	0202	0404	0103	0202	0202	0304	0202	0101	0404	0304	0204	0103	0202	0404	0202	0204	0303	0101	0000	0102	0303	0404	0202	0202	0101	0404	0202	0404	0404	0202	0404	0000	0404	0101	0203	0101	0101	0303	0303	0404	0303	0303	0202	0103	0103	0103	0102	0204	0202	0102	0101	0202	0202	0404	0202	0000	0000	0101	0404	0202	0304	0000	0404	0101	0101	0103	0000	0104	0103	0303	0303	0103	0204	0202	0101	0202	0000	0202	0202	0103	0104	0103	0404	0404	0101	0204	0101	0303	0404	0101	0304	0404	0404	0404	0404	0204	0204	0303	0103	0104	0104	0101	0101	0303	0101	0103	0303	0102	0202	0000	0101	0303	0000	0101	0000	0404	0000	0202	0101	0202	0103	0202	0303	0304	0101	0202	0202	0404	0103	0303	0303	0104	0303	0303	0304	0202	0304	0304	0303	0303	0102	0303	0102	0303	0203	0103	0303	0202	0202	0303	0101	0202	0303	0404	0404	0304	0404	0101	0202	0404	0202	0000	0103	0101	0102	0303	0303	0404	0303	0404	0101	0404	0404	0104	0204	0404	0404	0104	0000	0103	0404	0203	0204	0304	0202	0203	0000	0304	0101	0304	0103	0101	0304	0102	0202	0000	0000	0101	0202	0000	0204	0103	0202	0303	0202	0303	0202	0303	0202	0204	0204	0404	0304	0304	0101	0101	0103	0000	0404	0404	0101	0000	0102	0303	0404	0404	0404	0101	0104	0101	0000	0102	0303	0404	0101	0304	0202	0202	0204	0404	0101	0202	0101	0404	0202	0303	0404	0104	0000	0404	0102	0404	0000	0303	0404	0101	0303	0204	0101	0404	0404	0303	0000	0204	0404	0304	0202	0101	0202	0202	0104	0202	0204	0303	0304	0203	0202	0303	0203	0202	0000	0404	0404	0404	0303	0404	0303	0202	0204	0101	0000	0101	0204	0404	0101	0404	0101	0202	0404	0404	0303	0102	0000	0303	0202	0102	0203	0000	0404	0404	0202	0303	0303	0101	0102	0304	0202	0101	0303	0204	0204	0102	0203	0101	0404	0103	0101	0202	0404	0101	0101	0202	0202	0303	0204	0202	0304	0303	0304	0404	0404	0104	0000	0202	0404	0303	0404	0103	0202	0204	0103	0202	0304	0202	0303	0103	0102	0104	0202	0202	0000	0303	0103	0303	0202	0202	0303	0404	0102	0204	0101	0303	0102	0404	0202	0101	0303	0102	0303	0103	0404	0000	0303	0404	0202	0203	0303	0202	0103	0303	0303	0303	0404	0103	0303	0404	0404	0202	0000	0404	0303	0202	0404	0304	0204	0202	0404	0404	0404	0101	0103	0104	0000	0304	0102	0202	0303	0101	0103	0000	0404	0303	0101	0203	0101	0404	0404	0103	0304	0404	0101	0204	0000	0104	0204	0202	0404	0204	0102	0101	0204	0102	0303	0303	0303	0304	0304	0204	0202	0303	0404	0104	0303	0000	0202	0404	0204	0103	0202	0204	0303	0000	0404	0202	0101	0303	0101	0103	0202	0103	0103	0303	0101	0304	0101	0000	0000	0404	0202	0104	0204	0103	0000	0000	0101	0204	0202	0304	0303	0202	0202	0304	0303	0404	0103	0204	0103	0404	0202	0303	0101	0101	0101	0303	0303	0303	0304	0204	0202	0000	0103	0101	0404	0303	0202	0303	0202	0404	0304	0101	0103	0404	0101	0102	0204	0304	0404	0303	0000	0303	0303	0404	0303	0101	0000	0304	0101	0204	0404	0102	0303	0304	0202	0202	0303	0303	0202	0202	0404	0204	0404	0202	0202	0103	0101	0303	0202	0101	0000	0202	0304	0103	0404	0404	0101	0303	0202	0303	0103	0404	0202	0103	0202	0204	0101	0101	0202	0000	0101	0103	0103	0202	0303	0404	0304	0202	0202	0101	0103	0204	0000	0101	0101	0101	0204	0202	0202	0303	0404	0304	0404	0404	0000	0000	0404	0101	0101	0404	0000	0204	0103	0303	0203	0101	0102	0000	0101	0404	0101	0103	0304	0000	0000	0303	0104	0101	0204	0202	0101	0202	0000	0202	0303	0204	0204	0202	0303	0303	0102	0404	0303	0202	0202	0000	0404	0203	0303	0404	0303	0202	0000	0101	0303	0202	0101	0000	0101	0202	0000	0303	0103	0104	0000	0103	0202	0404	0202	0303	0404	0103	0303	0303	0202	0203	0404	0303	0304	0404	0101	0303	0000	0101	0202	0000	0204	0204	0101	0404	0202	0101	0404	0303	0101	0103	0101	0404	0303	0101	0404	0000	0404	0103	0204	0404	0101	0204	0202	0303	0303	0101	0103	0303	0000	0404	0404	0303	0101	0101	0303	0000	0203	0103	0303	0404	0202	0000	0404	0101	0103	0102	0303	0303	0000	0101	0202	0103	0101	0000	0404	0202	0404	0000	0202	0202	0404	0303	0202	0204	0103	0101	0303	0202	0303	0303	0303	0202	0304	0101	0000	0404	0404	0404	0101	0303	0103	0202	0202	0303	0404	0404	0303	0303	0000	0204	0000	0101	0104	0304	0204	0404	0404	0204	0202	0304	0103	0102	0101	0404	0204	0202	0303	0404	0304	0303	0304	0202	0000	0202	0303	0303	0102	0104	0103	0303	0304	0303	0202	0202	0202	0404	0202	0102	0204	0104	0101	0202	0204	0000	0303	0101	0202	0304	0204	0103	0000	0101	0404	0404	0404	0303	0000	0404	0102	0104	0000	0404	0303	0404	0101	0101	0303	0000	0000	0204	0000	0102	0104	0203	0101	0102	0103	0303	0101	0204	0101	0304	0101	0101	0303	0303	0404	0303	0204	0304	0404	0103	0404	0304	0303	0204	0404	0104	0101	0204	0404	0303	0303	0303	0204	0204	0204	0202	0101	0304	0104	0202	0404	0203	0404	0000	0000	0202	0101	0000	0404	0000	0101	0404	0103	0303	0101	0204	0000	0000	0101	0204	0103	0101	0104	0202	0404	0404	0101	0202	0101	0101	0103	0204	0103	0303	0303	0204	0404	0103	0101	0404	0404	0303	0101	0103	0101	0204	0000	0103	0202	0404	0202	0103	0101	0303	0304	0000	0000	0101	0000	0000	0202	0204	0101	0404	0303	0304	0204	0103	0404	0102	0000	0101	0404	0303	0202	0203	0303	0304	0303	0204	0202	0102	0101	0202	0202	0404	0202	0202	0202	0304	0202	0101	0202	0101	0101	0101	0404	0102	0101	0101	0304	0404	0404	0103	0101	0303	0000	0202	0000	0404	0102	0101	0101	0303	0404	0202	0202	0404	0303	0202	0000	0103	0303	0104	0303	0404	0404	0404	0404	0203	0202	0202	0303	0303	0304	0202	0101	0202	0202	0203	0404	0404	0000	0304	0000	0000	0404	0101	0202	0101	0204	0101	0000	0404	0303	0103	0304	0404	0104	0204	0202	0000	0202	0303	0103	0102	0202	0102	0304	0303	0303	0303	0303	0101	0404	0202	0202	0404	0104	0202	0404	0104	0101	0303	0303	0101	0202	0304	0102	0204	0303	0204	0404	0202	0204	0101	0404	0103	0103	0404	0202	0404	0202	0303	0202	0101	0204	0101	0103	0101	0404	0202	0304	0102	0204	0204	0303	0404	0404	0101	0202	0303	0304	0202	0000	0101	0304	0202	0204	0202	0000	0103	0202	0204	0303	0404	0303	0204	0303	0404	0303	0101	0204	0303	0103	0103	0000	0101	0000	0404	0101	0204	0103	0303	0304	0303	0404	0104	0103	0103	0000	0102	0303	0404	0303	0404	0202	0202	0404	0000	0101	0404	0104	0303	0103	0103	0304	0103	0202	0202	0204	0202	0101	0303	0104	0202	0202	0303	0101	0101	0000	0000	0102	0303	0202	0000	0101	0000	0000	0101	0101	0101	0404	0404	0404	0404	0103	0104	0303	0303	0404	0102	0404	0000	0101	0304	0404	0202	0000	0404	0202	0204	0000	0202	0404	0404	0101	0303	0202	0404	0303	0404	0304	0404	0101	0000	0000	0101	0101	0304	0203	0101	0304	0000	0000	0000	0000	0303	0203	0404	0304	0404	0303	0404	0102	0000	0202	0101	0000	0404	0102	0000	0101	0202	0204	0203	0303	0404	0202	0204	0000	0404	0303	0000	0204	0101	0202	0203	0000	0303	0000	0000	0404	0204	0303	0000	0102	0404	0204	0000	0000	0000	0202	0202	0101	0202	0202	0103	0000	0202
OneEAGL10AAN_0202,	0000	0404	0202	0303	0101	0102	0404	0404	0000	0404	0303	0303	0202	0404	0101	0404	0404	0202	0101	0303	0202	0404	0404	0303	0202	0000	0303	0303	0101	0101	0000	0303	0303	0000	0404	0404	0000	0101	0404	0303	0101	0101	0000	0404	0303	0101	0404	0303	0101	0404	0101	0303	0303	0303	0404	0404	0202	0404	0101	0303	0202	0303	0000	0404	0404	0404	0303	0404	0202	0404	0101	0202	0000	0303	0101	0404	0101	0101	0404	0404	0000	0202	0101	0101	0101	0303	0103	0404	0404	0101	0000	0202	0202	0303	0202	0303	0404	0000	0303	0101	0303	0404	0404	0303	0102	0103	0000	0303	0303	0103	0204	0202	0404	0102	0101	0104	0101	0304	0303	0103	0000	0000	0202	0101	0202	0404	0103	0404	0202	0303	0202	0101	0104	0202	0000	0404	0104	0102	0101	0202	0000	0303	0404	0102	0101	0103	0202	0404	0204	0104	0102	0304	0202	0202	0303	0404	0304	0304	0303	0303	0202	0303	0202	0000	0204	0303	0000	0102	0404	0000	0304	0102	0404	0102	0103	0000	0202	0204	0101	0404	0000	0101	0404	0204	0101	0202	0203	0304	0000	0404	0103	0102	0204	0101	0104	0303	0204	0000	0404	0202	0103	0101	0204	0103	0103	0000	0103	0202	0104	0303	0204	0204	0101	0000	0204	0204	0204	0101	0101	0101	0101	0304	0404	0303	0103	0404	0204	0204	0303	0303	0101	0202	0203	0303	0202	0101	0000	0304	0304	0303	0303	0304	0303	0102	0404	0202	0204	0404	0204	0101	0404	0204	0103	0103	0204	0404	0103	0101	0103	0204	0304	0000	0404	0101	0202	0404	0000	0404	0203	0404	0404	0404	0304	0102	0000	0101	0204	0404	0101	0303	0404	0104	0204	0204	0303	0202	0303	0101	0102	0203	0000	0102	0102	0101	0304	0000	0202	0103	0303	0203	0000	0303	0202	0202	0303	0000	0303	0204	0304	0102	0304	0204	0104	0104	0303	0104	0103	0202	0103	0202	0000	0104	0404	0202	0404	0304	0104	0000	0303	0304	0102	0103	0101	0404	0202	0304	0404	0304	0103	0000	0202	0404	0102	0101	0000	0203	0102	0303	0303	0304	0304	0103	0404	0204	0404	0101	0202	0000	0000	0101	0104	0304	0103	0101	0304	0404	0303	0303	0304	0204	0202	0103	0103	0304	0202	0304	0304	0404	0203	0102	0103	0303	0000	0204	0204	0202	0304	0202	0204	0103	0202	0404	0204	0103	0101	0103	0204	0202	0204	0303	0304	0304	0102	0204	0104	0404	0204	0204	0404	0104	0000	0102	0303	0303	0103	0304	0404	0404	0103	0202	0104	0303	0203	0303	0204	0202	0303	0202	0304	0203	0304	0204	0103	0304	0204	0101	0102	0204	0103	0304	0103	0204	0303	0304	0204	0101	0101	0404	0304	0101	0202	0104	0202	0102	0000	0204	0404	0304	0000	0304	0103	0203	0204	0404	0101	0102	0204	0304	0304	0103	0101	0204	0404	0103	0303	0303	0404	0204	0404	0102	0103	0204	0404	0101	0404	0104	0303	0101	0303	0101	0101	0204	0103	0404	0202	0204	0202	0000	0304	0304	0101	0000	0204	0204	0104	0303	0404	0204	0304	0204	0204	0101	0202	0204	0202	0104	0303	0304	0202	0103	0103	0204	0101	0202	0202	0404	0101	0000	0404	0202	0202	0303	0303	0202	0101	0304	0404	0404	0202	0303	0304	0101	0404	0304	0104	0404	0202	0404	0202	0101	0404	0304	0304	0404	0303	0202	0102	0204	0404	0404	0101	0204	0103	0404	0204	0202	0101	0102	0202	0202	0101	0203	0101	0404	0000	0304	0303	0404	0102	0404	0000	0303	0101	0202	0202	0104	0303	0000	0101	0404	0101	0204	0000	0202	0404	0103	0303	0103	0101	0204	0404	0202	0204	0404	0404	0404	0202	0101	0103	0202	0304	0202	0101	0204	0404	0304	0404	0404	0404	0404	0000	0303	0202	0000	0000	0303	0202	0202	0202	0202	0304	0404	0101	0304	0404	0101	0202	0101	0203	0101	0204	0404	0303	0303	0303	0404	0303	0202	0303	0000	0101	0202	0000	0202	0202	0104	0101	0000	0303	0303	0202	0202	0204	0304	0101	0404	0303	0000	0303	0101	0202	0202	0303	0303	0404	0303	0404	0101	0202	0202	0404	0404	0404	0404	0304	0101	0101	0304	0202	0101	0303	0404	0000	0303	0304	0204	0404	0202	0203	0101	0202	0404	0103	0404	0102	0303	0000	0304	0204	0303	0202	0303	0101	0303	0202	0404	0103	0404	0000	0303	0303	0303	0303	0104	0000	0202	0101	0101	0404	0303	0303	0202	0202	0202	0101	0101	0102	0303	0303	0404	0303	0404	0101	0101	0104	0202	0303	0303	0101	0103	0404	0102	0202	0101	0404	0000	0404	0404	0303	0303	0304	0404	0202	0104	0000	0202	0000	0101	0000	0000	0101	0101	0103	0202	0204	0202	0000	0202	0404	0103	0303	0102	0404	0204	0202	0404	0000	0404	0203	0103	0303	0404	0202	0101	0202	0204	0404	0104	0304	0103	0000	0404	0404	0101	0303	0304	0202	0304	0404	0202	0203	0304	0101	0103	0203	0101	0404	0404	0303	0404	0102	0101	0303	0404	0102	0104	0202	0202	0303	0303	0303	0404	0000	0303	0304	0202	0303	0101	0101	0104	0404	0101	0101	0101	0000	0404	0202	0304	0204	0000	0000	0404	0303	0000	0202	0303	0000	0404	0303	0303	0101	0304	0202	0101	0101	0101	0303	0303	0202	0000	0304	0304	0404	0103	0101	0303	0202	0101	0202	0101	0404	0000	0202	0000	0000	0404	0202	0404	0101	0204	0202	0202	0303	0202	0303	0202	0101	0000	0303	0304	0304	0101	0202	0101	0204	0404	0102	0202	0202	0000	0202	0202	0404	0303	0404	0101	0404	0202	0404	0202	0103	0103	0304	0303	0103	0103	0103	0404	0204	0000	0102	0404	0304	0103	0104	0102	0404	0103	0102	0000	0304	0104	0202	0000	0204	0303	0103	0203	0303	0202	0103	0203	0404	0304	0000	0202	0103	0000	0202	0404	0303	0202	0101	0303	0101	0404	0203	0101	0204	0102	0101	0204	0404	0202	0101	0304	0304	0404	0204	0303	0103	0103	0303	0104	0202	0304	0102	0204	0404	0304	0101	0102	0102	0404	0303	0304	0101	0103	0101	0101	0103	0204	0202	0103	0102	0204	0103	0104	0204	0103	0303	0404	0203	0101	0404	0404	0303	0303	0101	0202	0103	0404	0102	0303	0103	0404	0101	0103	0101	0000	0102	0101	0103	0103	0103	0204	0103	0404	0202	0304	0104	0404	0304	0203	0404	0404	0204	0102	0404	0102	0304	0404	0204	0000	0103	0203	0104	0104	0104	0104	0202	0404	0000	0404	0202	0204	0103	0404	0000	0103	0000	0404	0404	0101	0101	0303	0202	0204	0102	0000	0103	0204	0204	0000	0000	0304	0104	0102	0303	0204	0102	0101	0204	0404	0101	0404	0202	0303	0000	0103	0304	0202	0304	0204	0404	0202	0000	0404	0202	0103	0000	0304	0000	0202	0303	0000	0202	0303	0404	0000	0202	0304	0304	0000	0303	0404	0202	0000	0102	0202	0304	0104	0101	0404	0000	0303	0102	0404	0303	0202	0000	0404	0101	0303	0101	0202	0303	0102	0101	0000	0303	0104	0404	0202	0404	0304	0404	0103	0000	0202	0404	0000	0202	0202	0000	0404	0303	0202	0404	0000	0303	0202	0101	0103	0404	0000	0101	0000	0304	0000	0000	0404	0101	0103	0404	0103	0404	0202	0101	0304	0203	0304	0101	0303	0000	0101	0404	0404	0103	0404	0000	0103	0202	0102	0404	0104	0000	0204	0101	0303	0303	0103	0404	0304	0000	0000	0303	0202	0202	0103	0202	0000	0000	0303	0303	0404	0202	0404	0404	0202	0404	0202	0101	0202	0202	0103	0101	0000	0404	0404	0202	0404	0101	0101	0101	0202	0104	0303	0404	0202	0101	0203	0103	0404	0303	0404	0304	0104	0404	0404	0404	0202	0303	0304	0204	0404	0404	0303	0101	0202	0000	0202	0303	0304	0303	0303	0101	0304	0104	0104	0204	0404	0303	0303	0404	0404	0202	0103	0103	0102	0202	0204	0404	0101	0404	0304	0202	0404	0204	0102	0404	0204	0204	0204	0202	0103	0202	0202	0304	0101	0204	0204	0404	0204	0101	0104	0304	0202	0101	0202	0404	0102	0202	0303	0103	0404	0000	0000	0404	0202	0202	0103	0204	0202	0404	0404	0202	0404	0202	0404	0000	0303	0103	0104	0303	0103	0304	0303	0303	0202	0103	0103	0101	0000	0204	0404	0102	0101	0202	0202	0000	0202	0202	0303	0000	0404	0202	0404	0304	0304	0103	0101	0303	0303	0104	0101	0101	0303	0101	0204	0202	0000	0202	0000	0102	0204	0101	0104	0103	0104	0000	0101	0202	0101	0303	0204	0101	0304	0304	0404	0404	0104	0202	0404	0303	0103	0101	0104	0000	0101	0303	0303	0303	0103	0101	0303	0404	0000	0101	0404	0104	0202	0204	0303	0202	0102	0202	0303	0202	0303	0304	0101	0204	0000	0404	0303	0303	0303	0101	0303	0303	0404	0101	0404	0000	0303	0304	0102	0103	0202	0303	0202	0303	0303	0000	0202	0303	0101	0202	0303	0404	0404	0304	0000	0103	0202	0404	0204	0103	0101	0101	0102	0303	0303	0303	0103	0101	0103	0204	0404	0104	0000	0404	0204	0101	0404	0303	0404	0303	0202	0404	0202	0203	0000	0404	0000	0404	0101	0101	0304	0101	0204	0303	0101	0000	0202	0404	0202	0303	0202	0202	0202	0303	0202	0000	0202	0202	0204	0404	0304	0000	0103	0101	0303	0000	0404	0404	0101	0204	0101	0000	0404	0204	0404	0101	0101	0101	0102	0202	0303	0404	0103	0304	0202	0202	0202	0404	0102	0000	0103	0404	0202	0303	0404	0104	0000	0000	0202	0304	0000	0303	0304	0101	0101	0202	0101	0404	0404	0103	0404	0202	0404	0404	0202	0103	0404	0000	0104	0202	0204	0304	0303	0203	0202	0303	0203	0204	0202	0404	0000	0000	0303	0404	0202	0202	0202	0103	0204	0000	0404	0404	0000	0202	0101	0202	0304	0404	0303	0102	0101	0303	0000	0000	0203	0101	0204	0000	0202	0000	0103	0103	0202	0000	0202	0103	0304	0204	0404	0000	0303	0103	0304	0103	0000	0202	0204	0103	0103	0202	0204	0303	0404	0204	0404	0000	0303	0404	0000	0104	0404	0202	0204	0103	0404	0103	0102	0204	0103	0202	0303	0202	0103	0101	0202	0104	0202	0202	0104	0303	0000	0000	0202	0204	0103	0304	0000	0404	0101	0303	0102	0000	0204	0101	0203	0102	0103	0303	0304	0202	0303	0000	0202	0202	0303	0202	0101	0303	0404	0103	0404	0000	0303	0404	0404	0102	0202	0304	0304	0202	0104	0404	0204	0202	0104	0304	0204	0104	0103	0404	0000	0404	0101	0202	0303	0101	0101	0202	0404	0303	0101	0303	0101	0304	0404	0103	0303	0404	0101	0204	0204	0104	0204	0202	0204	0404	0102	0103	0204	0102	0303	0303	0303	0304	0404	0202	0202	0103	0000	0404	0303	0104	0102	0404	0000	0101	0204	0404	0000	0404	0204	0202	0103	0103	0103	0103	0202	0000	0303	0303	0103	0404	0101	0000	0202	0404	0204	0104	0204	0103	0101	0000	0101	0204	0202	0000	0304	0102	0204	0304	0303	0404	0103	0204	0103	0304	0202	0203	0101	0101	0102	0304	0303	0303	0000	0204	0202	0204	0103	0000	0000	0101	0203	0103	0202	0204	0304	0101	0103	0304	0303	0102	0000	0304	0104	0303	0103	0103	0303	0202	0404	0101	0101	0404	0101	0404	0404	0102	0303	0404	0202	0202	0303	0303	0102	0202	0204	0404	0404	0202	0202	0103	0102	0000	0202	0101	0000	0204	0304	0103	0304	0404	0101	0303	0202	0000	0103	0304	0202	0103	0202	0204	0404	0101	0102	0103	0103	0103	0101	0202	0303	0304	0303	0102	0202	0101	0101	0204	0000	0101	0104	0000	0202	0204	0202	0304	0304	0000	0404	0404	0202	0404	0304	0101	0102	0000	0204	0204	0103	0303	0202	0000	0000	0202	0101	0303	0101	0103	0404	0101	0103	0303	0104	0101	0204	0102	0103	0204	0000	0102	0303	0000	0204	0203	0304	0303	0202	0404	0103	0202	0202	0103	0404	0203	0303	0404	0404	0102	0101	0101	0103	0202	0103	0304	0101	0404	0103	0303	0103	0104	0303	0103	0202	0404	0404	0303	0404	0101	0303	0103	0202	0203	0204	0103	0303	0204	0101	0303	0102	0104	0102	0404	0404	0202	0102	0000	0102	0102	0404	0303	0101	0303	0101	0204	0103	0303	0404	0101	0404	0103	0204	0000	0101	0204	0202	0303	0303	0101	0101	0101	0204	0304	0304	0304	0103	0102	0304	0104	0303	0303	0101	0304	0404	0404	0204	0102	0103	0102	0303	0103	0404	0103	0000	0103	0103	0102	0404	0202	0104	0000	0204	0204	0404	0000	0102	0204	0103	0103	0103	0202	0203	0303	0103	0204	0303	0102	0102	0404	0404	0404	0101	0303	0101	0202	0202	0303	0204	0404	0303	0103	0404	0404	0303	0101	0000	0304	0204	0304	0304	0204	0202	0304	0103	0202	0101	0404	0204	0202	0303	0404	0000	0303	0304	0203	0404	0202	0203	0304	0102	0104	0103	0303	0000	0103	0202	0202	0204	0404	0202	0102	0204	0101	0101	0202	0204	0304	0303	0101	0204	0404	0404	0303	0000	0404	0204	0304	0204	0101	0103	0304	0202	0104	0103	0000	0303	0404	0101	0101	0103	0303	0202	0000	0202	0102	0104	0303	0101	0102	0101	0303	0000	0204	0101	0404	0104	0000	0101	0203	0204	0303	0404	0404	0204	0103	0204	0304	0303	0204	0404	0000	0101	0204	0204	0203	0303	0303	0204	0404	0202	0202	0101	0000	0104	0102	0204	0203	0404	0000	0304	0202	0103	0304	0404	0404	0104	0404	0303	0103	0000	0202	0103	0404	0104	0204	0303	0000	0404	0202	0404	0404	0101	0000	0101	0103	0303	0204	0303	0103	0103	0204	0404	0103	0303	0202	0104	0304	0102	0101	0101	0404	0202	0101	0202	0404	0202	0101	0101	0303	0404	0304	0202	0101	0202	0303	0202	0404	0101	0304	0303	0404	0202	0101	0404	0102	0304	0101	0404	0103	0202	0000	0303	0404	0303	0202	0202	0202	0101	0202	0101	0101	0202	0202	0404	0304	0202	0101	0202	0000	0101	0102	0000	0101	0103	0101	0000	0404	0304	0103	0101	0303	0304	0202	0404	0404	0101	0101	0101	0000	0204	0202	0202	0404	0303	0203	0202	0101	0303	0404	0303	0404	0104	0204	0204	0303	0202	0203	0303	0304	0404	0204	0101	0000	0000	0203	0404	0404	0303	0303	0404	0000	0404	0102	0202	0101	0204	0101	0204	0304	0303	0103	0303	0404	0101	0404	0204	0101	0202	0303	0103	0101	0202	0102	0304	0303	0303	0103	0303	0101	0404	0202	0202	0404	0104	0102	0404	0404	0101	0303	0103	0404	0303	0303	0202	0204	0203	0202	0204	0202	0202	0101	0303	0303	0103	0404	0404	0000	0202	0203	0204	0101	0204	0104	0303	0104	0104	0000	0304	0102	0000	0204	0303	0404	0404	0101	0203	0303	0000	0202	0204	0103	0304	0202	0404	0204	0103	0303	0202	0204	0304	0204	0103	0404	0303	0404	0303	0103	0404	0304	0103	0000	0102	0104	0404	0404	0102	0202	0103	0303	0404	0203	0104	0104	0303	0103	0101	0102	0303	0000	0203	0404	0404	0204	0404	0203	0101	0104	0104	0303	0000	0303	0304	0101	0404	0202	0202	0101	0101	0303	0104	0204	0101	0303	0104	0101	0303	0000	0101	0202	0204	0104	0101	0304	0303	0102	0103	0103	0000	0304	0404	0000	0101	0404	0303	0303	0404	0202	0404	0202	0104	0404	0404	0204	0202	0404	0202	0202	0000	0102	0404	0404	0101	0303	0204	0000	0000	0000	0000	0000	0000	0000	0000	0000	0000	0000	0000	0000	0000	0000	0000	0000	0000	0000	0000	0000	0000	0000	0000	0000	0000	0000	0000	0000	0000	0000	0000	0000	0000	0000	0000	0000	0000	0000	0000	0000	0000	0000	0000	0000	0000	0000	0000	0000	0000	0000	0000	0000	0000	0000	0000	0000	0000	0000	0000	0000	0000	0000	0000	0000	0000	0000	0000	0000	0000	0000
OneEAGL10AAN_0235,	0404	0404	0202	0404	0101	0101	0404	0104	0103	0404	0303	0303	0202	0404	0104	0404	0404	0202	0102	0000	0204	0404	0404	0303	0202	0303	0304	0203	0101	0101	0404	0303	0000	0202	0404	0204	0303	0104	0000	0203	0101	0101	0102	0104	0303	0101	0404	0303	0101	0404	0103	0303	0303	0304	0404	0304	0202	0204	0102	0303	0202	0103	0101	0404	0404	0304	0103	0404	0202	0202	0103	0202	0101	0303	0101	0404	0102	0101	0000	0304	0103	0204	0101	0101	0104	0303	0101	0204	0404	0101	0303	0202	0202	0103	0202	0103	0304	0000	0303	0101	0303	0404	0404	0303	0102	0303	0303	0303	0103	0303	0202	0202	0000	0102	0101	0404	0101	0304	0303	0103	0303	0303	0202	0101	0202	0404	0103	0304	0102	0103	0202	0101	0104	0204	0303	0104	0000	0102	0102	0202	0404	0303	0404	0202	0101	0103	0202	0204	0204	0104	0102	0304	0202	0202	0303	0404	0304	0404	0303	0303	0202	0304	0202	0304	0202	0303	0101	0101	0000	0203	0404	0202	0404	0102	0303	0202	0202	0404	0000	0404	0304	0103	0404	0204	0101	0202	0203	0404	0102	0304	0103	0202	0404	0103	0101	0304	0202	0101	0404	0102	0101	0103	0204	0000	0103	0304	0103	0202	0101	0303	0204	0404	0101	0304	0404	0204	0204	0101	0101	0101	0101	0303	0204	0304	0103	0404	0204	0204	0000	0303	0101	0202	0303	0303	0202	0101	0404	0404	0404	0103	0303	0304	0303	0102	0404	0202	0404	0204	0404	0101	0404	0000	0101	0103	0204	0204	0303	0103	0303	0202	0404	0202	0204	0101	0204	0000	0101	0404	0303	0404	0404	0404	0404	0102	0304	0404	0000	0000	0101	0303	0304	0104	0404	0202	0303	0202	0303	0303	0101	0203	0404	0102	0101	0101	0304	0101	0202	0103	0303	0203	0304	0304	0204	0202	0303	0101	0103	0202	0304	0102	0404	0202	0101	0104	0303	0101	0103	0204	0101	0102	0102	0104	0104	0102	0204	0404	0104	0202	0303	0404	0102	0101	0101	0304	0202	0304	0304	0304	0303	0404	0202	0404	0102	0101	0202	0303	0202	0303	0303	0404	0404	0103	0204	0204	0104	0101	0204	0404	0204	0101	0104	0303	0101	0101	0404	0204	0304	0303	0000	0404	0204	0101	0303	0304	0204	0000	0304	0202	0203	0202	0303	0303	0404	0202	0204	0202	0304	0202	0000	0303	0202	0404	0202	0103	0101	0103	0404	0102	0204	0304	0000	0304	0101	0202	0404	0404	0404	0204	0404	0404	0101	0102	0404	0203	0000	0303	0000	0204	0103	0202	0404	0000	0303	0103	0202	0202	0203	0204	0404	0202	0000	0204	0303	0404	0000	0101	0102	0204	0303	0404	0303	0204	0303	0304	0204	0101	0103	0404	0304	0101	0204	0104	0204	0102	0304	0204	0404	0304	0000	0303	0303	0202	0204	0404	0101	0102	0202	0404	0304	0303	0101	0204	0304	0303	0304	0303	0204	0204	0404	0202	0101	0404	0404	0101	0404	0101	0203	0101	0303	0101	0102	0204	0101	0304	0000	0404	0203	0404	0404	0303	0000	0404	0202	0204	0404	0203	0303	0204	0304	0202	0404	0101	0202	0202	0204	0104	0303	0404	0203	0103	0303	0000	0101	0202	0202	0404	0103	0304	0404	0202	0404	0303	0303	0204	0101	0404	0404	0304	0000	0303	0404	0101	0404	0304	0104	0404	0202	0204	0404	0101	0204	0304	0000	0304	0303	0202	0202	0204	0000	0404	0101	0000	0101	0404	0404	0204	0103	0102	0202	0204	0101	0203	0101	0204	0202	0303	0304	0304	0102	0404	0304	0103	0101	0203	0202	0104	0303	0101	0000	0404	0101	0204	0000	0102	0404	0101	0303	0101	0102	0204	0404	0202	0204	0404	0404	0404	0202	0103	0303	0204	0304	0202	0104	0202	0000	0304	0404	0000	0000	0404	0204	0000	0000	0101	0000	0203	0204	0202	0203	0204	0303	0404	0101	0304	0404	0101	0202	0101	0202	0101	0204	0304	0304	0303	0303	0404	0303	0202	0303	0204	0103	0202	0204	0202	0000	0000	0103	0103	0303	0303	0202	0000	0202	0404	0101	0000	0103	0304	0303	0101	0202	0101	0303	0103	0304	0304	0404	0103	0202	0202	0404	0404	0404	0204	0303	0101	0101	0304	0202	0101	0304	0404	0404	0304	0404	0404	0204	0202	0203	0101	0102	0404	0103	0204	0102	0304	0203	0304	0404	0303	0202	0103	0101	0303	0202	0304	0303	0204	0101	0203	0303	0304	0303	0104	0202	0202	0103	0104	0404	0303	0303	0202	0202	0202	0101	0102	0101	0303	0304	0404	0303	0404	0102	0101	0104	0202	0303	0304	0103	0101	0304	0202	0202	0101	0000	0102	0304	0404	0303	0303	0404	0404	0202	0104	0000	0303	0000	0103	0202	0202	0101	0101	0101	0000	0000	0202	0103	0202	0304	0000	0103	0202	0404	0202	0202	0404	0303	0000	0303	0101	0303	0304	0000	0101	0202	0204	0204	0404	0303	0103	0303	0304	0304	0101	0303	0304	0102	0304	0404	0102	0203	0404	0101	0101	0303	0101	0404	0404	0303	0404	0101	0104	0303	0104	0101	0104	0202	0204	0103	0103	0303	0304	0303	0303	0303	0202	0303	0101	0101	0404	0404	0101	0000	0101	0404	0000	0102	0404	0202	0000	0304	0404	0303	0104	0000	0303	0000	0404	0101	0303	0104	0304	0102	0103	0101	0103	0103	0303	0202	0303	0304	0404	0404	0000	0103	0103	0202	0101	0202	0101	0204	0303	0202	0404	0101	0404	0202	0404	0101	0404	0202	0404	0303	0202	0203	0202	0101	0404	0303	0304	0303	0101	0202	0103	0204	0000	0101	0000	0202	0404	0202	0202	0404	0000	0404	0101	0404	0202	0404	0202	0303	0103	0404	0303	0103	0101	0303	0404	0404	0404	0102	0404	0303	0101	0404	0102	0404	0303	0102	0202	0304	0000	0303	0000	0404	0103	0103	0202	0304	0202	0000	0303	0404	0304	0000	0202	0000	0204	0202	0404	0000	0203	0101	0303	0000	0104	0202	0102	0204	0202	0101	0204	0000	0202	0101	0303	0304	0404	0204	0304	0000	0101	0303	0101	0102	0303	0202	0204	0404	0404	0000	0101	0202	0202	0303	0404	0104	0103	0101	0101	0303	0202	0202	0303	0202	0204	0303	0404	0204	0303	0103	0404	0203	0101	0404	0000	0304	0303	0103	0202	0101	0404	0202	0103	0303	0404	0101	0101	0101	0304	0202	0103	0103	0101	0303	0204	0000	0404	0101	0404	0104	0304	0303	0203	0404	0104	0204	0101	0304	0101	0404	0404	0404	0202	0103	0203	0104	0404	0404	0104	0202	0404	0404	0404	0202	0404	0103	0304	0103	0103	0104	0404	0404	0104	0101	0103	0202	0204	0202	0404	0101	0204	0204	0303	0303	0404	0104	0202	0000	0204	0101	0104	0404	0404	0101	0404	0202	0303	0304	0000	0303	0202	0404	0204	0404	0204	0404	0204	0202	0103	0101	0000	0404	0202	0303	0404	0202	0103	0404	0404	0202	0404	0304	0102	0303	0303	0202	0000	0102	0202	0000	0404	0101	0104	0202	0303	0101	0404	0303	0000	0102	0404	0101	0303	0101	0202	0303	0102	0101	0404	0303	0404	0204	0203	0404	0404	0404	0103	0102	0202	0202	0202	0000	0202	0103	0304	0303	0202	0404	0101	0303	0202	0101	0103	0404	0204	0101	0303	0304	0202	0303	0404	0404	0303	0404	0103	0404	0202	0102	0303	0202	0304	0104	0103	0303	0101	0000	0000	0103	0404	0404	0103	0204	0102	0202	0404	0404	0202	0101	0303	0304	0101	0404	0404	0404	0000	0303	0202	0202	0103	0202	0104	0101	0203	0303	0204	0204	0404	0404	0202	0304	0102	0103	0202	0203	0303	0101	0104	0304	0404	0202	0404	0101	0101	0101	0204	0104	0303	0404	0000	0101	0203	0101	0404	0303	0404	0303	0104	0101	0404	0404	0203	0303	0303	0204	0404	0404	0000	0102	0202	0102	0203	0303	0304	0103	0303	0101	0404	0104	0104	0204	0000	0103	0103	0404	0404	0202	0101	0101	0102	0202	0204	0104	0103	0404	0404	0204	0404	0204	0101	0404	0204	0204	0404	0202	0303	0202	0202	0404	0103	0204	0202	0404	0202	0101	0101	0304	0202	0101	0204	0404	0102	0202	0303	0101	0404	0102	0303	0204	0102	0000	0103	0404	0202	0304	0404	0202	0404	0202	0000	0101	0203	0103	0101	0303	0303	0000	0303	0304	0101	0103	0101	0101	0102	0204	0204	0102	0101	0202	0202	0304	0202	0202	0103	0101	0404	0202	0404	0000	0304	0303	0000	0000	0303	0104	0101	0103	0103	0103	0404	0202	0101	0102	0404	0202	0404	0103	0104	0103	0101	0404	0101	0204	0102	0303	0204	0103	0304	0404	0404	0404	0404	0204	0204	0303	0101	0101	0104	0000	0103	0303	0103	0303	0103	0102	0303	0204	0101	0103	0404	0101	0204	0404	0303	0000	0101	0202	0303	0202	0000	0303	0101	0202	0000	0404	0303	0303	0303	0101	0000	0303	0304	0000	0404	0000	0303	0304	0202	0103	0102	0203	0202	0103	0303	0202	0202	0103	0103	0202	0303	0404	0304	0303	0404	0303	0204	0404	0202	0303	0000	0101	0202	0303	0303	0304	0303	0104	0101	0404	0404	0000	0404	0404	0204	0104	0204	0303	0304	0203	0204	0000	0202	0303	0101	0304	0101	0404	0103	0101	0304	0101	0202	0000	0103	0101	0102	0404	0204	0303	0202	0202	0204	0303	0202	0303	0202	0204	0202	0304	0303	0000	0101	0000	0303	0000	0304	0304	0101	0202	0101	0000	0304	0404	0404	0103	0101	0101	0102	0202	0303	0404	0000	0303	0102	0202	0202	0304	0101	0202	0101	0404	0202	0303	0204	0404	0101	0000	0202	0303	0304	0303	0404	0101	0103	0202	0101	0404	0404	0101	0404	0202	0404	0404	0202	0303	0404	0202	0104	0202	0404	0303	0303	0203	0000	0303	0203	0202	0202	0000	0304	0404	0303	0404	0303	0102	0202	0101	0204	0103	0404	0204	0404	0000	0101	0000	0404	0000	0303	0202	0101	0303	0102	0102	0203	0000	0404	0404	0404	0303	0303	0101	0102	0404	0204	0303	0000	0404	0204	0202	0303	0000	0404	0303	0103	0000	0404	0101	0103	0204	0204	0303	0204	0202	0304	0303	0000	0304	0204	0104	0404	0202	0404	0303	0404	0303	0202	0202	0000	0202	0304	0203	0303	0103	0102	0104	0202	0202	0404	0303	0101	0304	0204	0204	0303	0404	0000	0204	0103	0304	0102	0304	0202	0103	0303	0102	0303	0103	0404	0202	0303	0101	0203	0202	0303	0202	0101	0103	0404	0303	0000	0303	0303	0404	0000	0102	0000	0303	0304	0000	0101	0000	0204	0202	0404	0404	0000	0104	0103	0101	0303	0404	0102	0202	0303	0101	0101	0202	0204	0303	0101	0303	0101	0404	0304	0101	0303	0204	0103	0202	0202	0101	0204	0202	0204	0404	0102	0000	0404	0000	0303	0103	0303	0304	0404	0204	0202	0103	0000	0404	0304	0101	0202	0404	0202	0101	0202	0204	0303	0404	0204	0202	0101	0000	0101	0103	0202	0103	0000	0000	0101	0304	0104	0304	0202	0404	0404	0101	0404	0000	0103	0102	0101	0204	0202	0404	0303	0102	0202	0404	0303	0404	0303	0204	0303	0000	0202	0203	0000	0104	0102	0303	0303	0303	0000	0204	0000	0204	0303	0101	0000	0103	0202	0303	0202	0202	0404	0101	0303	0304	0103	0102	0202	0404	0104	0303	0303	0101	0103	0204	0304	0101	0101	0404	0101	0404	0204	0101	0303	0404	0202	0202	0303	0202	0202	0202	0202	0202	0404	0202	0202	0103	0101	0303	0202	0101	0404	0000	0303	0103	0304	0104	0101	0103	0202	0000	0303	0404	0202	0103	0202	0204	0000	0101	0202	0101	0101	0103	0101	0202	0303	0404	0303	0101	0202	0101	0103	0000	0303	0102	0101	0104	0202	0202	0202	0404	0303	0304	0404	0404	0000	0204	0404	0104	0101	0404	0404	0404	0303	0303	0202	0404	0101	0202	0101	0303	0103	0103	0404	0103	0103	0303	0104	0101	0204	0202	0303	0404	0304	0202	0303	0202	0204	0303	0304	0304	0102	0404	0303	0102	0202	0101	0404	0202	0303	0204	0304	0202	0101	0101	0103	0202	0103	0404	0000	0404	0303	0103	0101	0104	0103	0103	0202	0404	0404	0304	0000	0101	0303	0101	0000	0202	0204	0101	0304	0404	0101	0303	0202	0104	0102	0404	0204	0204	0102	0404	0102	0102	0404	0303	0103	0103	0101	0202	0103	0103	0204	0101	0404	0303	0204	0404	0101	0204	0204	0303	0304	0101	0101	0000	0202	0404	0404	0303	0103	0101	0304	0404	0203	0303	0303	0404	0404	0404	0404	0102	0101	0202	0303	0103	0204	0101	0202	0103	0103	0102	0404	0102	0104	0202	0204	0204	0404	0000	0202	0404	0103	0303	0103	0202	0303	0203	0303	0202	0303	0101	0202	0304	0000	0404	0101	0303	0103	0202	0202	0303	0404	0304	0303	0103	0304	0404	0303	0101	0404	0304	0202	0404	0404	0404	0202	0304	0103	0102	0101	0104	0404	0202	0303	0304	0304	0303	0304	0203	0304	0204	0303	0304	0202	0104	0103	0303	0304	0303	0202	0202	0202	0404	0202	0000	0202	0104	0101	0202	0000	0303	0303	0101	0202	0404	0404	0303	0101	0101	0204	0404	0404	0101	0303	0304	0202	0104	0101	0000	0303	0104	0102	0103	0103	0103	0202	0202	0204	0202	0000	0303	0101	0102	0101	0303	0000	0202	0104	0404	0104	0101	0303	0303	0404	0303	0404	0000	0404	0101	0000	0303	0303	0202	0304	0404	0101	0202	0404	0303	0103	0303	0404	0404	0202	0000	0101	0404	0104	0202	0404	0202	0404	0303	0000	0000	0101	0404	0304	0404	0404	0304	0000	0303	0104	0202	0303	0404	0101	0000	0000	0101	0104	0204	0000	0404	0101	0101	0101	0103	0103	0404	0103	0101	0303	0202	0000	0000	0103	0404	0101	0303	0102	0103	0101	0000	0202	0101	0202	0404	0202	0103	0103	0303	0404	0000	0202	0103	0000	0304	0204	0204	0103	0404	0303	0404	0204	0000	0404	0202	0000	0103	0000	0101	0102	0203	0303	0000	0000	0204	0202	0102	0101	0202	0101	0104	0000	0000	0202	0303	0202	0104	0000	0000	0101	0102	0304	0101	0103	0102	0404	0404	0304	0101	0101	0303	0303	0203	0304	0404	0101	0101	0101	0303	0204	0204	0202	0000	0303	0303	0202	0101	0303	0104	0303	0404	0000	0404	0204	0000	0204	0202	0404	0303	0404	0202	0101	0203	0202	0203	0404	0000	0303	0304	0000	0304	0404	0101	0202	0103	0404	0101	0204	0404	0103	0303	0303	0204	0101	0404	0202	0103	0202	0103	0101	0101	0000	0101	0404	0303	0303	0101	0303	0101	0404	0202	0204	0404	0404	0101	0404	0101	0102	0303	0303	0404	0203	0303	0102	0202	0303	0202	0202	0204	0204	0101	0304	0303	0303	0404	0202	0000	0202	0203	0202	0102	0204	0101	0303	0000	0404	0204	0404	0101	0202	0204	0303	0304	0404	0101	0202	0304	0404	0204	0202	0103	0303	0202	0204	0000	0103	0303	0204	0204	0000	0204	0303	0202	0000	0404	0303	0101	0404	0000	0303	0303	0202	0101	0000	0404	0101	0000	0303	0303	0404	0303	0404	0404	0103	0303	0104	0102	0303	0204	0303	0304	0202	0204	0404	0203	0101	0101	0104	0303	0103	0303	0404	0101	0204	0204	0202	0101	0101	0303	0404	0204	0202	0103	0101	0101	0103	0304	0000	0203	0000	0404	0101	0000	0304	0101	0101	0101	0404	0404	0404	0404	0101	0104	0303	0304	0404	0102	0404	0202	0104	0304	0304	0202	0202	0404	0202	0204	0000	0102	0404	0404	0101	0103	0204	0404	0303	0304	0404	0204	0101	0000	0202	0101	0101	0304	0000	0101	0000	0101	0204	0202	0202	0101	0202	0202	0304	0000	0303	0000	0101	0000	0000	0000	0000	0000	0102	0303	0101	0102	0000	0202	0103	0404	0202	0202	0101	0000	0303	0204	0204	0202	0202	0203	0303	0303	0203	0404	0404	0000	0101	0303	0202	0404	0204	0204	0000	0000	0000	0204	0101	0204	0204	0101	0103	0000
OneEAGL10AAN_0270,	0404	0404	0000	0304	0101	0102	0404	0104	0303	0404	0303	0103	0202	0404	0104	0404	0404	0204	0202	0404	0202	0404	0104	0303	0202	0303	0304	0303	0101	0101	0404	0304	0304	0202	0404	0202	0303	0101	0404	0203	0101	0101	0202	0000	0303	0101	0404	0303	0101	0104	0101	0303	0303	0304	0404	0304	0202	0204	0101	0103	0202	0303	0102	0404	0404	0404	0303	0404	0202	0404	0103	0202	0101	0303	0104	0404	0101	0101	0404	0404	0303	0202	0102	0101	0104	0303	0101	0204	0404	0101	0304	0202	0204	0303	0204	0101	0404	0202	0303	0101	0303	0204	0404	0103	0202	0303	0303	0103	0303	0103	0202	0202	0404	0102	0101	0404	0303	0000	0303	0303	0303	0303	0202	0101	0202	0304	0103	0304	0102	0303	0202	0104	0104	0404	0304	0104	0101	0202	0102	0202	0404	0303	0204	0202	0000	0103	0202	0404	0204	0104	0102	0303	0204	0204	0303	0404	0000	0404	0103	0303	0204	0304	0202	0404	0204	0303	0101	0102	0404	0303	0303	0102	0404	0000	0303	0202	0202	0404	0101	0304	0000	0103	0000	0202	0101	0202	0202	0404	0202	0404	0303	0101	0204	0103	0101	0303	0204	0101	0404	0202	0103	0103	0000	0101	0103	0304	0103	0202	0104	0304	0404	0404	0101	0000	0204	0204	0204	0103	0103	0102	0101	0303	0204	0303	0000	0404	0404	0404	0304	0303	0000	0202	0303	0303	0202	0103	0404	0404	0304	0303	0303	0304	0303	0202	0404	0203	0204	0404	0204	0101	0404	0000	0103	0101	0202	0204	0303	0101	0103	0204	0304	0202	0204	0101	0204	0404	0101	0304	0203	0404	0000	0304	0304	0102	0000	0404	0404	0304	0102	0303	0304	0104	0404	0202	0303	0102	0101	0303	0101	0203	0404	0202	0202	0103	0304	0103	0202	0103	0000	0203	0404	0303	0202	0202	0303	0303	0103	0204	0404	0101	0304	0204	0101	0104	0303	0101	0103	0204	0101	0202	0101	0104	0404	0202	0204	0304	0104	0000	0103	0304	0101	0303	0101	0304	0202	0404	0000	0304	0303	0404	0202	0104	0000	0101	0000	0202	0202	0303	0203	0304	0303	0000	0202	0204	0104	0101	0000	0404	0000	0101	0104	0303	0101	0000	0304	0202	0304	0303	0000	0204	0202	0103	0303	0303	0204	0000	0304	0202	0203	0202	0303	0304	0404	0202	0204	0102	0304	0202	0404	0101	0202	0404	0204	0000	0101	0303	0404	0102	0204	0304	0000	0404	0101	0204	0404	0404	0204	0204	0404	0104	0103	0202	0304	0303	0303	0303	0404	0404	0103	0202	0101	0000	0203	0303	0202	0202	0202	0204	0304	0202	0303	0204	0303	0304	0202	0101	0102	0204	0303	0303	0103	0202	0303	0404	0204	0101	0101	0404	0304	0101	0202	0104	0202	0202	0404	0202	0404	0404	0202	0404	0303	0202	0404	0304	0103	0000	0000	0304	0303	0101	0101	0204	0303	0103	0303	0103	0204	0202	0404	0202	0101	0000	0404	0101	0404	0101	0303	0101	0303	0101	0101	0204	0103	0404	0102	0404	0203	0000	0000	0303	0103	0404	0204	0204	0404	0000	0303	0204	0000	0202	0204	0101	0202	0202	0204	0104	0000	0304	0202	0103	0303	0202	0303	0202	0202	0404	0101	0303	0000	0102	0404	0103	0303	0202	0101	0404	0204	0404	0202	0101	0304	0101	0404	0304	0101	0404	0202	0404	0000	0101	0404	0304	0404	0304	0303	0204	0000	0204	0204	0404	0103	0204	0303	0404	0404	0404	0101	0202	0202	0202	0101	0303	0101	0404	0202	0303	0303	0304	0101	0404	0404	0101	0101	0202	0202	0404	0303	0101	0101	0304	0104	0404	0103	0102	0304	0101	0303	0101	0102	0204	0404	0202	0202	0304	0404	0000	0202	0103	0103	0404	0000	0204	0101	0202	0404	0404	0404	0000	0000	0404	0202	0303	0202	0101	0102	0303	0204	0202	0202	0202	0303	0404	0101	0303	0404	0101	0204	0101	0202	0101	0000	0404	0303	0103	0303	0404	0303	0202	0303	0204	0000	0202	0404	0203	0202	0404	0103	0101	0303	0304	0102	0102	0404	0404	0101	0304	0303	0404	0303	0101	0000	0202	0303	0303	0000	0304	0404	0101	0204	0204	0404	0000	0404	0202	0304	0101	0101	0304	0202	0101	0303	0404	0404	0304	0404	0204	0204	0202	0202	0000	0102	0404	0101	0000	0102	0303	0202	0303	0204	0303	0204	0103	0101	0303	0202	0304	0303	0404	0101	0303	0202	0303	0103	0104	0202	0202	0101	0101	0404	0303	0303	0202	0204	0202	0101	0102	0202	0303	0303	0404	0303	0404	0102	0103	0404	0202	0303	0000	0103	0103	0303	0101	0202	0101	0304	0000	0304	0404	0303	0303	0000	0204	0202	0404	0304	0202	0000	0103	0202	0202	0101	0101	0101	0000	0000	0202	0103	0202	0404	0103	0103	0202	0404	0204	0102	0404	0101	0404	0303	0101	0303	0304	0202	0101	0202	0404	0204	0101	0304	0103	0303	0404	0404	0102	0303	0303	0102	0304	0000	0202	0202	0000	0102	0103	0202	0101	0404	0404	0304	0000	0102	0101	0303	0404	0202	0404	0204	0202	0303	0303	0303	0404	0303	0103	0404	0204	0303	0104	0104	0404	0404	0104	0103	0104	0304	0204	0202	0000	0202	0202	0304	0404	0103	0101	0101	0303	0404	0404	0303	0303	0104	0404	0000	0101	0101	0101	0303	0303	0202	0303	0304	0304	0404	0103	0103	0303	0202	0101	0202	0101	0202	0303	0102	0404	0101	0000	0202	0104	0104	0204	0102	0204	0304	0204	0203	0000	0101	0204	0303	0303	0303	0101	0202	0103	0204	0404	0102	0204	0202	0404	0204	0202	0404	0101	0304	0202	0304	0202	0304	0202	0303	0103	0304	0303	0103	0103	0000	0404	0204	0104	0202	0404	0304	0103	0404	0202	0404	0303	0202	0202	0404	0104	0203	0000	0204	0303	0101	0203	0304	0202	0000	0303	0404	0404	0404	0202	0101	0202	0203	0204	0103	0202	0101	0303	0101	0404	0202	0101	0204	0202	0101	0204	0304	0202	0000	0304	0304	0104	0404	0304	0103	0000	0000	0104	0202	0304	0202	0204	0404	0304	0000	0102	0000	0204	0303	0303	0101	0103	0103	0101	0101	0202	0202	0103	0202	0204	0101	0404	0204	0103	0101	0304	0203	0102	0404	0204	0000	0303	0303	0202	0101	0404	0202	0103	0303	0304	0101	0101	0103	0304	0102	0101	0000	0103	0103	0204	0101	0404	0102	0304	0000	0304	0303	0203	0404	0104	0404	0102	0404	0102	0404	0000	0404	0202	0103	0202	0104	0104	0404	0000	0202	0404	0404	0404	0202	0404	0103	0404	0303	0103	0101	0404	0304	0104	0101	0303	0204	0202	0102	0404	0101	0202	0000	0000	0304	0404	0104	0101	0103	0404	0101	0101	0202	0404	0101	0404	0204	0303	0304	0303	0303	0202	0404	0204	0404	0204	0404	0404	0204	0103	0101	0000	0000	0202	0303	0404	0102	0103	0104	0000	0202	0304	0404	0101	0000	0303	0202	0303	0102	0202	0303	0101	0101	0404	0202	0303	0000	0000	0303	0202	0102	0404	0101	0303	0101	0204	0101	0101	0000	0404	0303	0404	0404	0303	0404	0404	0000	0103	0202	0102	0204	0202	0203	0101	0103	0303	0101	0202	0404	0101	0303	0202	0101	0103	0404	0202	0103	0103	0303	0202	0303	0304	0104	0103	0204	0103	0204	0102	0102	0304	0303	0404	0104	0303	0303	0101	0404	0304	0103	0000	0000	0103	0202	0000	0404	0101	0404	0404	0101	0303	0304	0103	0404	0404	0404	0103	0303	0202	0404	0101	0202	0404	0404	0203	0303	0204	0404	0404	0404	0202	0404	0101	0101	0202	0202	0101	0101	0104	0303	0304	0204	0404	0103	0104	0102	0204	0104	0303	0104	0000	0102	0203	0101	0404	0303	0000	0303	0404	0104	0404	0304	0202	0000	0404	0204	0404	0304	0303	0102	0204	0101	0203	0303	0304	0303	0103	0101	0404	0101	0104	0202	0404	0303	0303	0404	0104	0202	0103	0101	0101	0204	0204	0104	0101	0404	0304	0202	0104	0204	0202	0204	0204	0204	0204	0202	0103	0202	0204	0000	0101	0204	0204	0404	0404	0102	0104	0304	0204	0101	0204	0404	0202	0202	0303	0103	0000	0102	0103	0404	0102	0202	0103	0204	0204	0404	0204	0202	0204	0202	0404	0202	0303	0000	0000	0303	0303	0404	0103	0304	0202	0101	0103	0101	0102	0204	0204	0102	0101	0204	0202	0304	0202	0202	0303	0101	0404	0202	0303	0304	0404	0103	0103	0103	0303	0000	0101	0303	0103	0101	0404	0204	0101	0202	0404	0202	0204	0101	0000	0303	0101	0404	0101	0202	0101	0303	0202	0101	0303	0404	0304	0404	0101	0404	0404	0303	0103	0104	0101	0000	0000	0303	0103	0000	0303	0102	0000	0202	0000	0103	0204	0101	0202	0000	0303	0202	0102	0202	0303	0202	0303	0303	0101	0202	0202	0404	0103	0303	0103	0104	0303	0303	0404	0102	0404	0000	0103	0404	0102	0103	0101	0303	0203	0000	0303	0204	0102	0303	0101	0204	0303	0000	0404	0304	0000	0103	0202	0404	0202	0303	0101	0103	0202	0303	0303	0303	0103	0104	0101	0404	0000	0104	0000	0404	0202	0101	0404	0303	0404	0303	0404	0000	0202	0203	0101	0404	0101	0404	0101	0101	0304	0101	0000	0103	0103	0101	0202	0404	0204	0303	0202	0203	0202	0303	0204	0103	0202	0204	0204	0404	0404	0404	0101	0101	0303	0404	0304	0304	0101	0000	0101	0303	0404	0204	0404	0103	0101	0101	0101	0202	0203	0000	0101	0303	0101	0202	0202	0000	0101	0202	0101	0404	0204	0203	0404	0404	0102	0404	0202	0304	0304	0103	0304	0101	0101	0202	0101	0404	0404	0103	0404	0204	0404	0000	0202	0101	0204	0000	0104	0202	0404	0304	0304	0202	0202	0303	0303	0202	0202	0404	0404	0404	0303	0404	0203	0202	0204	0103	0202	0101	0000	0404	0104	0202	0101	0202	0304	0304	0303	0102	0103	0000	0102	0101	0303	0101	0404	0404	0404	0303	0103	0303	0102	0404	0204	0103	0404	0404	0202	0102	0202	0103	0404	0303	0303	0202	0202	0101	0101	0202	0204	0303	0404	0204	0304	0303	0304	0404	0404	0404	0404	0202	0202	0303	0404	0303	0202	0202	0101	0000	0304	0202	0303	0103	0202	0101	0202	0102	0000	0303	0103	0303	0202	0204	0103	0404	0102	0204	0103	0303	0101	0304	0202	0101	0303	0102	0303	0103	0404	0202	0103	0404	0202	0202	0303	0202	0000	0303	0404	0103	0304	0103	0303	0304	0304	0101	0202	0404	0304	0202	0404	0304	0204	0202	0404	0404	0404	0000	0303	0101	0303	0304	0101	0000	0303	0103	0103	0102	0204	0303	0103	0203	0101	0000	0404	0101	0304	0204	0103	0204	0404	0104	0202	0204	0202	0202	0202	0303	0404	0102	0303	0000	0000	0404	0404	0000	0202	0103	0404	0104	0304	0101	0000	0204	0202	0101	0202	0000	0303	0000	0404	0202	0101	0303	0103	0103	0202	0101	0303	0303	0103	0304	0104	0000	0202	0404	0204	0404	0202	0103	0101	0102	0103	0404	0202	0404	0404	0202	0204	0404	0304	0404	0103	0202	0303	0304	0102	0202	0101	0101	0102	0304	0303	0103	0404	0202	0204	0404	0103	0000	0404	0000	0202	0303	0202	0204	0304	0101	0000	0000	0103	0101	0204	0304	0101	0303	0303	0101	0101	0204	0304	0202	0000	0404	0101	0404	0404	0102	0303	0404	0204	0202	0303	0303	0202	0204	0404	0404	0404	0203	0202	0103	0101	0303	0000	0103	0404	0202	0303	0103	0304	0404	0101	0303	0202	0103	0103	0304	0202	0303	0202	0404	0404	0000	0102	0103	0303	0000	0101	0000	0303	0404	0304	0202	0202	0101	0101	0204	0000	0202	0104	0404	0202	0202	0202	0304	0404	0304	0000	0404	0202	0204	0404	0104	0102	0000	0204	0202	0101	0303	0202	0104	0102	0102	0101	0304	0303	0103	0000	0000	0103	0103	0404	0101	0204	0202	0000	0404	0303	0202	0303	0202	0404	0203	0000	0303	0102	0000	0303	0202	0202	0101	0404	0203	0303	0204	0404	0102	0101	0101	0103	0202	0101	0404	0101	0404	0303	0303	0103	0101	0103	0101	0102	0204	0404	0303	0404	0101	0303	0303	0404	0000	0404	0000	0304	0404	0102	0203	0000	0104	0202	0304	0404	0202	0101	0404	0102	0101	0404	0303	0101	0000	0101	0204	0103	0000	0202	0101	0404	0101	0204	0404	0102	0404	0202	0203	0303	0101	0103	0101	0202	0404	0404	0303	0103	0102	0303	0404	0202	0101	0103	0304	0204	0404	0404	0102	0101	0202	0303	0303	0404	0000	0202	0000	0103	0101	0104	0202	0404	0202	0202	0202	0404	0303	0102	0404	0101	0101	0303	0202	0303	0303	0000	0202	0304	0102	0202	0404	0304	0404	0101	0303	0103	0102	0102	0000	0404	0000	0303	0303	0404	0404	0303	0101	0104	0304	0202	0304	0303	0404	0202	0404	0103	0202	0101	0404	0204	0102	0303	0304	0304	0303	0304	0202	0304	0202	0203	0304	0202	0404	0000	0303	0304	0303	0404	0202	0202	0404	0204	0202	0202	0404	0101	0204	0000	0000	0304	0101	0204	0304	0204	0303	0101	0104	0204	0404	0404	0103	0000	0000	0102	0104	0103	0404	0103	0104	0101	0103	0303	0103	0202	0204	0202	0102	0101	0203	0101	0202	0103	0103	0000	0404	0104	0404	0000	0101	0000	0203	0404	0304	0204	0304	0404	0103	0404	0303	0203	0204	0404	0104	0101	0202	0204	0303	0303	0303	0202	0000	0204	0202	0104	0304	0101	0102	0404	0000	0404	0000	0304	0202	0103	0404	0404	0404	0104	0404	0103	0303	0104	0204	0303	0404	0104	0202	0103	0101	0104	0202	0204	0404	0103	0102	0101	0101	0101	0000	0303	0101	0103	0204	0404	0303	0101	0204	0104	0304	0101	0101	0103	0404	0102	0103	0202	0404	0202	0101	0101	0203	0000	0404	0202	0101	0202	0303	0202	0404	0101	0304	0202	0404	0404	0101	0404	0202	0303	0103	0404	0103	0202	0202	0303	0000	0303	0204	0202	0000	0101	0202	0202	0101	0202	0000	0204	0304	0202	0000	0102	0101	0103	0102	0304	0101	0101	0000	0404	0404	0404	0103	0101	0203	0303	0202	0404	0404	0101	0101	0102	0303	0202	0204	0202	0404	0303	0202	0202	0103	0303	0104	0103	0304	0404	0202	0204	0303	0202	0202	0303	0303	0304	0204	0101	0203	0202	0203	0304	0304	0303	0303	0404	0304	0404	0102	0203	0101	0204	0103	0202	0304	0101	0103	0304	0204	0104	0204	0202	0103	0202	0101	0101	0101	0202	0101	0404	0303	0303	0101	0103	0103	0104	0202	0202	0404	0000	0101	0404	0104	0101	0303	0103	0404	0303	0303	0101	0204	0303	0202	0202	0204	0204	0104	0303	0303	0103	0404	0204	0404	0203	0303	0202	0102	0204	0101	0303	0104	0404	0202	0404	0102	0202	0204	0303	0303	0404	0101	0202	0303	0404	0202	0202	0103	0304	0204	0202	0204	0103	0103	0202	0204	0304	0204	0303	0202	0103	0404	0303	0101	0202	0304	0103	0303	0102	0000	0304	0404	0101	0202	0103	0000	0404	0203	0104	0404	0303	0303	0101	0102	0303	0404	0303	0304	0404	0204	0304	0203	0101	0404	0104	0303	0103	0303	0404	0101	0204	0202	0202	0102	0104	0000	0404	0204	0101	0303	0101	0101	0103	0404	0101	0203	0404	0101	0101	0000	0303	0202	0303	0101	0404	0404	0204	0404	0103	0404	0103	0303	0404	0101	0404	0204	0101	0304	0404	0202	0202	0000	0204	0202	0404	0202	0204	0404	0103	0101	0204	0404	0304	0304	0304	0404	0101	0102	0000	0202	0101	0304	0202	0000	0404	0101	0204	0000	0000	0000	0000	0202	0304	0304	0304	0404	0202	0303	0204	0101	0404	0204	0202	0303	0000	0202	0202	0000	0103	0304	0202	0204	0000	0404	0303	0202	0204	0202	0202	0303	0303	0303	0203	0204	0404	0202	0303	0303	0102	0204	0404	0204	0204	0101	0000	0202	0101	0204	0204	0000	0101	0202
OneEAGL10AAN_0281,	0404	0404	0204	0404	0101	0101	0404	0000	0303	0404	0303	0303	0204	0404	0104	0404	0000	0202	0102	0000	0202	0404	0104	0303	0204	0304	0303	0303	0101	0101	0404	0303	0303	0202	0404	0404	0304	0000	0404	0000	0101	0101	0102	0101	0103	0101	0404	0303	0101	0404	0303	0303	0103	0304	0000	0000	0202	0202	0101	0103	0202	0303	0101	0404	0304	0404	0000	0000	0202	0404	0101	0202	0103	0303	0104	0000	0101	0101	0404	0304	0103	0000	0101	0101	0104	0303	0103	0204	0404	0101	0303	0102	0204	0303	0202	0000	0404	0202	0303	0101	0303	0404	0404	0303	0102	0101	0000	0101	0000	0103	0202	0203	0303	0101	0101	0104	0101	0000	0303	0103	0303	0203	0202	0101	0202	0304	0101	0304	0202	0103	0202	0000	0104	0404	0303	0104	0104	0102	0202	0202	0404	0303	0404	0101	0103	0303	0202	0202	0202	0104	0101	0304	0202	0202	0303	0404	0303	0304	0303	0303	0202	0303	0202	0404	0202	0303	0102	0102	0404	0203	0303	0102	0304	0102	0303	0202	0202	0204	0101	0404	0404	0103	0404	0000	0101	0202	0303	0404	0202	0303	0303	0202	0000	0000	0101	0000	0202	0101	0404	0202	0103	0103	0404	0103	0303	0304	0101	0202	0104	0303	0404	0404	0103	0404	0204	0204	0404	0101	0101	0101	0101	0303	0204	0404	0103	0404	0000	0204	0304	0303	0101	0204	0203	0303	0204	0101	0304	0304	0304	0303	0000	0404	0304	0000	0404	0203	0204	0404	0000	0101	0204	0204	0101	0103	0202	0204	0303	0101	0103	0000	0303	0202	0000	0000	0202	0404	0104	0304	0000	0404	0404	0404	0304	0101	0000	0404	0202	0404	0101	0303	0404	0104	0204	0204	0304	0102	0103	0303	0101	0303	0404	0102	0202	0101	0404	0101	0202	0101	0000	0203	0404	0304	0202	0202	0303	0101	0103	0202	0404	0102	0304	0202	0101	0404	0103	0101	0101	0204	0101	0202	0102	0104	0104	0202	0204	0000	0104	0000	0303	0304	0102	0103	0101	0304	0202	0404	0000	0303	0101	0404	0202	0404	0202	0101	0202	0202	0202	0303	0203	0304	0304	0303	0404	0404	0104	0101	0204	0404	0404	0101	0404	0303	0103	0101	0304	0202	0304	0303	0304	0202	0202	0103	0303	0304	0202	0304	0304	0202	0202	0202	0303	0303	0404	0202	0204	0202	0404	0202	0204	0101	0203	0404	0204	0303	0101	0303	0404	0102	0204	0304	0303	0304	0101	0202	0404	0404	0202	0202	0404	0101	0303	0202	0304	0303	0101	0303	0204	0404	0101	0202	0000	0303	0303	0303	0202	0202	0203	0202	0304	0203	0000	0204	0303	0304	0000	0103	0102	0404	0303	0404	0103	0202	0303	0304	0204	0000	0101	0304	0304	0101	0204	0101	0202	0202	0304	0202	0404	0404	0204	0304	0303	0202	0204	0404	0103	0102	0204	0303	0304	0303	0101	0202	0303	0303	0404	0303	0000	0404	0404	0202	0101	0202	0104	0101	0404	0101	0203	0101	0304	0103	0102	0204	0303	0404	0202	0404	0203	0404	0404	0304	0101	0404	0202	0404	0404	0303	0304	0000	0304	0202	0204	0101	0102	0202	0204	0000	0103	0304	0303	0103	0303	0202	0303	0202	0202	0404	0101	0303	0404	0102	0202	0000	0103	0204	0101	0000	0204	0303	0204	0103	0304	0104	0404	0000	0104	0404	0202	0404	0404	0103	0404	0304	0304	0404	0303	0202	0202	0204	0404	0404	0101	0202	0103	0404	0204	0204	0103	0000	0202	0204	0101	0000	0101	0404	0203	0304	0304	0304	0102	0204	0304	0101	0101	0203	0202	0404	0303	0101	0102	0404	0104	0404	0103	0202	0404	0101	0303	0103	0102	0202	0404	0202	0000	0404	0404	0304	0202	0103	0303	0204	0404	0202	0101	0202	0404	0000	0404	0104	0404	0404	0202	0303	0204	0000	0102	0303	0204	0202	0202	0404	0303	0000	0101	0304	0404	0101	0000	0101	0303	0101	0202	0304	0303	0303	0303	0404	0303	0202	0303	0404	0101	0202	0404	0000	0202	0101	0103	0103	0303	0303	0202	0102	0404	0304	0000	0304	0303	0404	0304	0101	0202	0202	0303	0303	0304	0404	0204	0101	0204	0202	0104	0404	0404	0204	0304	0000	0103	0404	0202	0101	0000	0404	0404	0304	0404	0404	0404	0202	0202	0000	0202	0404	0101	0204	0102	0303	0303	0303	0404	0303	0202	0101	0101	0303	0202	0304	0101	0204	0101	0202	0203	0304	0103	0104	0102	0202	0101	0101	0404	0303	0303	0202	0202	0202	0101	0101	0102	0303	0000	0404	0303	0204	0102	0101	0101	0202	0303	0304	0103	0101	0404	0102	0202	0103	0404	0102	0303	0404	0303	0303	0000	0404	0202	0104	0404	0303	0000	0101	0202	0204	0101	0101	0103	0000	0404	0203	0303	0202	0304	0101	0303	0202	0404	0202	0202	0404	0101	0204	0203	0101	0303	0304	0202	0101	0202	0204	0204	0101	0303	0000	0000	0304	0404	0101	0303	0303	0202	0404	0304	0102	0203	0404	0101	0103	0203	0101	0204	0404	0304	0404	0102	0101	0304	0404	0101	0104	0204	0404	0303	0103	0303	0404	0303	0303	0404	0202	0303	0101	0104	0404	0404	0101	0103	0104	0304	0404	0202	0304	0202	0202	0000	0204	0303	0404	0102	0303	0204	0404	0000	0303	0101	0404	0000	0101	0101	0103	0000	0000	0202	0203	0304	0404	0104	0101	0303	0303	0204	0101	0202	0101	0404	0303	0102	0304	0000	0000	0204	0104	0101	0204	0202	0000	0303	0202	0203	0204	0101	0404	0303	0304	0303	0000	0202	0101	0000	0404	0101	0204	0102	0204	0204	0102	0000	0103	0404	0102	0404	0204	0404	0202	0303	0000	0304	0303	0103	0101	0101	0404	0404	0404	0102	0404	0000	0303	0104	0102	0404	0101	0202	0202	0404	0404	0203	0000	0204	0101	0101	0203	0304	0202	0103	0202	0404	0404	0000	0202	0103	0202	0202	0404	0000	0202	0101	0000	0101	0404	0202	0102	0202	0102	0101	0204	0404	0202	0103	0404	0304	0404	0000	0303	0103	0101	0303	0404	0202	0304	0202	0204	0404	0404	0303	0102	0202	0204	0303	0304	0104	0103	0101	0101	0303	0202	0202	0103	0202	0404	0103	0404	0202	0303	0103	0304	0303	0101	0404	0404	0000	0303	0303	0204	0101	0404	0202	0303	0303	0404	0000	0000	0103	0000	0102	0101	0103	0303	0103	0202	0103	0404	0101	0404	0404	0000	0303	0202	0404	0404	0404	0202	0404	0101	0404	0404	0404	0202	0000	0202	0404	0104	0404	0104	0202	0304	0404	0404	0000	0204	0103	0404	0103	0103	0101	0404	0404	0000	0000	0103	0202	0204	0101	0404	0101	0204	0202	0103	0303	0000	0404	0101	0000	0404	0101	0104	0202	0204	0101	0404	0204	0000	0304	0103	0303	0202	0404	0202	0404	0204	0404	0204	0202	0000	0101	0404	0304	0202	0303	0404	0102	0303	0104	0304	0202	0404	0304	0202	0203	0303	0202	0303	0101	0202	0304	0104	0101	0404	0102	0303	0101	0404	0304	0202	0202	0404	0101	0103	0101	0202	0103	0000	0102	0404	0303	0404	0202	0203	0404	0404	0404	0303	0202	0102	0204	0202	0202	0102	0101	0303	0303	0000	0404	0101	0000	0202	0103	0103	0000	0202	0101	0103	0303	0202	0303	0304	0101	0303	0404	0103	0404	0102	0202	0304	0303	0304	0101	0000	0103	0103	0404	0404	0103	0404	0304	0103	0204	0102	0404	0101	0404	0204	0103	0303	0303	0103	0404	0404	0204	0303	0303	0202	0204	0103	0202	0404	0404	0303	0303	0404	0404	0404	0404	0202	0404	0102	0000	0000	0202	0303	0101	0101	0303	0404	0000	0404	0000	0101	0101	0000	0104	0103	0404	0202	0000	0303	0101	0404	0303	0000	0304	0404	0104	0404	0304	0203	0103	0303	0404	0204	0404	0303	0202	0202	0101	0000	0303	0404	0303	0103	0101	0404	0104	0101	0202	0404	0303	0303	0404	0104	0204	0000	0103	0101	0202	0202	0404	0103	0204	0304	0204	0404	0404	0202	0404	0204	0204	0204	0202	0303	0202	0204	0000	0103	0202	0000	0000	0202	0102	0404	0303	0202	0101	0204	0202	0000	0202	0303	0101	0404	0202	0303	0404	0202	0202	0101	0204	0202	0304	0204	0202	0204	0202	0404	0102	0303	0000	0101	0203	0303	0404	0303	0304	0101	0303	0103	0000	0102	0404	0204	0102	0101	0202	0202	0404	0204	0202	0000	0101	0404	0202	0304	0404	0000	0303	0101	0000	0000	0104	0101	0303	0101	0101	0404	0202	0101	0102	0404	0102	0204	0103	0101	0303	0104	0304	0101	0000	0202	0303	0204	0101	0303	0304	0404	0000	0404	0204	0404	0303	0101	0101	0104	0000	0101	0303	0103	0103	0303	0101	0303	0404	0101	0000	0404	0101	0202	0404	0303	0204	0101	0202	0103	0202	0303	0304	0104	0000	0202	0404	0103	0303	0303	0101	0303	0103	0304	0102	0404	0404	0303	0304	0202	0303	0102	0203	0203	0303	0304	0202	0202	0303	0000	0202	0303	0304	0404	0304	0404	0103	0202	0404	0404	0103	0101	0101	0102	0303	0103	0303	0303	0101	0101	0404	0404	0404	0404	0404	0404	0404	0404	0103	0404	0303	0404	0404	0202	0202	0101	0404	0101	0404	0101	0101	0000	0101	0202	0000	0303	0101	0202	0404	0204	0000	0202	0202	0204	0303	0204	0303	0202	0202	0404	0404	0304	0404	0303	0101	0103	0404	0404	0404	0101	0204	0102	0304	0304	0204	0404	0101	0101	0101	0101	0202	0303	0000	0101	0304	0101	0202	0000	0304	0101	0202	0101	0404	0202	0203	0202	0404	0102	0000	0202	0304	0304	0303	0404	0101	0101	0204	0101	0000	0404	0303	0204	0202	0404	0404	0202	0303	0404	0000	0101	0202	0404	0303	0303	0000	0202	0303	0303	0202	0202	0404	0304	0204	0303	0204	0203	0202	0202	0101	0204	0000	0404	0404	0404	0202	0000	0202	0304	0404	0303	0102	0103	0103	0202	0101	0000	0101	0204	0204	0000	0303	0303	0103	0102	0404	0202	0101	0404	0404	0202	0102	0203	0103	0404	0303	0103	0204	0404	0103	0101	0202	0204	0000	0404	0204	0000	0000	0404	0000	0404	0101	0404	0102	0202	0303	0404	0103	0202	0204	0103	0202	0404	0202	0303	0303	0102	0104	0202	0202	0404	0103	0101	0303	0404	0204	0103	0404	0000	0204	0101	0303	0202	0404	0202	0103	0303	0101	0303	0303	0404	0000	0303	0101	0303	0202	0303	0202	0101	0303	0000	0103	0404	0101	0303	0404	0404	0102	0102	0000	0000	0202	0101	0404	0202	0202	0104	0304	0404	0000	0303	0104	0303	0000	0102	0202	0103	0101	0101	0202	0202	0303	0101	0203	0101	0404	0404	0101	0304	0404	0101	0204	0202	0104	0404	0202	0404	0204	0202	0303	0404	0202	0303	0303	0303	0000	0404	0204	0202	0303	0404	0404	0303	0104	0202	0204	0204	0101	0202	0204	0000	0404	0404	0202	0101	0303	0101	0303	0202	0103	0303	0303	0101	0304	0104	0304	0202	0404	0404	0101	0204	0103	0303	0102	0101	0202	0202	0404	0304	0202	0202	0000	0303	0404	0103	0202	0103	0000	0202	0203	0101	0104	0202	0303	0303	0103	0404	0204	0202	0204	0000	0101	0000	0303	0203	0303	0000	0204	0304	0101	0000	0404	0000	0202	0204	0303	0404	0304	0303	0101	0101	0202	0303	0102	0101	0404	0101	0204	0404	0102	0303	0404	0204	0203	0303	0203	0202	0404	0404	0404	0404	0203	0202	0103	0101	0103	0202	0101	0000	0202	0304	0303	0404	0404	0101	0103	0202	0303	0303	0404	0202	0103	0102	0202	0000	0101	0102	0101	0101	0101	0101	0000	0303	0304	0303	0102	0202	0101	0101	0404	0000	0101	0104	0101	0204	0202	0202	0404	0404	0304	0204	0404	0202	0404	0304	0000	0102	0304	0202	0202	0303	0303	0202	0404	0102	0202	0101	0404	0101	0303	0404	0101	0101	0103	0404	0101	0202	0202	0103	0404	0303	0202	0303	0202	0204	0202	0304	0304	0202	0404	0303	0202	0000	0101	0404	0202	0000	0404	0304	0202	0101	0101	0103	0202	0000	0404	0102	0404	0101	0303	0103	0104	0303	0101	0202	0404	0404	0304	0304	0101	0304	0303	0202	0203	0202	0101	0303	0404	0101	0303	0202	0404	0202	0304	0204	0204	0101	0404	0202	0101	0404	0000	0103	0303	0101	0204	0103	0103	0202	0101	0404	0303	0204	0404	0101	0404	0202	0303	0304	0101	0103	0101	0204	0304	0304	0404	0101	0101	0304	0404	0303	0103	0103	0404	0204	0204	0404	0101	0101	0102	0000	0103	0204	0101	0202	0303	0101	0101	0404	0202	0101	0202	0204	0202	0404	0303	0202	0404	0000	0303	0103	0202	0303	0303	0303	0204	0303	0101	0202	0304	0404	0404	0101	0303	0103	0202	0202	0303	0404	0404	0303	0103	0404	0404	0303	0104	0104	0303	0202	0303	0404	0204	0202	0404	0101	0102	0101	0404	0204	0202	0303	0404	0000	0103	0304	0202	0404	0202	0203	0303	0102	0104	0101	0303	0304	0303	0204	0102	0204	0404	0202	0102	0204	0104	0000	0202	0404	0304	0303	0101	0204	0404	0204	0303	0101	0101	0202	0404	0404	0103	0303	0304	0102	0404	0101	0303	0303	0404	0101	0103	0000	0303	0102	0202	0202	0102	0104	0203	0101	0202	0103	0303	0101	0202	0101	0404	0101	0101	0303	0203	0404	0304	0404	0404	0404	0303	0404	0304	0303	0202	0404	0404	0102	0204	0204	0303	0303	0303	0202	0204	0202	0202	0101	0404	0104	0101	0404	0203	0404	0103	0404	0202	0101	0404	0404	0404	0000	0000	0103	0303	0404	0202	0101	0304	0104	0202	0103	0101	0404	0202	0204	0304	0101	0202	0101	0103	0103	0404	0101	0303	0303	0204	0304	0303	0101	0202	0404	0304	0102	0000	0101	0204	0202	0000	0202	0404	0202	0103	0101	0303	0404	0404	0202	0101	0202	0303	0202	0404	0101	0404	0203	0303	0202	0103	0404	0102	0303	0103	0304	0000	0202	0203	0303	0404	0303	0202	0202	0102	0101	0202	0102	0101	0202	0000	0404	0404	0102	0104	0202	0101	0103	0102	0404	0101	0101	0102	0404	0104	0000	0101	0101	0000	0404	0202	0404	0202	0101	0101	0101	0303	0404	0204	0102	0204	0303	0303	0102	0000	0303	0104	0103	0304	0404	0204	0204	0000	0204	0203	0404	0304	0404	0202	0101	0202	0202	0303	0404	0404	0303	0303	0404	0303	0404	0101	0202	0101	0204	0000	0000	0404	0303	0103	0304	0404	0101	0404	0202	0101	0202	0000	0101	0101	0204	0000	0404	0303	0303	0303	0303	0103	0404	0202	0202	0404	0404	0101	0404	0404	0102	0303	0303	0404	0303	0304	0102	0204	0303	0204	0202	0202	0204	0101	0404	0303	0103	0404	0202	0404	0202	0203	0202	0000	0204	0101	0303	0104	0404	0202	0304	0102	0202	0404	0303	0404	0404	0000	0303	0304	0000	0202	0000	0303	0000	0000	0202	0204	0101	0000	0202	0404	0303	0404	0303	0404	0103	0404	0303	0103	0204	0303	0101	0103	0102	0404	0404	0404	0101	0202	0303	0303	0404	0203	0000	0101	0303	0101	0101	0202	0303	0404	0202	0304	0404	0204	0304	0000	0101	0404	0104	0303	0303	0303	0404	0103	0204	0404	0000	0101	0101	0303	0104	0204	0101	0303	0101	0101	0103	0304	0102	0303	0204	0104	0101	0000	0000	0101	0101	0101	0304	0404	0202	0404	0101	0404	0303	0303	0303	0101	0404	0202	0101	0404	0404	0202	0204	0404	0204	0204	0000	0102	0404	0404	0101	0303	0404	0304	0303	0304	0304	0204	0101	0102	0202	0102	0101	0304	0202	0101	0404	0000	0000	0204	0202	0000	0202	0000	0000	0404	0303	0304	0000	0303	0000	0101	0000	0204	0101	0203	0000	0202	0202	0202	0303	0404	0202	0202	0404	0204	0304	0202	0204	0102	0000	0203	0303	0103	0202	0204	0404	0000	0103	0304	0202	0404	0404	0202	0404	0000	0202	0204	0101	0404	0000	0101	0103	0202
OneEAGL10AAN_0367,	0404	0104	0202	0404	0101	0000	0404	0000	0303	0000	0303	0303	0202	0404	0101	0404	0000	0202	0202	0303	0202	0204	0404	0304	0202	0404	0303	0303	0104	0101	0404	0000	0304	0204	0304	0204	0000	0000	0404	0202	0000	0303	0202	0104	0103	0101	0000	0303	0101	0404	0101	0303	0103	0304	0000	0304	0202	0404	0000	0303	0102	0303	0101	0404	0404	0404	0101	0404	0202	0204	0101	0202	0103	0000	0104	0404	0101	0101	0000	0304	0103	0202	0101	0101	0104	0303	0103	0404	0304	0101	0304	0000	0204	0303	0204	0303	0404	0204	0101	0101	0303	0202	0404	0303	0102	0103	0304	0000	0000	0303	0202	0202	0404	0101	0104	0000	0101	0404	0303	0103	0303	0303	0000	0101	0102	0404	0103	0000	0102	0103	0202	0104	0101	0404	0303	0404	0404	0102	0202	0202	0404	0303	0404	0202	0101	0103	0202	0404	0204	0101	0101	0303	0202	0204	0303	0404	0304	0304	0000	0000	0202	0303	0202	0404	0202	0203	0101	0101	0404	0000	0404	0102	0000	0102	0000	0202	0102	0204	0101	0304	0000	0101	0404	0202	0101	0202	0203	0000	0000	0404	0103	0102	0404	0000	0101	0303	0404	0000	0404	0202	0103	0000	0404	0103	0103	0000	0103	0000	0000	0303	0204	0404	0000	0404	0204	0404	0204	0000	0303	0101	0102	0304	0404	0304	0000	0204	0204	0404	0000	0303	0101	0202	0303	0303	0204	0101	0404	0304	0304	0103	0000	0404	0000	0202	0202	0203	0404	0000	0404	0101	0404	0202	0101	0101	0202	0204	0303	0101	0303	0202	0303	0202	0000	0101	0204	0000	0101	0304	0202	0404	0404	0304	0404	0102	0304	0101	0000	0404	0101	0303	0000	0000	0404	0204	0304	0000	0103	0303	0000	0303	0404	0102	0000	0103	0000	0303	0202	0101	0303	0202	0404	0303	0202	0202	0303	0103	0103	0202	0404	0102	0304	0204	0101	0104	0303	0101	0101	0204	0000	0000	0101	0101	0104	0202	0404	0000	0404	0000	0303	0000	0101	0303	0101	0404	0203	0404	0404	0303	0103	0000	0000	0000	0202	0101	0000	0000	0202	0101	0000	0000	0303	0000	0404	0000	0104	0101	0000	0204	0404	0101	0000	0303	0101	0101	0304	0404	0303	0303	0000	0404	0202	0103	0303	0304	0202	0304	0303	0204	0303	0202	0000	0304	0000	0202	0204	0202	0404	0204	0000	0303	0000	0104	0202	0103	0101	0000	0404	0202	0204	0304	0304	0000	0101	0000	0000	0404	0000	0404	0404	0101	0103	0000	0404	0303	0000	0000	0204	0404	0103	0202	0000	0000	0202	0303	0202	0202	0303	0202	0000	0202	0303	0000	0103	0000	0204	0103	0000	0404	0303	0304	0103	0202	0303	0304	0204	0101	0101	0000	0303	0101	0204	0104	0204	0202	0404	0204	0204	0304	0204	0303	0103	0202	0404	0404	0303	0101	0204	0304	0303	0303	0101	0000	0304	0303	0303	0303	0204	0000	0404	0101	0103	0202	0404	0101	0404	0101	0203	0000	0304	0101	0101	0204	0303	0303	0202	0202	0203	0204	0404	0000	0103	0404	0000	0202	0104	0000	0404	0202	0304	0202	0204	0101	0202	0202	0204	0104	0000	0404	0000	0103	0303	0404	0303	0204	0202	0404	0101	0304	0000	0202	0404	0103	0303	0204	0103	0404	0404	0303	0202	0303	0404	0101	0404	0303	0000	0000	0202	0202	0404	0000	0404	0303	0404	0404	0303	0404	0202	0000	0000	0404	0000	0000	0101	0404	0404	0202	0101	0101	0000	0202	0101	0000	0101	0404	0202	0404	0303	0404	0102	0404	0404	0303	0101	0000	0204	0404	0103	0102	0101	0404	0101	0404	0000	0102	0304	0000	0000	0101	0102	0404	0404	0000	0204	0000	0404	0304	0202	0103	0303	0000	0304	0204	0101	0202	0000	0304	0304	0104	0000	0404	0202	0303	0000	0000	0102	0202	0202	0202	0202	0404	0304	0404	0101	0303	0404	0103	0204	0101	0000	0101	0204	0303	0303	0103	0103	0404	0303	0202	0303	0204	0000	0202	0000	0202	0202	0000	0101	0101	0303	0304	0102	0102	0204	0404	0101	0404	0303	0404	0303	0000	0202	0101	0303	0303	0304	0000	0404	0101	0204	0204	0104	0404	0404	0404	0304	0000	0000	0404	0202	0103	0000	0204	0404	0000	0304	0000	0204	0202	0202	0000	0102	0304	0000	0000	0102	0303	0303	0000	0204	0303	0204	0000	0303	0303	0000	0404	0303	0202	0101	0203	0202	0304	0303	0104	0202	0202	0103	0101	0404	0404	0303	0202	0202	0000	0101	0101	0202	0000	0304	0404	0303	0404	0202	0101	0104	0202	0103	0304	0000	0101	0304	0102	0202	0101	0304	0102	0404	0404	0203	0101	0000	0404	0204	0404	0000	0203	0000	0101	0202	0000	0101	0101	0101	0000	0000	0203	0303	0202	0304	0000	0303	0202	0404	0204	0000	0000	0101	0404	0303	0101	0303	0000	0204	0101	0202	0404	0000	0104	0000	0303	0303	0000	0000	0102	0303	0303	0202	0404	0000	0101	0000	0404	0000	0103	0202	0101	0000	0404	0304	0000	0101	0000	0303	0101	0101	0101	0000	0000	0303	0103	0304	0404	0303	0303	0304	0202	0303	0104	0000	0101	0303	0101	0101	0000	0404	0404	0202	0304	0204	0202	0304	0204	0000	0101	0000	0303	0404	0404	0103	0303	0404	0404	0000	0000	0103	0103	0303	0303	0202	0000	0000	0404	0404	0303	0103	0303	0000	0101	0202	0103	0204	0103	0102	0404	0101	0404	0202	0404	0101	0404	0202	0202	0304	0000	0303	0000	0101	0000	0000	0304	0304	0104	0000	0101	0202	0404	0101	0202	0202	0204	0204	0202	0404	0303	0404	0000	0000	0202	0404	0204	0303	0000	0404	0303	0303	0101	0103	0204	0202	0404	0000	0404	0000	0303	0404	0102	0404	0303	0102	0202	0000	0104	0203	0404	0202	0000	0101	0000	0000	0202	0303	0203	0404	0404	0404	0204	0000	0202	0202	0404	0000	0203	0101	0000	0101	0404	0000	0102	0404	0102	0000	0204	0303	0202	0103	0304	0404	0404	0404	0303	0101	0103	0103	0104	0102	0000	0202	0202	0000	0404	0101	0102	0000	0204	0303	0303	0101	0103	0101	0101	0000	0204	0202	0303	0102	0404	0101	0404	0202	0103	0103	0404	0303	0101	0404	0404	0304	0303	0103	0202	0000	0000	0202	0103	0303	0404	0101	0101	0103	0000	0202	0101	0101	0101	0303	0202	0103	0000	0102	0000	0404	0000	0303	0203	0404	0404	0204	0101	0000	0101	0404	0000	0404	0102	0303	0000	0104	0104	0404	0104	0202	0404	0404	0404	0000	0404	0103	0304	0303	0103	0101	0404	0000	0101	0101	0303	0202	0000	0101	0404	0103	0204	0000	0303	0304	0303	0104	0101	0103	0404	0000	0104	0000	0404	0101	0404	0204	0303	0404	0000	0303	0202	0304	0202	0000	0404	0404	0404	0204	0101	0101	0000	0000	0000	0303	0404	0101	0303	0101	0000	0202	0000	0303	0102	0203	0303	0202	0000	0102	0000	0303	0404	0101	0404	0102	0303	0101	0104	0303	0204	0101	0404	0101	0000	0000	0202	0103	0202	0102	0404	0000	0404	0202	0202	0404	0404	0404	0103	0102	0102	0204	0000	0202	0202	0101	0303	0303	0202	0000	0101	0000	0202	0101	0101	0404	0204	0101	0103	0404	0000	0303	0304	0000	0303	0404	0103	0404	0202	0102	0303	0203	0404	0000	0000	0303	0103	0000	0404	0103	0404	0404	0103	0202	0101	0204	0404	0404	0202	0101	0303	0404	0101	0404	0304	0404	0103	0303	0202	0000	0303	0202	0404	0000	0303	0303	0204	0202	0404	0404	0202	0404	0202	0000	0202	0202	0303	0000	0000	0000	0404	0202	0000	0101	0101	0101	0204	0104	0000	0104	0204	0000	0202	0103	0404	0303	0304	0303	0000	0104	0000	0304	0202	0303	0304	0204	0202	0304	0303	0102	0204	0102	0202	0000	0000	0103	0103	0102	0000	0104	0104	0202	0404	0103	0303	0404	0104	0202	0103	0103	0101	0204	0000	0404	0103	0404	0304	0404	0404	0000	0102	0404	0204	0000	0404	0202	0103	0202	0202	0304	0101	0404	0404	0404	0204	0101	0101	0404	0202	0103	0202	0202	0101	0204	0000	0103	0000	0102	0303	0404	0101	0202	0103	0404	0000	0000	0202	0202	0204	0202	0404	0101	0203	0303	0101	0203	0303	0304	0000	0304	0101	0103	0103	0101	0101	0202	0404	0101	0101	0202	0204	0000	0202	0202	0303	0101	0404	0202	0303	0404	0404	0303	0000	0303	0303	0000	0101	0303	0000	0000	0000	0000	0103	0102	0404	0102	0000	0303	0000	0101	0000	0304	0101	0202	0101	0000	0204	0101	0304	0304	0404	0000	0104	0000	0404	0103	0103	0000	0104	0000	0101	0303	0103	0303	0303	0101	0203	0404	0103	0303	0404	0101	0000	0404	0303	0202	0102	0101	0303	0202	0000	0303	0104	0202	0000	0000	0303	0303	0303	0101	0303	0303	0303	0101	0304	0000	0303	0303	0202	0103	0101	0203	0202	0103	0304	0202	0102	0303	0101	0000	0303	0404	0404	0304	0404	0103	0202	0404	0202	0103	0101	0303	0102	0304	0303	0303	0303	0000	0103	0404	0000	0000	0404	0000	0000	0101	0204	0101	0404	0303	0404	0304	0203	0000	0101	0304	0101	0304	0101	0101	0000	0000	0202	0000	0103	0000	0202	0404	0204	0303	0202	0202	0000	0303	0202	0303	0202	0000	0000	0304	0303	0000	0103	0000	0303	0404	0404	0404	0101	0000	0101	0303	0304	0202	0404	0101	0101	0101	0102	0102	0203	0404	0101	0304	0202	0202	0202	0404	0101	0202	0101	0404	0202	0303	0000	0000	0101	0404	0202	0304	0404	0303	0404	0101	0101	0404	0101	0404	0404	0303	0404	0202	0404	0000	0202	0303	0404	0000	0000	0202	0404	0303	0304	0202	0102	0303	0203	0202	0202	0304	0404	0202	0303	0404	0303	0202	0000	0101	0204	0101	0404	0000	0404	0202	0103	0204	0000	0404	0303	0000	0303	0000	0102	0101	0203	0000	0404	0000	0404	0303	0103	0101	0102	0404	0204	0103	0000	0204	0204	0101	0202	0303	0000	0303	0103	0202	0000	0000	0101	0404	0204	0303	0000	0000	0304	0303	0304	0304	0000	0404	0404	0202	0404	0303	0000	0103	0202	0202	0101	0000	0303	0202	0303	0101	0102	0101	0000	0202	0404	0303	0101	0304	0202	0204	0303	0000	0102	0404	0303	0303	0102	0304	0202	0101	0303	0101	0303	0303	0404	0202	0303	0104	0202	0303	0000	0202	0103	0000	0304	0103	0000	0101	0303	0304	0304	0000	0000	0404	0303	0000	0101	0404	0000	0000	0404	0404	0404	0104	0103	0101	0304	0000	0000	0202	0000	0101	0101	0102	0404	0203	0101	0203	0101	0404	0404	0101	0304	0204	0000	0202	0000	0104	0204	0202	0404	0204	0101	0303	0204	0000	0000	0303	0303	0404	0304	0202	0000	0303	0404	0104	0000	0104	0102	0404	0202	0103	0404	0204	0000	0404	0404	0202	0000	0101	0101	0000	0202	0000	0000	0303	0101	0304	0104	0304	0000	0304	0404	0104	0202	0103	0103	0101	0101	0404	0202	0000	0304	0000	0204	0304	0303	0404	0303	0404	0303	0304	0202	0202	0103	0104	0101	0404	0303	0303	0000	0202	0000	0000	0303	0101	0304	0303	0000	0000	0000	0202	0304	0101	0101	0000	0303	0202	0202	0304	0104	0303	0103	0101	0103	0202	0000	0102	0000	0404	0101	0404	0404	0202	0000	0304	0204	0202	0304	0303	0000	0000	0404	0404	0404	0202	0202	0103	0101	0303	0202	0101	0000	0202	0404	0103	0404	0404	0102	0303	0202	0303	0303	0404	0202	0303	0202	0204	0404	0101	0101	0103	0103	0101	0000	0202	0303	0000	0303	0000	0202	0101	0000	0404	0000	0101	0101	0101	0202	0000	0202	0404	0404	0304	0404	0404	0000	0404	0404	0101	0101	0000	0204	0204	0303	0303	0203	0104	0000	0102	0101	0304	0103	0303	0404	0101	0000	0303	0404	0303	0202	0102	0101	0202	0303	0202	0303	0202	0404	0203	0304	0303	0202	0404	0303	0102	0202	0101	0404	0203	0303	0404	0404	0102	0101	0101	0103	0202	0303	0404	0000	0202	0103	0103	0101	0000	0303	0000	0202	0000	0404	0303	0304	0000	0303	0303	0202	0202	0404	0101	0303	0404	0102	0303	0202	0104	0202	0000	0404	0204	0101	0204	0000	0000	0404	0303	0000	0103	0101	0204	0103	0000	0204	0101	0404	0101	0202	0000	0101	0404	0202	0203	0303	0101	0000	0000	0202	0304	0000	0303	0103	0101	0404	0404	0203	0000	0103	0404	0204	0204	0204	0000	0101	0102	0303	0000	0404	0101	0000	0000	0303	0101	0104	0102	0101	0202	0202	0202	0404	0000	0202	0202	0103	0000	0101	0202	0303	0303	0000	0204	0303	0102	0202	0303	0404	0000	0101	0303	0303	0102	0202	0000	0404	0304	0101	0303	0404	0404	0303	0101	0104	0304	0202	0303	0000	0204	0202	0404	0103	0202	0101	0104	0204	0202	0303	0404	0304	0101	0304	0202	0404	0202	0303	0000	0202	0404	0101	0303	0404	0303	0202	0102	0202	0404	0202	0202	0204	0101	0101	0204	0000	0304	0303	0000	0202	0404	0204	0103	0101	0101	0202	0404	0404	0101	0303	0304	0102	0104	0101	0404	0303	0104	0000	0101	0303	0000	0202	0404	0000	0202	0404	0203	0101	0102	0101	0303	0102	0204	0101	0404	0104	0000	0103	0203	0204	0000	0404	0404	0404	0103	0404	0000	0303	0204	0404	0000	0101	0404	0404	0000	0103	0000	0204	0404	0000	0202	0101	0404	0104	0000	0404	0203	0204	0303	0000	0202	0101	0404	0303	0000	0104	0304	0101	0103	0404	0204	0101	0304	0104	0204	0303	0101	0104	0202	0404	0404	0101	0000	0101	0103	0000	0204	0303	0000	0303	0404	0000	0000	0101	0404	0404	0404	0202	0103	0101	0404	0202	0101	0202	0404	0202	0103	0000	0303	0404	0404	0202	0101	0000	0303	0202	0404	0103	0303	0303	0404	0202	0000	0303	0202	0303	0103	0404	0303	0202	0202	0303	0404	0103	0202	0202	0000	0101	0202	0102	0101	0202	0102	0404	0000	0000	0101	0102	0101	0103	0202	0000	0202	0101	0102	0304	0000	0304	0101	0101	0303	0303	0000	0404	0404	0000	0101	0102	0303	0204	0202	0202	0204	0303	0303	0202	0103	0101	0104	0303	0404	0404	0000	0204	0000	0202	0202	0304	0304	0404	0000	0104	0203	0202	0203	0304	0404	0303	0303	0304	0404	0404	0101	0202	0101	0000	0000	0000	0304	0103	0000	0303	0404	0404	0204	0202	0303	0202	0000	0000	0102	0202	0202	0404	0303	0303	0000	0101	0101	0104	0202	0202	0000	0404	0101	0000	0104	0101	0303	0000	0104	0000	0303	0102	0202	0303	0000	0202	0202	0202	0101	0304	0000	0000	0404	0000	0000	0202	0303	0204	0102	0204	0101	0303	0101	0404	0000	0303	0102	0202	0000	0303	0404	0404	0101	0202	0303	0000	0202	0202	0303	0303	0202	0404	0202	0101	0303	0202	0204	0303	0404	0303	0202	0000	0404	0303	0000	0204	0304	0103	0303	0102	0101	0404	0404	0102	0000	0303	0303	0304	0203	0404	0404	0303	0000	0101	0102	0103	0204	0303	0304	0202	0000	0304	0000	0101	0404	0000	0000	0103	0303	0404	0101	0204	0202	0202	0000	0101	0303	0404	0202	0202	0103	0101	0103	0103	0000	0101	0000	0404	0404	0104	0304	0000	0101	0000	0000	0303	0000	0204	0404	0101	0404	0303	0304	0404	0202	0404	0000	0404	0404	0000	0202	0202	0304	0202	0204	0000	0000	0404	0404	0101	0000	0204	0304	0303	0304	0304	0404	0000	0202	0404	0102	0101	0000	0203	0101	0000	0101	0204	0000	0000	0101	0203	0202	0303	0404	0000	0404	0101	0303	0000	0101	0304	0000	0101	0303	0000	0202	0202	0203	0103	0304	0202	0202	0104	0404	0304	0202	0202	0202	0101	0303	0000	0303	0203	0000	0204	0000	0101	0304	0102	0404	0202	0000	0404	0000	0202	0202	0101	0202	0202	0101	0101	0202
OneEAGL10AAN_0463,	0304	0404	0204	0304	0101	0101	0404	0104	0303	0404	0303	0303	0204	0404	0101	0404	0404	0202	0102	0304	0202	0404	0404	0303	0204	0304	0304	0303	0101	0103	0404	0303	0303	0202	0404	0404	0304	0104	0104	0202	0101	0101	0102	0101	0303	0103	0404	0303	0101	0404	0103	0103	0303	0304	0404	0304	0202	0404	0101	0303	0202	0103	0101	0404	0304	0404	0103	0204	0202	0404	0101	0202	0101	0303	0101	0404	0102	0101	0404	0404	0101	0204	0101	0101	0101	0304	0000	0404	0404	0104	0303	0102	0204	0303	0202	0303	0404	0204	0101	0101	0303	0204	0404	0303	0102	0103	0303	0303	0303	0103	0404	0202	0304	0102	0101	0404	0103	0304	0303	0103	0303	0203	0102	0101	0202	0404	0103	0404	0202	0103	0204	0101	0104	0404	0303	0404	0104	0102	0101	0202	0404	0303	0404	0102	0101	0103	0202	0404	0204	0104	0102	0303	0404	0202	0303	0204	0303	0404	0303	0303	0202	0303	0202	0404	0202	0000	0102	0101	0404	0202	0303	0202	0404	0202	0303	0202	0202	0204	0104	0303	0404	0303	0000	0204	0103	0202	0303	0404	0202	0404	0103	0102	0404	0101	0000	0304	0202	0101	0404	0101	0103	0101	0000	0101	0103	0304	0101	0202	0104	0303	0404	0404	0101	0303	0404	0404	0204	0101	0103	0101	0102	0303	0204	0303	0303	0204	0202	0404	0404	0103	0000	0204	0303	0103	0202	0103	0404	0304	0304	0103	0303	0404	0303	0101	0404	0203	0404	0204	0204	0101	0404	0202	0101	0101	0202	0404	0303	0103	0103	0204	0303	0202	0404	0101	0204	0404	0104	0404	0203	0404	0304	0404	0304	0102	0404	0101	0404	0404	0102	0101	0404	0101	0204	0202	0303	0101	0103	0103	0101	0203	0204	0101	0202	0101	0404	0101	0202	0103	0303	0203	0404	0404	0204	0102	0303	0101	0103	0404	0404	0102	0304	0204	0101	0404	0303	0104	0103	0404	0101	0202	0101	0104	0404	0202	0404	0404	0104	0102	0000	0404	0202	0101	0103	0404	0202	0404	0404	0303	0103	0404	0204	0404	0202	0101	0101	0303	0202	0103	0303	0304	0303	0000	0404	0202	0104	0101	0404	0204	0404	0101	0104	0304	0101	0000	0404	0204	0000	0303	0000	0202	0202	0303	0000	0404	0202	0304	0304	0202	0303	0202	0103	0000	0404	0204	0202	0202	0304	0202	0404	0103	0202	0404	0202	0103	0101	0103	0204	0202	0204	0000	0303	0404	0101	0202	0101	0404	0202	0404	0404	0101	0101	0202	0303	0000	0103	0303	0204	0204	0101	0102	0104	0101	0202	0103	0202	0202	0203	0204	0404	0303	0303	0202	0303	0404	0202	0101	0202	0404	0303	0304	0303	0204	0303	0404	0202	0101	0101	0404	0303	0103	0202	0101	0204	0202	0404	0202	0204	0000	0204	0303	0303	0202	0404	0404	0103	0102	0204	0404	0304	0000	0101	0404	0404	0303	0404	0303	0204	0000	0404	0202	0000	0000	0404	0101	0404	0101	0203	0104	0303	0103	0101	0204	0303	0404	0102	0204	0303	0204	0404	0304	0103	0404	0204	0204	0404	0202	0404	0000	0304	0202	0204	0404	0202	0202	0202	0104	0303	0304	0303	0103	0303	0202	0101	0204	0202	0404	0101	0404	0404	0202	0204	0303	0303	0204	0103	0304	0404	0404	0202	0101	0304	0101	0204	0303	0101	0404	0202	0404	0204	0103	0204	0404	0000	0304	0303	0204	0202	0204	0404	0404	0303	0204	0303	0404	0204	0202	0103	0101	0404	0202	0101	0303	0101	0202	0202	0404	0304	0404	0102	0204	0404	0103	0101	0202	0202	0404	0303	0101	0101	0404	0104	0204	0303	0102	0000	0101	0303	0103	0202	0204	0404	0204	0202	0404	0404	0404	0202	0101	0303	0202	0303	0202	0101	0202	0404	0404	0404	0101	0404	0404	0404	0103	0204	0101	0102	0303	0202	0202	0202	0202	0303	0304	0102	0303	0404	0101	0202	0104	0202	0101	0204	0404	0304	0303	0303	0101	0103	0202	0203	0404	0101	0202	0404	0202	0202	0101	0103	0101	0303	0404	0102	0102	0404	0304	0103	0404	0103	0304	0303	0101	0202	0202	0303	0303	0304	0303	0202	0101	0404	0204	0404	0404	0104	0404	0304	0103	0101	0404	0202	0101	0303	0204	0404	0304	0404	0404	0404	0202	0203	0101	0202	0404	0000	0404	0102	0303	0203	0304	0204	0303	0204	0303	0101	0303	0202	0303	0303	0204	0102	0203	0303	0000	0103	0104	0102	0202	0101	0101	0404	0303	0303	0101	0202	0203	0101	0101	0202	0303	0303	0404	0303	0404	0101	0101	0404	0202	0303	0304	0103	0303	0304	0102	0202	0101	0404	0102	0404	0404	0303	0303	0404	0202	0202	0404	0404	0303	0404	0303	0202	0202	0101	0101	0101	0000	0404	0202	0103	0202	0304	0000	0303	0202	0404	0000	0202	0404	0103	0404	0203	0101	0303	0404	0202	0101	0204	0204	0404	0104	0304	0101	0103	0404	0404	0101	0303	0303	0202	0404	0304	0202	0202	0404	0101	0303	0202	0101	0404	0404	0303	0404	0102	0101	0303	0404	0101	0101	0202	0204	0103	0303	0304	0404	0303	0303	0404	0204	0103	0104	0101	0101	0304	0101	0303	0404	0304	0404	0202	0304	0202	0000	0304	0404	0303	0101	0000	0303	0404	0404	0303	0303	0101	0304	0202	0103	0101	0101	0303	0304	0204	0203	0304	0000	0404	0103	0103	0000	0202	0101	0202	0103	0404	0303	0102	0304	0102	0404	0202	0104	0101	0404	0202	0204	0304	0202	0303	0202	0101	0204	0103	0304	0304	0101	0202	0103	0202	0000	0101	0202	0202	0204	0204	0202	0404	0103	0404	0101	0404	0404	0404	0202	0303	0303	0404	0103	0303	0101	0000	0204	0202	0404	0102	0000	0303	0303	0404	0102	0000	0303	0000	0202	0304	0404	0203	0101	0404	0303	0103	0202	0000	0202	0103	0203	0404	0000	0304	0204	0103	0000	0202	0404	0103	0303	0101	0303	0303	0404	0202	0101	0404	0202	0102	0202	0404	0202	0103	0304	0303	0000	0204	0303	0103	0103	0303	0404	0202	0404	0202	0204	0000	0404	0103	0101	0202	0202	0303	0303	0101	0000	0101	0104	0303	0404	0204	0103	0202	0404	0101	0404	0202	0303	0303	0303	0203	0102	0404	0404	0404	0303	0103	0202	0101	0404	0202	0303	0303	0404	0101	0101	0103	0304	0101	0101	0101	0103	0101	0202	0303	0204	0101	0404	0404	0000	0303	0203	0404	0404	0404	0202	0404	0101	0304	0404	0404	0202	0303	0202	0101	0104	0104	0404	0202	0304	0404	0404	0202	0404	0101	0304	0303	0103	0000	0404	0404	0101	0101	0303	0202	0204	0101	0404	0101	0204	0204	0101	0303	0404	0104	0202	0303	0404	0101	0101	0204	0204	0101	0404	0202	0303	0404	0303	0303	0202	0303	0204	0204	0204	0104	0404	0204	0101	0102	0404	0303	0204	0103	0404	0101	0303	0404	0404	0203	0304	0404	0101	0203	0304	0202	0303	0202	0202	0303	0000	0101	0404	0202	0103	0101	0104	0304	0202	0101	0404	0101	0303	0101	0202	0103	0101	0102	0404	0303	0101	0404	0202	0404	0304	0404	0103	0102	0202	0202	0202	0203	0202	0101	0304	0103	0000	0304	0101	0303	0202	0101	0101	0404	0000	0103	0101	0404	0202	0103	0304	0101	0103	0404	0101	0404	0102	0202	0303	0303	0404	0101	0101	0303	0101	0202	0404	0303	0404	0404	0000	0204	0102	0204	0104	0304	0202	0101	0303	0404	0101	0404	0404	0404	0103	0303	0202	0202	0303	0102	0404	0101	0203	0303	0204	0202	0404	0000	0202	0404	0102	0101	0202	0303	0103	0104	0104	0304	0404	0202	0000	0101	0101	0101	0202	0104	0000	0000	0404	0101	0203	0103	0202	0303	0404	0304	0104	0104	0404	0304	0202	0303	0304	0204	0404	0304	0303	0102	0202	0101	0303	0303	0404	0303	0303	0102	0304	0104	0101	0202	0202	0303	0103	0404	0404	0202	0101	0101	0101	0202	0202	0404	0103	0404	0404	0202	0404	0204	0101	0404	0000	0204	0204	0204	0103	0202	0202	0304	0101	0202	0404	0304	0202	0101	0104	0304	0202	0303	0204	0204	0202	0204	0000	0101	0404	0101	0303	0404	0202	0202	0101	0404	0202	0304	0404	0202	0404	0202	0404	0101	0303	0303	0101	0203	0303	0000	0103	0303	0102	0303	0101	0101	0102	0202	0202	0101	0101	0202	0202	0304	0202	0202	0303	0101	0404	0202	0404	0404	0404	0303	0101	0101	0303	0101	0101	0103	0103	0101	0404	0202	0101	0202	0000	0102	0204	0000	0404	0303	0404	0000	0101	0202	0102	0103	0204	0101	0303	0404	0404	0303	0000	0204	0204	0303	0103	0104	0000	0103	0101	0103	0103	0303	0303	0101	0303	0404	0103	0101	0204	0101	0202	0404	0303	0202	0101	0202	0303	0202	0303	0404	0104	0202	0204	0101	0303	0303	0303	0104	0303	0103	0404	0102	0404	0000	0303	0304	0102	0103	0202	0303	0203	0303	0303	0202	0202	0103	0101	0000	0303	0404	0404	0304	0404	0103	0202	0404	0204	0103	0101	0101	0101	0303	0303	0304	0303	0104	0101	0404	0404	0104	0000	0404	0202	0000	0204	0303	0404	0203	0202	0404	0202	0202	0101	0404	0101	0304	0101	0104	0000	0101	0204	0303	0303	0101	0202	0404	0204	0101	0202	0202	0202	0303	0204	0303	0202	0202	0404	0000	0404	0404	0000	0101	0103	0304	0404	0404	0101	0204	0101	0404	0304	0204	0404	0101	0101	0101	0102	0202	0303	0404	0101	0303	0102	0202	0204	0404	0101	0204	0101	0304	0202	0303	0404	0104	0102	0000	0102	0404	0304	0303	0303	0103	0101	0204	0101	0404	0404	0303	0404	0202	0000	0404	0202	0303	0202	0202	0104	0202	0404	0404	0303	0202	0202	0303	0203	0000	0202	0404	0404	0404	0101	0404	0202	0202	0204	0101	0202	0103	0404	0404	0404	0202	0101	0202	0303	0000	0303	0202	0103	0303	0202	0101	0203	0101	0404	0204	0202	0303	0303	0303	0102	0404	0204	0101	0304	0404	0204	0202	0202	0303	0404	0303	0103	0202	0204	0103	0101	0202	0202	0103	0404	0202	0304	0303	0304	0304	0404	0404	0404	0102	0202	0303	0404	0303	0102	0202	0101	0202	0303	0202	0103	0103	0202	0101	0202	0202	0101	0303	0103	0303	0204	0404	0303	0404	0102	0202	0101	0303	0101	0404	0204	0101	0303	0202	0303	0103	0303	0202	0303	0104	0202	0202	0303	0202	0103	0303	0404	0303	0304	0103	0303	0404	0000	0102	0202	0303	0303	0202	0404	0304	0404	0204	0104	0404	0404	0101	0303	0104	0303	0404	0101	0202	0303	0303	0303	0202	0404	0303	0101	0303	0101	0404	0304	0103	0404	0204	0101	0404	0202	0104	0204	0202	0404	0404	0102	0303	0204	0202	0303	0303	0303	0404	0404	0204	0202	0303	0404	0404	0304	0404	0101	0404	0202	0101	0202	0404	0303	0404	0404	0202	0101	0103	0101	0103	0204	0101	0103	0303	0101	0404	0101	0404	0202	0404	0404	0104	0404	0101	0101	0101	0101	0202	0202	0304	0303	0000	0202	0000	0303	0404	0101	0404	0303	0000	0202	0303	0000	0104	0202	0404	0103	0303	0404	0204	0202	0202	0303	0101	0404	0103	0303	0303	0202	0202	0303	0101	0101	0404	0303	0202	0204	0303	0404	0303	0303	0303	0303	0202	0404	0101	0000	0404	0103	0204	0404	0101	0304	0404	0202	0202	0304	0203	0202	0202	0204	0202	0404	0202	0202	0303	0102	0303	0202	0101	0000	0202	0404	0103	0304	0404	0101	0303	0202	0103	0303	0000	0202	0103	0000	0204	0404	0101	0102	0101	0101	0103	0101	0102	0103	0404	0304	0101	0202	0101	0101	0204	0303	0101	0101	0101	0202	0202	0202	0304	0404	0303	0000	0404	0202	0202	0404	0101	0102	0404	0202	0404	0303	0303	0203	0404	0202	0202	0101	0303	0103	0101	0404	0103	0103	0303	0101	0101	0000	0101	0103	0202	0304	0202	0103	0202	0204	0203	0303	0303	0102	0304	0103	0202	0202	0101	0404	0202	0303	0404	0404	0202	0000	0104	0103	0102	0103	0404	0101	0404	0101	0303	0103	0404	0103	0103	0102	0204	0204	0303	0404	0101	0404	0103	0204	0203	0404	0103	0303	0404	0101	0303	0202	0104	0202	0303	0204	0204	0102	0404	0202	0102	0101	0303	0303	0103	0101	0204	0303	0303	0404	0101	0404	0103	0202	0204	0202	0204	0202	0303	0303	0102	0103	0101	0202	0304	0304	0303	0103	0101	0404	0104	0303	0303	0303	0304	0204	0404	0404	0102	0101	0202	0303	0303	0404	0101	0202	0101	0303	0101	0404	0202	0101	0202	0202	0202	0204	0303	0102	0204	0103	0101	0103	0202	0203	0303	0303	0202	0303	0101	0202	0404	0404	0404	0101	0303	0303	0202	0102	0404	0404	0304	0303	0103	0404	0404	0303	0101	0404	0304	0202	0304	0404	0202	0203	0303	0103	0202	0101	0104	0204	0202	0303	0404	0404	0303	0303	0202	0404	0204	0202	0304	0102	0104	0303	0303	0304	0303	0202	0202	0202	0204	0202	0202	0204	0404	0101	0204	0404	0404	0304	0103	0202	0303	0202	0103	0101	0104	0202	0404	0204	0103	0101	0304	0102	0404	0101	0303	0303	0404	0101	0101	0101	0303	0202	0202	0202	0202	0404	0303	0103	0202	0103	0103	0102	0404	0404	0404	0404	0103	0303	0202	0000	0303	0404	0304	0404	0303	0404	0304	0303	0204	0404	0101	0101	0204	0404	0303	0103	0303	0204	0404	0202	0202	0101	0404	0404	0202	0404	0202	0204	0103	0000	0202	0303	0404	0304	0404	0104	0404	0000	0103	0404	0202	0303	0404	0104	0204	0303	0103	0104	0202	0404	0304	0101	0202	0101	0303	0303	0404	0103	0303	0101	0202	0304	0000	0101	0404	0404	0304	0101	0303	0101	0404	0202	0103	0102	0404	0203	0000	0101	0303	0404	0304	0202	0103	0202	0303	0202	0404	0101	0404	0303	0304	0202	0101	0404	0202	0303	0101	0404	0103	0202	0202	0304	0404	0303	0204	0202	0202	0101	0204	0101	0104	0202	0202	0204	0404	0101	0101	0202	0101	0101	0102	0304	0102	0101	0202	0404	0404	0304	0101	0104	0303	0303	0202	0404	0204	0101	0101	0101	0303	0204	0202	0202	0404	0303	0203	0102	0103	0303	0104	0303	0404	0104	0204	0202	0303	0202	0202	0303	0304	0404	0202	0101	0203	0202	0202	0404	0404	0303	0304	0404	0404	0404	0102	0202	0103	0204	0101	0404	0404	0103	0101	0304	0404	0101	0404	0202	0303	0202	0303	0303	0101	0204	0101	0404	0303	0303	0101	0303	0103	0101	0202	0202	0404	0404	0101	0404	0404	0101	0303	0303	0404	0303	0303	0102	0202	0303	0202	0202	0202	0204	0101	0303	0303	0103	0404	0204	0304	0202	0303	0202	0101	0204	0101	0303	0000	0404	0204	0404	0102	0202	0000	0303	0304	0404	0101	0202	0303	0304	0204	0202	0103	0304	0202	0404	0404	0303	0303	0202	0204	0303	0404	0303	0404	0303	0404	0303	0103	0404	0304	0103	0303	0101	0404	0404	0202	0101	0202	0303	0303	0404	0303	0404	0104	0303	0103	0101	0102	0303	0404	0303	0404	0404	0204	0404	0203	0101	0404	0104	0303	0303	0103	0404	0000	0204	0202	0204	0101	0101	0303	0404	0404	0102	0103	0104	0101	0303	0404	0101	0303	0204	0101	0404	0000	0303	0101	0101	0101	0304	0000	0202	0404	0103	0404	0303	0303	0304	0202	0404	0202	0404	0404	0000	0202	0202	0404	0202	0204	0304	0102	0404	0404	0101	0303	0404	0304	0303	0304	0404	0204	0101	0000	0204	0101	0101	0404	0203	0103	0404	0104	0404	0202	0202	0101	0202	0204	0404	0304	0304	0404	0102	0304	0202	0101	0404	0204	0202	0203	0101	0202	0204	0203	0303	0000	0202	0204	0101	0204	0303	0204	0204	0202	0102	0000	0103	0303	0303	0204	0000	0204	0101	0000	0102	0204	0202	0204	0404	0101	0202	0204	0101	0204	0202	0101	0101	0202
OneEAGL10AAN_0524,	0404	0104	0204	0404	0101	0101	0404	0404	0303	0404	0303	0303	0202	0404	0101	0404	0104	0204	0101	0304	0202	0204	0104	0304	0202	0404	0000	0303	0104	0101	0404	0303	0303	0204	0404	0404	0000	0000	0104	0203	0101	0101	0000	0104	0303	0101	0204	0303	0101	0104	0000	0000	0303	0304	0404	0404	0203	0204	0101	0303	0102	0303	0101	0202	0404	0404	0101	0404	0202	0204	0101	0202	0103	0303	0101	0303	0101	0101	0404	0404	0303	0000	0101	0101	0101	0303	0101	0204	0404	0101	0303	0000	0202	0303	0204	0103	0404	0204	0303	0101	0303	0000	0404	0303	0202	0303	0000	0303	0303	0103	0404	0202	0404	0101	0104	0404	0101	0304	0303	0303	0303	0303	0202	0101	0202	0404	0103	0000	0102	0101	0202	0104	0104	0204	0304	0404	0404	0102	0101	0202	0404	0103	0404	0101	0101	0303	0202	0404	0000	0104	0102	0304	0202	0000	0303	0404	0000	0304	0303	0303	0202	0304	0202	0404	0202	0203	0102	0101	0404	0303	0404	0202	0304	0102	0303	0202	0202	0000	0104	0404	0404	0101	0404	0000	0101	0204	0203	0404	0202	0304	0103	0101	0404	0101	0101	0303	0202	0103	0104	0202	0103	0103	0000	0103	0303	0404	0101	0202	0101	0304	0204	0404	0103	0000	0204	0204	0204	0101	0103	0101	0102	0303	0204	0304	0101	0404	0202	0204	0304	0303	0000	0202	0303	0303	0204	0103	0000	0304	0404	0303	0101	0404	0303	0202	0404	0000	0202	0204	0204	0101	0204	0404	0103	0101	0202	0202	0303	0103	0103	0204	0303	0202	0000	0000	0202	0404	0101	0404	0000	0404	0000	0304	0304	0101	0304	0104	0204	0404	0101	0303	0404	0404	0204	0202	0304	0202	0103	0101	0202	0203	0404	0102	0202	0101	0304	0103	0000	0101	0303	0203	0404	0303	0202	0000	0103	0101	0303	0202	0404	0101	0303	0202	0101	0104	0303	0101	0101	0204	0101	0202	0101	0101	0104	0202	0204	0304	0104	0102	0000	0303	0102	0101	0101	0404	0202	0304	0404	0304	0103	0404	0204	0104	0202	0101	0101	0202	0202	0303	0203	0304	0303	0303	0404	0204	0000	0101	0404	0404	0404	0103	0104	0303	0103	0101	0404	0404	0303	0303	0000	0202	0000	0303	0303	0404	0202	0304	0304	0202	0203	0202	0103	0304	0404	0202	0202	0202	0304	0204	0202	0303	0202	0104	0404	0000	0101	0303	0404	0202	0000	0404	0304	0000	0101	0202	0101	0104	0404	0404	0404	0404	0303	0202	0304	0303	0303	0304	0000	0404	0103	0202	0404	0103	0202	0303	0000	0204	0202	0202	0304	0203	0303	0204	0103	0404	0202	0000	0102	0404	0303	0303	0303	0202	0303	0404	0204	0103	0101	0404	0404	0101	0204	0104	0204	0202	0304	0204	0404	0404	0000	0303	0303	0202	0204	0000	0303	0102	0204	0404	0304	0103	0101	0000	0304	0303	0303	0303	0204	0202	0202	0101	0101	0404	0404	0101	0404	0101	0303	0101	0303	0103	0101	0204	0303	0304	0202	0404	0000	0404	0404	0304	0101	0404	0202	0204	0000	0203	0404	0000	0304	0202	0204	0404	0202	0000	0204	0000	0303	0304	0303	0103	0303	0202	0101	0202	0202	0104	0101	0304	0404	0102	0204	0303	0303	0204	0103	0404	0404	0304	0404	0303	0304	0101	0204	0303	0101	0404	0102	0404	0202	0103	0404	0304	0304	0304	0304	0000	0101	0204	0404	0404	0103	0204	0103	0304	0204	0202	0101	0202	0204	0202	0101	0202	0101	0202	0202	0404	0303	0404	0102	0404	0404	0303	0101	0202	0202	0404	0103	0101	0101	0404	0104	0204	0101	0202	0404	0101	0303	0103	0202	0204	0404	0202	0204	0404	0204	0404	0202	0103	0303	0204	0304	0202	0101	0204	0404	0304	0404	0404	0404	0404	0204	0303	0000	0101	0101	0202	0204	0202	0202	0204	0304	0404	0101	0304	0404	0101	0204	0104	0202	0101	0204	0404	0000	0103	0303	0404	0303	0202	0303	0204	0101	0204	0204	0203	0202	0404	0101	0101	0303	0303	0202	0202	0204	0404	0101	0404	0103	0404	0303	0101	0202	0102	0303	0303	0304	0404	0204	0101	0204	0204	0404	0000	0101	0202	0304	0101	0101	0404	0102	0101	0303	0204	0404	0304	0000	0404	0404	0202	0203	0101	0202	0404	0101	0204	0102	0303	0203	0303	0404	0303	0204	0101	0101	0103	0202	0000	0303	0000	0102	0202	0303	0304	0303	0104	0202	0202	0103	0101	0404	0304	0303	0102	0202	0202	0101	0101	0102	0303	0000	0404	0303	0404	0202	0101	0104	0202	0303	0304	0101	0101	0304	0202	0202	0101	0404	0102	0404	0204	0203	0303	0404	0404	0202	0104	0404	0303	0404	0103	0203	0204	0101	0101	0303	0000	0404	0202	0303	0202	0304	0103	0303	0102	0404	0204	0102	0404	0103	0404	0303	0103	0103	0404	0202	0101	0202	0202	0404	0104	0304	0303	0103	0304	0304	0102	0303	0303	0202	0303	0304	0202	0203	0304	0101	0103	0202	0101	0404	0404	0303	0000	0102	0000	0303	0104	0102	0104	0202	0404	0303	0103	0303	0304	0303	0303	0304	0204	0303	0101	0101	0104	0304	0104	0101	0104	0404	0404	0202	0000	0202	0203	0304	0202	0303	0104	0102	0103	0404	0000	0303	0303	0404	0404	0102	0101	0101	0000	0103	0404	0202	0303	0304	0304	0404	0103	0303	0303	0202	0101	0202	0101	0202	0303	0102	0000	0101	0204	0202	0404	0101	0404	0202	0204	0304	0202	0303	0202	0000	0404	0103	0303	0303	0101	0202	0103	0204	0404	0101	0204	0102	0202	0404	0202	0404	0103	0404	0102	0404	0202	0304	0202	0303	0103	0404	0103	0103	0000	0101	0404	0202	0000	0102	0404	0303	0101	0404	0102	0404	0303	0202	0202	0404	0404	0203	0104	0404	0101	0101	0202	0404	0202	0303	0202	0404	0404	0404	0202	0103	0202	0203	0204	0103	0202	0101	0303	0103	0404	0202	0102	0404	0102	0101	0204	0404	0202	0303	0404	0304	0404	0204	0303	0103	0101	0303	0000	0202	0404	0202	0204	0404	0404	0103	0000	0202	0204	0303	0303	0101	0101	0101	0101	0103	0202	0202	0303	0102	0404	0103	0404	0202	0303	0103	0404	0203	0101	0404	0404	0304	0303	0103	0202	0101	0000	0102	0103	0000	0404	0101	0101	0101	0304	0102	0101	0103	0303	0303	0202	0000	0204	0102	0304	0404	0304	0303	0203	0404	0000	0404	0202	0404	0101	0404	0404	0404	0202	0303	0202	0104	0404	0404	0104	0202	0404	0404	0404	0204	0404	0103	0304	0101	0103	0101	0404	0404	0104	0101	0303	0202	0202	0102	0404	0103	0202	0202	0303	0303	0304	0104	0102	0303	0204	0102	0101	0404	0202	0101	0304	0202	0303	0304	0303	0303	0202	0404	0204	0404	0204	0000	0404	0202	0103	0202	0404	0304	0202	0103	0404	0102	0000	0404	0404	0202	0000	0404	0000	0203	0303	0102	0303	0102	0202	0303	0101	0000	0404	0102	0103	0101	0104	0303	0202	0202	0304	0102	0303	0101	0204	0000	0102	0102	0404	0303	0404	0404	0303	0404	0404	0404	0303	0102	0202	0204	0202	0203	0102	0101	0303	0303	0202	0404	0101	0303	0202	0103	0101	0404	0000	0101	0103	0303	0202	0303	0404	0101	0103	0404	0303	0404	0202	0000	0304	0202	0404	0101	0303	0303	0103	0404	0404	0101	0404	0404	0103	0000	0102	0204	0404	0404	0202	0101	0303	0303	0103	0404	0303	0404	0103	0000	0202	0204	0103	0202	0404	0101	0303	0303	0204	0404	0404	0404	0202	0404	0102	0101	0102	0203	0303	0101	0101	0304	0304	0202	0404	0103	0101	0101	0204	0404	0000	0104	0404	0102	0303	0101	0404	0303	0404	0304	0101	0104	0404	0404	0203	0303	0303	0404	0404	0404	0303	0102	0204	0102	0303	0303	0304	0103	0303	0101	0000	0104	0404	0000	0404	0303	0103	0404	0404	0000	0101	0103	0101	0204	0202	0101	0103	0404	0404	0202	0404	0204	0202	0404	0404	0202	0204	0202	0103	0202	0202	0404	0103	0202	0204	0304	0202	0101	0404	0303	0202	0101	0204	0204	0102	0204	0303	0101	0404	0102	0103	0404	0202	0202	0101	0204	0202	0304	0404	0202	0404	0202	0404	0000	0303	0303	0000	0303	0103	0404	0103	0303	0102	0103	0303	0101	0102	0202	0204	0102	0103	0202	0202	0404	0202	0202	0103	0101	0404	0202	0304	0304	0000	0303	0000	0103	0303	0104	0000	0303	0103	0103	0404	0202	0103	0102	0404	0102	0204	0101	0101	0103	0404	0304	0101	0202	0101	0103	0404	0101	0303	0304	0304	0404	0101	0202	0404	0303	0103	0104	0104	0103	0103	0303	0103	0103	0303	0102	0303	0404	0101	0103	0404	0101	0202	0404	0303	0202	0102	0202	0103	0202	0303	0000	0101	0202	0404	0404	0303	0304	0303	0101	0103	0103	0404	0000	0404	0404	0103	0304	0102	0303	0101	0203	0203	0000	0303	0202	0202	0103	0000	0202	0303	0404	0000	0304	0404	0303	0202	0404	0204	0103	0101	0101	0202	0303	0103	0303	0303	0101	0000	0204	0404	0101	0404	0404	0404	0000	0000	0303	0404	0000	0202	0404	0000	0202	0101	0404	0101	0304	0101	0101	0404	0102	0202	0103	0103	0101	0202	0404	0204	0101	0202	0203	0404	0303	0202	0000	0204	0202	0404	0404	0304	0404	0303	0101	0103	0404	0404	0404	0101	0204	0101	0303	0000	0000	0404	0103	0101	0101	0101	0202	0303	0404	0101	0303	0202	0000	0204	0404	0101	0202	0101	0404	0202	0303	0404	0404	0102	0202	0202	0303	0304	0303	0303	0101	0101	0404	0101	0404	0404	0303	0404	0202	0404	0404	0202	0303	0202	0204	0101	0202	0404	0303	0304	0203	0202	0103	0203	0202	0203	0404	0303	0404	0103	0404	0203	0000	0202	0303	0204	0103	0404	0202	0104	0202	0101	0204	0304	0404	0303	0202	0103	0103	0102	0101	0203	0104	0404	0204	0404	0303	0303	0103	0102	0404	0000	0103	0304	0204	0204	0101	0203	0103	0404	0303	0103	0204	0404	0103	0103	0000	0204	0103	0404	0204	0404	0303	0404	0304	0404	0404	0404	0202	0204	0303	0404	0303	0202	0404	0101	0202	0303	0203	0303	0103	0202	0101	0202	0202	0404	0303	0101	0303	0202	0202	0303	0404	0102	0204	0103	0304	0202	0404	0202	0101	0303	0102	0303	0103	0404	0202	0303	0404	0202	0203	0103	0202	0101	0101	0404	0303	0404	0101	0304	0303	0404	0102	0202	0404	0404	0202	0104	0404	0204	0204	0104	0404	0404	0101	0303	0101	0304	0404	0101	0202	0303	0101	0303	0202	0000	0303	0101	0000	0101	0404	0304	0103	0000	0204	0101	0204	0204	0104	0202	0202	0204	0204	0202	0303	0204	0202	0303	0303	0303	0404	0304	0204	0202	0303	0404	0104	0304	0000	0202	0204	0202	0101	0204	0204	0303	0304	0404	0202	0103	0303	0101	0103	0202	0101	0000	0303	0101	0304	0101	0000	0202	0404	0204	0101	0404	0000	0103	0202	0103	0404	0102	0404	0404	0202	0202	0304	0304	0404	0101	0204	0303	0404	0202	0203	0000	0101	0101	0304	0303	0303	0404	0204	0202	0204	0303	0303	0404	0103	0203	0303	0000	0202	0304	0101	0101	0404	0103	0101	0204	0303	0000	0303	0103	0103	0103	0204	0304	0101	0101	0404	0101	0404	0404	0102	0303	0404	0000	0202	0304	0303	0202	0202	0404	0404	0000	0203	0202	0103	0101	0103	0202	0101	0000	0404	0303	0103	0404	0404	0102	0303	0202	0103	0103	0404	0202	0303	0102	0404	0104	0101	0102	0103	0101	0103	0101	0102	0303	0304	0304	0101	0202	0000	0000	0202	0303	0101	0101	0101	0202	0202	0202	0304	0404	0303	0404	0404	0202	0404	0404	0101	0101	0404	0204	0204	0103	0303	0202	0104	0202	0202	0103	0303	0103	0101	0404	0101	0303	0101	0101	0103	0202	0101	0000	0204	0303	0102	0103	0202	0404	0203	0000	0303	0202	0404	0303	0202	0202	0000	0404	0203	0303	0404	0000	0202	0101	0101	0103	0202	0303	0404	0101	0204	0103	0303	0103	0104	0303	0101	0102	0404	0404	0303	0404	0103	0304	0103	0202	0203	0204	0103	0304	0404	0102	0303	0202	0104	0000	0404	0404	0204	0202	0404	0202	0102	0104	0303	0103	0303	0101	0202	0303	0101	0404	0101	0304	0101	0202	0404	0101	0000	0202	0203	0303	0101	0101	0103	0202	0304	0404	0303	0103	0101	0000	0000	0203	0103	0103	0404	0404	0404	0404	0101	0101	0202	0303	0103	0404	0103	0000	0101	0103	0101	0104	0202	0104	0202	0204	0204	0404	0303	0101	0204	0103	0101	0303	0404	0303	0203	0303	0202	0000	0202	0102	0303	0404	0000	0103	0303	0303	0102	0000	0303	0404	0000	0303	0103	0000	0404	0303	0101	0104	0304	0204	0303	0404	0204	0202	0404	0103	0202	0101	0404	0204	0202	0304	0404	0304	0303	0304	0202	0304	0204	0202	0303	0202	0104	0101	0101	0404	0303	0404	0102	0202	0404	0204	0202	0204	0104	0101	0202	0404	0303	0303	0103	0204	0304	0404	0303	0101	0101	0204	0404	0204	0101	0101	0404	0102	0404	0101	0404	0303	0104	0101	0101	0303	0103	0102	0202	0404	0202	0404	0303	0101	0202	0101	0303	0101	0202	0101	0404	0104	0101	0303	0303	0204	0303	0404	0404	0204	0303	0000	0000	0303	0202	0404	0104	0101	0204	0202	0303	0303	0304	0204	0000	0202	0202	0101	0304	0104	0202	0404	0203	0204	0303	0404	0204	0103	0404	0000	0404	0104	0404	0103	0103	0404	0204	0101	0404	0404	0202	0303	0303	0404	0202	0404	0404	0101	0101	0102	0303	0103	0204	0303	0303	0303	0204	0404	0103	0103	0404	0104	0000	0202	0103	0303	0404	0202	0101	0202	0404	0202	0101	0103	0303	0404	0303	0202	0103	0202	0303	0204	0404	0101	0404	0203	0404	0202	0101	0404	0102	0303	0103	0404	0303	0202	0203	0303	0000	0103	0204	0202	0202	0101	0202	0102	0404	0000	0202	0204	0304	0202	0101	0202	0103	0101	0202	0404	0101	0303	0101	0404	0404	0404	0101	0101	0303	0303	0000	0404	0404	0101	0101	0101	0000	0204	0202	0102	0404	0303	0202	0202	0103	0303	0104	0103	0404	0104	0204	0202	0000	0202	0303	0303	0303	0404	0404	0101	0000	0102	0203	0404	0404	0303	0304	0404	0404	0304	0102	0202	0103	0404	0101	0204	0404	0303	0101	0303	0000	0101	0204	0204	0103	0202	0303	0101	0102	0202	0101	0404	0303	0303	0103	0103	0101	0104	0202	0202	0404	0404	0102	0404	0104	0101	0303	0303	0104	0203	0303	0202	0204	0303	0202	0204	0202	0204	0104	0304	0303	0103	0101	0404	0000	0203	0303	0202	0101	0204	0101	0303	0101	0000	0202	0404	0102	0202	0202	0303	0304	0404	0000	0000	0303	0404	0202	0202	0103	0304	0202	0404	0404	0103	0303	0202	0204	0304	0404	0303	0404	0303	0404	0303	0000	0404	0304	0101	0303	0102	0104	0404	0404	0202	0202	0103	0000	0000	0303	0104	0104	0303	0103	0101	0202	0303	0404	0303	0404	0204	0204	0304	0303	0101	0404	0104	0303	0303	0303	0404	0103	0000	0202	0204	0101	0104	0303	0404	0000	0202	0103	0101	0101	0303	0404	0102	0303	0204	0104	0101	0000	0303	0101	0101	0101	0303	0404	0204	0404	0103	0404	0000	0303	0404	0102	0304	0204	0104	0304	0404	0202	0202	0404	0202	0202	0000	0102	0204	0404	0101	0103	0202	0404	0000	0304	0404	0404	0101	0202	0204	0102	0102	0000	0202	0000	0304	0104	0202	0202	0202	0103	0202	0202	0304	0304	0303	0404	0102	0303	0202	0101	0404	0204	0101	0203	0101	0102	0202	0000	0303	0404	0000	0404	0101	0204	0304	0202	0404	0102	0102	0203	0103	0103	0203	0404	0204	0204	0000	0000	0102	0404	0202	0404	0404	0101	0202	0204	0000	0204	0204	0101	0103	0204
OneEAGL10AAN_0571,	0404	0404	0404	0404	0000	0101	0204	0404	0103	0404	0303	0303	0202	0303	0101	0404	0404	0202	0202	0304	0202	0204	0404	0303	0202	0304	0304	0303	0101	0101	0000	0303	0303	0202	0404	0202	0303	0104	0104	0202	0103	0101	0102	0104	0303	0101	0404	0303	0101	0104	0103	0303	0303	0304	0304	0404	0202	0404	0101	0303	0102	0103	0101	0404	0303	0304	0303	0404	0202	0204	0101	0202	0101	0303	0104	0303	0101	0101	0404	0404	0303	0202	0101	0101	0104	0303	0103	0404	0404	0101	0000	0102	0204	0000	0202	0101	0304	0204	0303	0101	0303	0204	0404	0303	0102	0303	0303	0103	0103	0101	0202	0202	0404	0102	0101	0404	0101	0000	0303	0101	0203	0303	0202	0104	0202	0404	0101	0404	0102	0103	0202	0104	0101	0404	0303	0101	0101	0101	0101	0203	0404	0303	0204	0101	0101	0303	0202	0404	0204	0104	0102	0304	0202	0204	0303	0202	0304	0000	0303	0303	0202	0304	0202	0404	0202	0303	0102	0102	0304	0203	0304	0202	0304	0102	0101	0202	0202	0204	0104	0404	0404	0101	0404	0204	0101	0204	0203	0404	0202	0404	0303	0102	0404	0101	0101	0303	0204	0303	0104	0202	0103	0101	0404	0101	0303	0404	0303	0204	0000	0303	0202	0404	0101	0404	0404	0204	0204	0101	0103	0000	0101	0303	0404	0404	0303	0404	0204	0404	0304	0303	0101	0202	0303	0303	0202	0103	0000	0404	0404	0303	0303	0404	0303	0202	0404	0203	0404	0202	0204	0101	0204	0204	0103	0103	0204	0404	0101	0103	0303	0202	0303	0202	0000	0101	0204	0404	0104	0404	0203	0304	0404	0304	0304	0101	0304	0404	0404	0304	0102	0303	0304	0104	0404	0404	0304	0202	0103	0303	0101	0000	0404	0102	0102	0101	0304	0103	0202	0101	0303	0303	0404	0304	0204	0202	0103	0101	0303	0202	0304	0102	0304	0404	0101	0404	0303	0104	0101	0404	0101	0202	0101	0101	0104	0202	0404	0304	0104	0102	0303	0404	0102	0303	0101	0000	0203	0404	0304	0304	0303	0404	0202	0104	0202	0101	0000	0203	0102	0303	0303	0304	0304	0303	0204	0204	0104	0101	0204	0204	0404	0101	0101	0303	0101	0101	0404	0204	0303	0303	0304	0202	0202	0103	0303	0404	0202	0304	0304	0404	0303	0102	0303	0304	0404	0202	0202	0202	0304	0202	0202	0303	0203	0104	0204	0303	0101	0303	0404	0102	0204	0404	0303	0404	0101	0204	0404	0404	0404	0204	0404	0101	0101	0102	0404	0303	0103	0303	0404	0404	0101	0202	0104	0103	0203	0103	0202	0404	0203	0202	0404	0202	0303	0204	0103	0404	0202	0103	0202	0204	0103	0304	0303	0202	0103	0404	0204	0101	0101	0304	0304	0101	0204	0404	0202	0202	0304	0202	0404	0404	0202	0303	0103	0202	0404	0304	0103	0102	0202	0404	0304	0103	0101	0204	0303	0103	0303	0303	0204	0202	0204	0202	0103	0204	0404	0101	0304	0101	0203	0101	0304	0101	0101	0204	0000	0304	0202	0404	0303	0404	0404	0304	0101	0404	0202	0204	0404	0203	0303	0204	0303	0202	0204	0101	0202	0000	0404	0104	0303	0404	0202	0103	0303	0202	0101	0202	0202	0404	0101	0303	0404	0102	0404	0303	0303	0204	0103	0304	0404	0304	0202	0101	0000	0104	0404	0000	0101	0304	0202	0204	0000	0103	0404	0304	0304	0304	0304	0204	0102	0204	0404	0304	0101	0202	0101	0404	0204	0202	0000	0101	0204	0202	0101	0203	0101	0202	0202	0304	0303	0304	0102	0204	0404	0103	0101	0202	0202	0404	0303	0101	0102	0304	0101	0404	0000	0102	0404	0101	0000	0103	0102	0404	0304	0202	0204	0304	0000	0304	0202	0101	0103	0202	0303	0202	0104	0204	0404	0303	0404	0000	0404	0000	0204	0303	0204	0103	0202	0303	0202	0202	0202	0204	0303	0404	0102	0303	0404	0101	0202	0101	0202	0101	0202	0404	0303	0103	0303	0101	0303	0204	0000	0404	0103	0202	0204	0202	0202	0404	0103	0303	0103	0303	0101	0101	0404	0404	0101	0404	0103	0000	0303	0101	0202	0101	0303	0103	0404	0304	0404	0101	0204	0202	0404	0404	0404	0204	0303	0101	0101	0304	0202	0101	0304	0000	0404	0304	0404	0202	0404	0102	0000	0101	0202	0404	0101	0204	0102	0304	0203	0303	0404	0303	0204	0103	0101	0103	0203	0304	0103	0204	0101	0203	0203	0303	0101	0104	0202	0202	0000	0101	0404	0303	0303	0102	0202	0000	0101	0101	0202	0303	0404	0404	0303	0404	0101	0101	0104	0204	0103	0303	0101	0101	0303	0202	0202	0101	0404	0102	0404	0404	0303	0303	0404	0202	0202	0404	0404	0303	0404	0303	0000	0202	0101	0101	0101	0000	0404	0202	0303	0202	0404	0103	0000	0202	0404	0204	0202	0204	0101	0404	0203	0101	0303	0404	0404	0101	0202	0204	0204	0101	0303	0101	0303	0304	0304	0101	0303	0404	0202	0404	0304	0102	0203	0404	0101	0101	0202	0101	0404	0404	0304	0304	0102	0101	0303	0104	0101	0404	0202	0202	0303	0303	0303	0304	0103	0303	0304	0204	0303	0101	0101	0104	0304	0104	0103	0101	0404	0404	0202	0304	0202	0303	0000	0404	0103	0104	0202	0303	0204	0404	0103	0303	0404	0404	0102	0101	0101	0103	0303	0303	0202	0303	0000	0404	0404	0101	0303	0303	0204	0103	0202	0101	0404	0303	0202	0304	0102	0204	0202	0404	0101	0204	0102	0202	0304	0202	0303	0204	0102	0404	0103	0303	0304	0101	0202	0103	0204	0404	0101	0204	0202	0404	0204	0202	0000	0103	0304	0101	0404	0202	0000	0202	0303	0103	0404	0103	0303	0101	0101	0404	0204	0104	0202	0404	0000	0103	0104	0102	0404	0103	0202	0202	0404	0404	0203	0104	0204	0303	0101	0203	0404	0202	0303	0303	0404	0404	0404	0202	0303	0202	0202	0404	0103	0203	0101	0203	0103	0404	0202	0102	0204	0202	0101	0204	0304	0202	0101	0404	0404	0404	0204	0304	0103	0103	0303	0104	0202	0404	0102	0204	0000	0404	0103	0102	0102	0204	0103	0303	0104	0101	0101	0101	0103	0202	0204	0303	0102	0404	0101	0404	0204	0103	0103	0000	0203	0101	0404	0204	0304	0303	0101	0204	0101	0000	0000	0103	0303	0000	0103	0103	0103	0304	0101	0101	0103	0303	0303	0204	0000	0404	0101	0404	0104	0304	0304	0203	0404	0104	0204	0202	0304	0101	0304	0404	0404	0202	0303	0203	0104	0404	0404	0104	0202	0303	0304	0404	0204	0204	0103	0404	0101	0103	0101	0404	0404	0101	0101	0103	0204	0000	0101	0404	0101	0202	0202	0303	0303	0304	0104	0102	0000	0204	0101	0101	0202	0404	0101	0000	0204	0303	0404	0303	0303	0202	0404	0202	0204	0204	0104	0404	0202	0103	0101	0404	0303	0202	0303	0404	0101	0303	0104	0404	0202	0404	0404	0102	0000	0303	0202	0303	0101	0204	0304	0101	0103	0404	0202	0303	0101	0104	0304	0202	0102	0000	0202	0103	0101	0204	0103	0101	0101	0404	0303	0404	0202	0202	0404	0404	0404	0103	0202	0202	0204	0202	0203	0102	0103	0303	0303	0204	0404	0101	0000	0202	0101	0303	0304	0202	0101	0103	0304	0202	0303	0404	0104	0103	0204	0303	0404	0202	0202	0303	0203	0404	0101	0303	0103	0101	0000	0404	0303	0404	0404	0103	0204	0202	0204	0404	0404	0202	0101	0303	0304	0103	0000	0303	0204	0303	0103	0202	0204	0103	0202	0404	0104	0303	0303	0202	0202	0304	0404	0202	0404	0101	0101	0202	0202	0103	0101	0000	0000	0404	0202	0304	0101	0101	0102	0204	0104	0103	0404	0204	0101	0303	0103	0404	0303	0404	0304	0404	0101	0404	0304	0202	0103	0303	0404	0404	0404	0303	0102	0202	0102	0203	0303	0404	0303	0303	0101	0404	0104	0101	0204	0404	0103	0303	0404	0404	0202	0103	0103	0102	0202	0202	0101	0303	0404	0304	0202	0404	0404	0202	0204	0404	0404	0204	0202	0103	0202	0204	0404	0101	0202	0204	0303	0202	0202	0104	0303	0202	0303	0204	0204	0102	0202	0303	0101	0404	0102	0103	0404	0202	0202	0103	0204	0202	0303	0404	0202	0404	0000	0404	0102	0303	0103	0101	0303	0303	0304	0303	0303	0101	0103	0101	0101	0101	0000	0204	0101	0101	0204	0202	0000	0202	0202	0303	0101	0404	0202	0404	0000	0000	0103	0103	0303	0303	0404	0101	0103	0303	0103	0404	0204	0101	0102	0404	0202	0202	0303	0104	0103	0000	0304	0101	0202	0101	0103	0404	0103	0303	0304	0404	0304	0404	0202	0204	0303	0103	0104	0404	0103	0303	0103	0103	0101	0103	0102	0303	0404	0000	0103	0204	0101	0000	0404	0103	0202	0202	0101	0103	0202	0303	0303	0101	0204	0000	0404	0303	0303	0303	0101	0303	0303	0404	0101	0404	0404	0303	0303	0101	0103	0202	0203	0203	0101	0304	0204	0102	0303	0103	0202	0303	0404	0404	0404	0404	0303	0202	0304	0202	0303	0103	0103	0202	0303	0303	0303	0303	0101	0103	0202	0404	0104	0404	0104	0404	0101	0404	0303	0404	0303	0404	0404	0303	0202	0101	0404	0101	0404	0303	0404	0404	0101	0204	0000	0303	0101	0202	0404	0204	0303	0202	0202	0202	0303	0202	0303	0202	0202	0204	0404	0404	0404	0103	0101	0303	0404	0404	0404	0101	0202	0101	0404	0404	0204	0304	0103	0101	0101	0102	0102	0203	0404	0101	0304	0202	0202	0202	0304	0102	0204	0101	0404	0202	0203	0204	0104	0101	0404	0202	0404	0404	0303	0304	0101	0103	0404	0102	0104	0404	0000	0000	0204	0404	0404	0202	0103	0404	0202	0101	0202	0404	0303	0303	0203	0202	0303	0303	0202	0202	0404	0404	0404	0303	0404	0203	0101	0202	0101	0202	0101	0404	0404	0404	0202	0101	0202	0303	0404	0303	0101	0303	0303	0202	0102	0203	0000	0404	0404	0404	0303	0103	0101	0202	0404	0000	0101	0304	0404	0202	0202	0202	0103	0304	0303	0101	0202	0204	0103	0103	0202	0202	0303	0404	0202	0404	0304	0304	0404	0404	0104	0404	0202	0404	0303	0404	0303	0102	0202	0101	0000	0304	0202	0303	0103	0102	0104	0202	0202	0404	0101	0101	0303	0000	0202	0303	0404	0000	0202	0101	0303	0102	0404	0202	0101	0303	0101	0303	0303	0404	0202	0103	0404	0202	0202	0303	0202	0101	0103	0404	0303	0404	0101	0303	0404	0404	0102	0102	0404	0304	0202	0104	0404	0000	0202	0404	0404	0404	0104	0000	0104	0303	0304	0102	0202	0303	0103	0103	0102	0404	0303	0101	0203	0102	0404	0404	0103	0303	0204	0101	0204	0202	0104	0204	0204	0404	0404	0102	0303	0204	0102	0303	0101	0303	0404	0304	0202	0202	0303	0304	0104	0304	0101	0102	0404	0404	0101	0202	0204	0303	0000	0404	0202	0101	0303	0103	0103	0202	0103	0303	0203	0101	0304	0104	0304	0202	0404	0404	0404	0202	0103	0103	0102	0101	0204	0102	0404	0404	0202	0202	0304	0303	0404	0103	0202	0101	0304	0202	0203	0101	0101	0202	0304	0101	0303	0404	0204	0202	0000	0103	0101	0404	0303	0303	0303	0202	0202	0304	0101	0000	0404	0303	0102	0202	0303	0404	0000	0303	0101	0103	0202	0404	0101	0102	0304	0103	0404	0404	0101	0303	0404	0204	0202	0304	0303	0202	0204	0404	0404	0404	0202	0202	0103	0202	0303	0202	0101	0000	0202	0304	0103	0404	0404	0102	0303	0202	0000	0103	0404	0202	0103	0202	0204	0104	0102	0102	0303	0101	0101	0101	0202	0303	0304	0303	0000	0000	0101	0101	0202	0101	0102	0000	0101	0204	0202	0202	0304	0304	0304	0404	0404	0202	0404	0404	0101	0102	0404	0202	0202	0103	0303	0203	0404	0101	0202	0103	0303	0103	0103	0304	0101	0101	0303	0404	0103	0202	0102	0303	0204	0303	0000	0303	0202	0404	0303	0304	0304	0202	0404	0303	0202	0202	0101	0404	0202	0000	0404	0404	0102	0101	0101	0103	0202	0103	0404	0101	0404	0103	0303	0103	0104	0303	0303	0202	0404	0404	0303	0404	0103	0303	0103	0202	0202	0202	0101	0303	0404	0102	0303	0202	0104	0202	0304	0204	0204	0101	0404	0202	0101	0404	0303	0000	0303	0101	0204	0103	0303	0204	0303	0404	0103	0202	0404	0101	0204	0204	0303	0304	0101	0103	0103	0202	0404	0304	0304	0103	0102	0404	0404	0303	0103	0103	0304	0204	0404	0404	0102	0101	0202	0303	0101	0404	0103	0202	0103	0103	0101	0404	0202	0404	0202	0202	0202	0404	0303	0102	0404	0101	0103	0103	0202	0303	0203	0303	0204	0304	0101	0202	0304	0404	0404	0101	0303	0101	0101	0202	0303	0404	0404	0303	0103	0404	0404	0303	0101	0104	0304	0202	0304	0304	0204	0203	0404	0103	0202	0101	0404	0404	0102	0303	0404	0304	0303	0404	0202	0304	0202	0303	0304	0202	0404	0101	0303	0404	0303	0202	0202	0202	0404	0202	0000	0204	0104	0102	0204	0204	0303	0303	0101	0202	0303	0204	0303	0101	0104	0202	0404	0404	0101	0000	0304	0202	0104	0101	0404	0303	0404	0101	0101	0103	0303	0202	0204	0204	0101	0104	0203	0101	0101	0103	0103	0000	0202	0101	0000	0101	0101	0303	0303	0204	0303	0404	0304	0202	0303	0404	0304	0303	0204	0000	0000	0000	0204	0404	0303	0303	0304	0204	0404	0204	0202	0104	0404	0104	0102	0404	0303	0204	0303	0404	0204	0103	0304	0404	0000	0104	0304	0303	0103	0104	0204	0101	0000	0101	0204	0103	0101	0104	0202	0404	0000	0103	0102	0101	0303	0103	0204	0103	0103	0303	0204	0304	0101	0103	0404	0404	0304	0101	0103	0101	0404	0202	0101	0202	0404	0202	0101	0103	0203	0404	0304	0000	0101	0202	0303	0202	0404	0303	0404	0303	0404	0204	0103	0304	0202	0303	0103	0404	0303	0202	0203	0303	0000	0103	0202	0202	0202	0101	0202	0202	0104	0202	0202	0202	0404	0000	0101	0202	0101	0303	0102	0000	0202	0303	0101	0000	0404	0000	0101	0101	0000	0303	0303	0404	0404	0101	0101	0101	0303	0404	0202	0202	0000	0103	0303	0202	0103	0303	0104	0303	0304	0104	0404	0202	0303	0204	0203	0303	0303	0304	0204	0101	0303	0102	0203	0404	0000	0303	0304	0000	0304	0404	0102	0202	0101	0404	0101	0202	0000	0103	0101	0303	0404	0101	0202	0202	0103	0202	0303	0103	0102	0202	0101	0404	0304	0303	0103	0303	0000	0404	0202	0202	0000	0000	0102	0204	0404	0101	0303	0303	0104	0203	0304	0202	0404	0303	0204	0202	0202	0204	0101	0303	0303	0103	0404	0202	0304	0203	0202	0202	0101	0204	0101	0303	0101	0404	0404	0404	0102	0202	0404	0103	0304	0404	0101	0203	0304	0404	0202	0202	0101	0304	0202	0204	0404	0101	0303	0202	0204	0303	0404	0000	0204	0103	0000	0103	0101	0404	0303	0103	0303	0202	0101	0404	0404	0102	0204	0103	0000	0304	0203	0404	0104	0303	0303	0101	0101	0103	0404	0303	0304	0404	0204	0000	0203	0101	0104	0101	0303	0303	0303	0404	0101	0204	0404	0204	0101	0101	0303	0404	0404	0102	0103	0101	0101	0303	0000	0101	0202	0204	0104	0101	0404	0303	0101	0103	0101	0304	0000	0404	0404	0101	0404	0103	0303	0404	0202	0404	0202	0104	0404	0404	0204	0202	0404	0204	0204	0304	0102	0404	0404	0103	0303	0204	0404	0404	0404	0303	0204	0101	0202	0202	0202	0101	0304	0000	0103	0000	0104	0204	0202	0202	0103	0203	0202	0303	0404	0304	0404	0102	0303	0202	0101	0404	0204	0102	0303	0101	0102	0202	0303	0103	0404	0202	0204	0101	0204	0304	0202	0000	0102	0102	0303	0303	0303	0203	0404	0404	0204	0000	0000	0102	0404	0202	0204	0204	0101	0202	0202	0101	0204	0202	0103	0103	0202
OneEAGL10AAN_0582,	0404	0104	0204	0404	0101	0102	0404	0404	0103	0304	0303	0303	0202	0404	0101	0404	0404	0202	0101	0303	0202	0404	0101	0000	0202	0404	0303	0203	0101	0103	0404	0303	0303	0202	0404	0204	0303	0104	0404	0203	0101	0101	0202	0404	0303	0101	0404	0303	0101	0104	0101	0103	0303	0304	0404	0404	0203	0404	0101	0303	0202	0303	0101	0204	0304	0404	0303	0404	0202	0404	0101	0202	0103	0303	0104	0303	0101	0103	0404	0404	0303	0202	0101	0101	0104	0303	0303	0204	0404	0101	0304	0202	0202	0303	0202	0303	0404	0204	0303	0101	0303	0204	0404	0103	0202	0103	0303	0303	0303	0303	0202	0202	0000	0102	0101	0404	0103	0404	0303	0101	0303	0303	0202	0104	0102	0404	0103	0304	0202	0103	0202	0104	0104	0404	0304	0404	0104	0102	0102	0202	0404	0303	0404	0102	0101	0303	0202	0404	0204	0104	0102	0303	0404	0202	0303	0404	0303	0304	0303	0303	0202	0404	0202	0404	0202	0303	0102	0101	0404	0000	0304	0102	0404	0102	0103	0202	0202	0404	0101	0404	0304	0101	0404	0404	0101	0404	0203	0404	0202	0404	0303	0202	0404	0101	0101	0303	0202	0103	0104	0202	0303	0103	0000	0303	0303	0304	0303	0202	0101	0304	0404	0404	0103	0404	0000	0204	0204	0101	0103	0101	0101	0000	0404	0304	0303	0404	0204	0204	0304	0000	0101	0202	0303	0303	0204	0103	0000	0404	0304	0303	0303	0304	0303	0102	0404	0202	0404	0404	0204	0101	0204	0202	0101	0103	0202	0404	0303	0103	0101	0202	0303	0202	0204	0101	0204	0404	0101	0404	0203	0404	0304	0304	0404	0102	0304	0404	0404	0404	0101	0303	0404	0404	0404	0202	0304	0102	0103	0303	0101	0203	0404	0102	0202	0101	0304	0101	0202	0103	0103	0203	0404	0303	0202	0202	0303	0103	0303	0202	0000	0101	0304	0204	0101	0104	0000	0101	0103	0204	0000	0202	0101	0104	0104	0101	0204	0000	0101	0102	0000	0304	0102	0103	0103	0000	0202	0304	0404	0303	0303	0404	0202	0404	0202	0101	0202	0202	0102	0303	0000	0304	0304	0101	0404	0204	0404	0103	0404	0404	0404	0101	0104	0303	0101	0000	0404	0202	0303	0303	0404	0202	0202	0103	0000	0000	0202	0000	0404	0204	0203	0000	0303	0303	0404	0204	0202	0202	0000	0202	0404	0303	0202	0104	0202	0303	0000	0303	0204	0202	0204	0304	0303	0404	0101	0404	0404	0404	0404	0404	0000	0101	0303	0102	0303	0303	0101	0303	0204	0404	0101	0202	0104	0303	0202	0303	0202	0204	0202	0202	0404	0202	0000	0202	0303	0304	0204	0101	0000	0000	0303	0404	0303	0202	0303	0304	0204	0101	0101	0404	0404	0101	0202	0104	0202	0202	0304	0204	0404	0304	0204	0303	0303	0202	0000	0404	0303	0102	0000	0304	0303	0303	0101	0404	0404	0103	0303	0303	0404	0202	0404	0102	0103	0202	0404	0101	0000	0000	0203	0101	0304	0103	0102	0204	0303	0404	0102	0404	0203	0404	0000	0303	0101	0404	0202	0404	0104	0203	0304	0202	0304	0202	0404	0000	0202	0202	0202	0104	0000	0304	0203	0103	0103	0202	0101	0202	0202	0404	0101	0304	0404	0202	0204	0303	0000	0204	0101	0304	0204	0303	0202	0303	0404	0101	0404	0000	0101	0000	0202	0404	0000	0103	0000	0304	0304	0000	0303	0404	0101	0204	0404	0000	0101	0204	0101	0404	0204	0202	0101	0101	0202	0202	0101	0203	0101	0000	0202	0304	0303	0304	0101	0404	0404	0000	0101	0202	0202	0404	0303	0101	0102	0304	0101	0204	0303	0202	0404	0101	0303	0103	0202	0204	0404	0202	0204	0304	0404	0000	0202	0101	0303	0202	0304	0202	0104	0202	0404	0404	0304	0404	0404	0404	0204	0303	0202	0101	0202	0203	0204	0202	0202	0204	0303	0000	0101	0303	0404	0101	0202	0101	0202	0404	0202	0404	0000	0000	0303	0104	0303	0202	0203	0404	0103	0202	0204	0000	0204	0104	0103	0101	0303	0303	0202	0202	0404	0000	0101	0404	0303	0404	0304	0104	0203	0202	0303	0103	0304	0304	0404	0101	0204	0204	0404	0404	0404	0204	0303	0101	0101	0404	0202	0101	0404	0204	0404	0303	0404	0204	0202	0202	0203	0103	0202	0404	0103	0404	0102	0303	0303	0303	0204	0303	0202	0303	0000	0000	0202	0404	0303	0404	0101	0202	0303	0303	0103	0104	0102	0202	0101	0101	0104	0303	0404	0000	0204	0000	0103	0102	0202	0303	0303	0204	0303	0404	0000	0101	0104	0202	0303	0304	0101	0303	0304	0101	0202	0101	0404	0102	0304	0404	0203	0303	0404	0204	0202	0404	0404	0203	0000	0101	0000	0202	0101	0101	0101	0202	0000	0202	0101	0202	0000	0303	0303	0202	0404	0000	0102	0404	0101	0202	0303	0103	0303	0304	0202	0101	0202	0404	0404	0404	0304	0101	0303	0404	0404	0101	0304	0404	0202	0404	0404	0102	0203	0404	0101	0000	0202	0101	0404	0404	0303	0304	0202	0101	0000	0104	0101	0104	0202	0202	0303	0303	0303	0000	0303	0303	0404	0202	0303	0104	0101	0404	0304	0101	0101	0404	0404	0404	0000	0000	0202	0202	0304	0204	0103	0101	0102	0303	0204	0404	0303	0303	0404	0304	0102	0303	0103	0103	0303	0404	0202	0000	0304	0404	0404	0101	0000	0303	0202	0101	0202	0103	0204	0303	0102	0304	0202	0204	0202	0404	0104	0204	0202	0204	0404	0202	0303	0202	0000	0202	0103	0303	0303	0000	0202	0103	0204	0404	0102	0204	0202	0204	0202	0202	0404	0103	0404	0102	0304	0202	0404	0202	0303	0000	0303	0303	0103	0101	0101	0404	0202	0000	0202	0404	0303	0303	0404	0102	0404	0303	0102	0202	0404	0104	0203	0404	0404	0103	0103	0202	0303	0000	0103	0303	0404	0404	0404	0202	0303	0202	0203	0204	0103	0202	0101	0203	0103	0104	0202	0101	0204	0202	0102	0202	0304	0202	0103	0404	0303	0404	0204	0303	0103	0103	0103	0104	0202	0303	0202	0204	0404	0404	0101	0102	0202	0000	0103	0303	0101	0101	0101	0101	0303	0204	0202	0000	0202	0404	0101	0404	0202	0303	0103	0303	0202	0102	0104	0404	0304	0303	0103	0204	0101	0404	0202	0103	0303	0404	0101	0101	0101	0304	0202	0101	0303	0103	0000	0202	0303	0204	0101	0304	0404	0404	0303	0202	0404	0404	0404	0202	0404	0101	0404	0404	0404	0202	0303	0203	0104	0404	0404	0101	0000	0404	0404	0104	0202	0404	0103	0304	0103	0303	0000	0404	0404	0101	0101	0103	0202	0204	0101	0404	0101	0204	0202	0303	0304	0303	0104	0102	0000	0404	0102	0101	0404	0404	0101	0404	0202	0303	0000	0303	0303	0202	0404	0000	0204	0204	0404	0404	0204	0101	0101	0404	0303	0202	0101	0000	0101	0303	0104	0404	0202	0404	0404	0101	0203	0303	0102	0303	0102	0202	0404	0404	0101	0104	0202	0303	0101	0404	0303	0202	0101	0404	0102	0000	0101	0204	0103	0101	0101	0404	0303	0000	0204	0202	0404	0404	0404	0103	0000	0202	0204	0202	0203	0102	0103	0303	0000	0202	0404	0101	0303	0202	0101	0000	0404	0204	0101	0303	0303	0202	0303	0404	0101	0303	0204	0103	0404	0202	0102	0304	0203	0404	0104	0103	0000	0101	0404	0404	0103	0404	0404	0103	0202	0101	0204	0404	0304	0202	0101	0303	0303	0103	0404	0404	0404	0101	0303	0202	0204	0103	0202	0404	0404	0303	0303	0204	0204	0304	0404	0202	0304	0101	0101	0000	0202	0103	0101	0104	0304	0404	0204	0404	0101	0101	0101	0202	0104	0303	0404	0202	0101	0202	0000	0404	0303	0404	0304	0104	0104	0404	0404	0000	0103	0303	0204	0404	0304	0303	0101	0202	0101	0203	0103	0404	0303	0303	0101	0404	0104	0104	0202	0404	0303	0103	0404	0404	0202	0101	0101	0101	0202	0204	0404	0103	0204	0404	0202	0404	0204	0202	0204	0404	0204	0204	0202	0303	0202	0202	0404	0101	0000	0204	0303	0202	0000	0104	0304	0202	0101	0204	0202	0202	0202	0303	0101	0404	0202	0103	0404	0102	0202	0101	0404	0000	0404	0000	0204	0204	0000	0404	0101	0303	0101	0101	0303	0103	0304	0303	0303	0102	0103	0101	0101	0102	0202	0204	0102	0101	0202	0202	0404	0202	0102	0303	0101	0404	0202	0303	0000	0000	0101	0103	0101	0303	0101	0101	0101	0103	0303	0404	0404	0101	0202	0000	0102	0202	0101	0101	0303	0104	0000	0101	0202	0101	0303	0202	0000	0303	0404	0304	0404	0404	0202	0404	0303	0103	0104	0404	0103	0103	0303	0101	0103	0303	0101	0202	0404	0101	0303	0204	0101	0204	0404	0303	0204	0102	0102	0101	0202	0303	0000	0101	0202	0202	0404	0103	0303	0101	0101	0303	0303	0404	0102	0404	0404	0103	0303	0102	0303	0101	0203	0203	0103	0000	0202	0000	0303	0101	0202	0303	0304	0404	0304	0000	0101	0202	0404	0202	0303	0101	0101	0000	0303	0303	0303	0303	0104	0103	0404	0000	0104	0204	0104	0202	0000	0404	0303	0404	0303	0202	0304	0203	0202	0101	0000	0101	0404	0103	0101	0404	0101	0204	0000	0101	0101	0202	0404	0404	0103	0202	0202	0202	0303	0202	0303	0204	0204	0202	0404	0303	0304	0101	0101	0103	0304	0404	0404	0101	0404	0102	0303	0404	0204	0404	0101	0101	0101	0000	0202	0203	0404	0101	0000	0101	0202	0204	0304	0101	0202	0101	0304	0202	0303	0404	0404	0102	0202	0202	0404	0304	0303	0304	0101	0101	0204	0101	0104	0404	0103	0404	0204	0404	0404	0202	0303	0404	0204	0404	0404	0204	0303	0303	0000	0202	0303	0203	0202	0203	0404	0404	0000	0303	0404	0203	0102	0202	0101	0204	0000	0404	0204	0101	0202	0101	0000	0404	0000	0303	0102	0103	0303	0202	0101	0303	0101	0204	0404	0000	0203	0303	0303	0102	0304	0204	0303	0000	0404	0202	0202	0000	0103	0000	0303	0103	0202	0404	0103	0101	0000	0404	0303	0404	0404	0304	0304	0303	0000	0204	0404	0404	0202	0204	0303	0404	0103	0202	0204	0101	0202	0404	0202	0303	0000	0102	0101	0202	0202	0404	0303	0303	0303	0204	0202	0000	0304	0102	0204	0101	0303	0202	0404	0202	0101	0303	0101	0303	0103	0304	0202	0303	0404	0203	0000	0303	0202	0101	0303	0304	0303	0404	0103	0303	0000	0404	0202	0202	0304	0404	0202	0000	0304	0204	0204	0404	0404	0404	0104	0303	0101	0304	0304	0101	0202	0303	0103	0103	0202	0404	0303	0103	0303	0101	0000	0404	0103	0303	0202	0101	0404	0202	0104	0202	0202	0404	0404	0202	0000	0204	0000	0303	0303	0303	0404	0304	0404	0102	0303	0304	0101	0000	0404	0202	0204	0202	0101	0404	0000	0303	0404	0404	0102	0101	0303	0101	0103	0202	0101	0303	0303	0000	0404	0101	0000	0404	0404	0204	0101	0204	0103	0103	0000	0101	0202	0202	0404	0404	0102	0202	0404	0303	0404	0103	0404	0303	0404	0102	0303	0101	0104	0202	0303	0303	0103	0404	0202	0202	0000	0303	0103	0404	0000	0303	0000	0202	0204	0304	0101	0103	0404	0103	0202	0404	0304	0404	0303	0303	0103	0103	0404	0304	0101	0101	0404	0101	0404	0404	0102	0303	0304	0204	0202	0304	0303	0102	0204	0404	0204	0404	0202	0203	0103	0102	0303	0202	0101	0304	0202	0304	0103	0404	0404	0101	0303	0202	0303	0303	0304	0202	0103	0202	0204	0404	0101	0101	0103	0101	0103	0101	0202	0303	0404	0303	0102	0000	0101	0101	0204	0303	0101	0101	0101	0202	0202	0202	0304	0304	0304	0404	0000	0204	0204	0404	0404	0102	0404	0404	0204	0303	0303	0202	0404	0101	0202	0103	0404	0303	0103	0404	0101	0103	0103	0101	0103	0202	0202	0000	0404	0303	0202	0303	0000	0404	0202	0404	0303	0102	0304	0303	0202	0202	0101	0304	0202	0303	0404	0404	0202	0202	0101	0103	0202	0103	0000	0101	0404	0303	0303	0101	0104	0103	0101	0102	0404	0404	0303	0000	0101	0303	0103	0202	0202	0204	0103	0304	0404	0102	0303	0202	0104	0202	0404	0204	0202	0101	0404	0202	0102	0404	0303	0303	0303	0101	0404	0103	0303	0202	0000	0404	0101	0202	0404	0101	0404	0000	0000	0404	0102	0103	0103	0204	0404	0404	0303	0103	0101	0304	0404	0203	0103	0103	0304	0204	0404	0404	0000	0101	0202	0303	0103	0204	0103	0202	0101	0103	0202	0404	0202	0104	0202	0202	0404	0404	0303	0202	0202	0103	0103	0103	0202	0203	0203	0103	0202	0303	0102	0202	0304	0404	0404	0101	0303	0101	0102	0202	0303	0404	0000	0303	0000	0404	0404	0303	0101	0104	0303	0202	0303	0304	0204	0202	0404	0103	0202	0101	0404	0204	0202	0404	0404	0304	0103	0304	0202	0404	0204	0303	0304	0202	0104	0101	0303	0404	0303	0404	0202	0202	0404	0202	0101	0204	0104	0101	0202	0404	0303	0304	0103	0202	0404	0404	0303	0101	0101	0202	0404	0404	0103	0000	0304	0102	0404	0101	0000	0303	0404	0101	0101	0303	0303	0202	0202	0202	0102	0101	0203	0000	0102	0000	0103	0101	0204	0101	0404	0101	0101	0303	0303	0404	0304	0000	0304	0204	0303	0204	0303	0303	0204	0404	0404	0102	0202	0404	0303	0103	0303	0204	0202	0000	0202	0104	0304	0104	0202	0404	0303	0404	0303	0404	0202	0101	0304	0404	0404	0104	0404	0103	0303	0404	0204	0101	0304	0104	0204	0101	0103	0104	0202	0404	0404	0101	0000	0101	0103	0101	0404	0103	0303	0303	0404	0404	0103	0101	0404	0104	0304	0102	0103	0103	0204	0101	0101	0202	0204	0202	0101	0101	0203	0404	0404	0202	0103	0202	0304	0202	0204	0101	0000	0303	0404	0202	0101	0404	0000	0303	0101	0404	0303	0102	0202	0303	0404	0303	0202	0202	0202	0101	0204	0102	0104	0102	0202	0204	0303	0202	0101	0202	0101	0303	0202	0304	0102	0103	0102	0404	0404	0304	0303	0101	0203	0303	0202	0404	0204	0101	0103	0102	0303	0204	0202	0202	0404	0103	0303	0202	0101	0303	0000	0103	0304	0104	0404	0204	0303	0202	0202	0404	0303	0404	0404	0101	0303	0102	0203	0404	0304	0303	0303	0000	0304	0404	0101	0203	0103	0404	0103	0202	0404	0000	0103	0304	0204	0104	0404	0204	0000	0202	0303	0103	0102	0202	0202	0404	0304	0303	0303	0000	0103	0404	0202	0202	0404	0104	0000	0404	0404	0101	0303	0303	0404	0303	0303	0101	0202	0000	0202	0404	0204	0404	0101	0303	0303	0103	0404	0202	0404	0203	0303	0202	0102	0204	0101	0103	0104	0404	0404	0404	0102	0202	0204	0303	0404	0404	0101	0202	0303	0304	0202	0202	0103	0303	0404	0404	0000	0101	0303	0202	0000	0303	0404	0303	0204	0103	0404	0103	0101	0404	0304	0103	0303	0202	0101	0000	0000	0102	0202	0303	0303	0000	0303	0404	0104	0303	0303	0101	0101	0303	0404	0303	0304	0204	0204	0404	0202	0101	0104	0104	0303	0103	0103	0304	0103	0404	0202	0202	0101	0101	0303	0404	0202	0202	0303	0101	0101	0101	0404	0102	0203	0202	0101	0000	0000	0000	0102	0000	0101	0303	0304	0404	0404	0103	0404	0000	0303	0404	0102	0404	0202	0404	0304	0404	0204	0202	0404	0202	0204	0404	0202	0404	0000	0101	0303	0404	0404	0303	0304	0404	0404	0101	0202	0202	0102	0101	0304	0202	0101	0404	0101	0204	0202	0000	0101	0202	0000	0303	0404	0304	0304	0101	0303	0204	0101	0404	0204	0102	0303	0101	0102	0202	0203	0103	0000	0202	0202	0101	0404	0303	0204	0204	0202	0102	0203	0303	0303	0203	0404	0204	0202	0000	0404	0202	0000	0204	0202	0204	0000	0202	0204	0101	0000	0202	0101	0101	0204
OneEAGL10AAN_0608,	0404	0104	0404	0404	0101	0102	0404	0404	0303	0404	0303	0303	0204	0404	0101	0404	0104	0202	0202	0304	0202	0204	0104	0303	0202	0304	0303	0203	0104	0000	0404	0304	0304	0202	0304	0404	0303	0104	0404	0000	0101	0101	0202	0104	0303	0101	0404	0303	0104	0404	0103	0103	0303	0304	0304	0304	0202	0202	0102	0303	0202	0303	0101	0204	0404	0404	0000	0404	0202	0404	0101	0202	0101	0304	0104	0404	0101	0101	0404	0404	0103	0202	0101	0101	0104	0303	0303	0404	0404	0101	0304	0202	0202	0303	0202	0103	0404	0204	0303	0101	0303	0204	0404	0303	0102	0103	0303	0303	0303	0103	0202	0000	0404	0101	0101	0404	0103	0303	0103	0103	0303	0303	0000	0104	0202	0404	0103	0304	0102	0303	0202	0101	0104	0404	0303	0404	0104	0202	0101	0202	0404	0103	0404	0102	0101	0103	0202	0404	0204	0104	0102	0303	0404	0202	0303	0404	0304	0000	0000	0303	0202	0304	0202	0404	0202	0202	0102	0101	0404	0303	0303	0000	0404	0102	0103	0202	0202	0204	0404	0304	0404	0103	0404	0202	0101	0202	0203	0304	0202	0304	0303	0000	0404	0101	0104	0303	0202	0101	0404	0202	0103	0000	0204	0101	0103	0404	0103	0202	0000	0303	0000	0404	0000	0404	0204	0404	0204	0101	0101	0102	0101	0304	0204	0303	0103	0204	0202	0204	0304	0303	0103	0202	0000	0303	0202	0101	0404	0404	0404	0303	0303	0304	0303	0202	0204	0203	0404	0404	0204	0101	0404	0204	0000	0103	0204	0204	0103	0103	0101	0202	0303	0202	0000	0101	0204	0404	0000	0404	0203	0404	0404	0304	0303	0101	0304	0104	0204	0404	0102	0303	0404	0404	0404	0000	0304	0202	0103	0303	0102	0203	0404	0102	0102	0101	0304	0101	0202	0101	0303	0203	0404	0404	0202	0202	0303	0101	0303	0202	0404	0102	0304	0202	0101	0104	0303	0101	0103	0204	0000	0000	0101	0104	0404	0102	0204	0304	0104	0101	0000	0404	0102	0101	0101	0404	0202	0404	0404	0303	0101	0404	0202	0000	0202	0101	0202	0202	0202	0303	0303	0404	0304	0303	0404	0000	0104	0101	0404	0404	0404	0101	0104	0303	0103	0101	0404	0202	0303	0303	0000	0204	0204	0303	0303	0303	0202	0000	0303	0000	0203	0202	0303	0304	0404	0202	0202	0202	0404	0000	0000	0303	0202	0404	0202	0103	0101	0303	0204	0102	0204	0000	0304	0000	0101	0404	0404	0404	0202	0204	0000	0404	0303	0202	0303	0203	0101	0304	0204	0404	0103	0202	0404	0303	0203	0303	0202	0404	0303	0204	0304	0303	0303	0202	0303	0404	0202	0101	0102	0404	0303	0404	0303	0202	0103	0304	0404	0101	0101	0304	0304	0000	0204	0101	0204	0202	0304	0204	0204	0304	0204	0000	0000	0203	0404	0304	0103	0102	0000	0304	0304	0303	0101	0204	0404	0303	0303	0303	0404	0202	0404	0202	0101	0204	0404	0000	0404	0104	0303	0101	0304	0101	0102	0204	0303	0304	0102	0202	0000	0000	0404	0304	0303	0404	0202	0204	0104	0202	0304	0000	0304	0202	0204	0101	0102	0202	0204	0104	0303	0404	0000	0103	0303	0204	0000	0202	0202	0404	0101	0304	0404	0102	0202	0303	0303	0204	0101	0000	0000	0000	0202	0103	0000	0101	0404	0303	0104	0304	0202	0204	0000	0101	0204	0404	0404	0404	0303	0204	0102	0202	0204	0404	0101	0204	0101	0304	0202	0202	0000	0101	0202	0202	0101	0303	0101	0202	0202	0404	0303	0404	0102	0404	0000	0103	0101	0203	0202	0404	0303	0000	0202	0000	0104	0204	0101	0202	0304	0101	0303	0103	0202	0404	0404	0202	0202	0404	0404	0304	0202	0103	0303	0202	0304	0202	0104	0202	0404	0404	0404	0000	0404	0404	0000	0303	0202	0103	0101	0203	0404	0202	0202	0204	0303	0404	0101	0303	0104	0101	0202	0101	0202	0101	0202	0304	0000	0000	0103	0404	0303	0202	0303	0404	0103	0202	0202	0303	0202	0101	0103	0103	0303	0303	0202	0202	0404	0404	0101	0000	0303	0404	0304	0101	0202	0102	0203	0103	0000	0404	0404	0101	0204	0404	0101	0404	0404	0404	0304	0101	0303	0404	0202	0103	0303	0000	0404	0303	0304	0404	0204	0202	0202	0101	0102	0404	0103	0404	0102	0000	0203	0303	0404	0303	0202	0303	0101	0303	0202	0304	0103	0204	0202	0202	0303	0304	0103	0101	0102	0202	0101	0101	0404	0304	0303	0000	0000	0202	0101	0101	0102	0303	0304	0202	0303	0204	0102	0101	0104	0202	0303	0303	0000	0103	0404	0202	0202	0101	0404	0102	0304	0204	0303	0103	0000	0404	0202	0404	0304	0000	0404	0101	0202	0204	0104	0101	0101	0000	0404	0203	0101	0202	0304	0103	0303	0202	0404	0404	0202	0404	0101	0404	0203	0101	0303	0304	0000	0101	0202	0000	0000	0104	0304	0101	0303	0404	0404	0000	0303	0304	0102	0404	0000	0202	0202	0404	0101	0000	0202	0101	0404	0000	0303	0404	0102	0101	0304	0104	0101	0404	0204	0202	0303	0303	0303	0304	0303	0303	0303	0000	0303	0101	0404	0104	0303	0101	0101	0104	0404	0404	0202	0000	0202	0202	0304	0000	0303	0104	0202	0303	0204	0404	0303	0303	0404	0404	0000	0101	0101	0103	0303	0303	0202	0303	0000	0404	0104	0000	0303	0303	0404	0101	0202	0101	0404	0303	0202	0304	0102	0404	0204	0104	0101	0404	0202	0202	0000	0204	0303	0202	0101	0404	0103	0304	0303	0000	0202	0000	0204	0000	0000	0202	0202	0204	0202	0202	0404	0103	0404	0000	0303	0204	0404	0202	0000	0101	0304	0103	0303	0101	0101	0404	0204	0404	0202	0304	0304	0103	0404	0102	0404	0303	0102	0202	0304	0404	0303	0000	0404	0101	0101	0202	0000	0202	0303	0203	0404	0404	0404	0202	0303	0202	0202	0404	0103	0203	0102	0303	0101	0404	0202	0102	0204	0202	0101	0204	0304	0202	0103	0404	0304	0404	0204	0303	0103	0103	0303	0404	0000	0304	0202	0202	0404	0303	0303	0102	0202	0404	0303	0303	0101	0303	0101	0104	0303	0202	0202	0101	0202	0404	0000	0104	0204	0303	0000	0304	0202	0000	0404	0404	0404	0303	0103	0204	0303	0404	0202	0103	0303	0404	0103	0101	0101	0000	0101	0000	0103	0101	0103	0204	0103	0204	0101	0404	0404	0404	0303	0202	0404	0404	0404	0102	0404	0101	0304	0404	0404	0202	0000	0203	0101	0404	0404	0101	0202	0404	0304	0104	0202	0404	0103	0304	0303	0103	0101	0404	0404	0104	0101	0303	0202	0000	0102	0404	0101	0000	0202	0103	0303	0303	0104	0101	0303	0404	0101	0101	0404	0404	0101	0404	0204	0303	0404	0101	0303	0404	0304	0202	0204	0204	0404	0404	0202	0303	0101	0000	0304	0202	0303	0000	0101	0303	0404	0404	0202	0304	0404	0101	0203	0303	0202	0303	0102	0202	0303	0104	0101	0404	0202	0303	0102	0104	0304	0204	0102	0404	0101	0101	0101	0204	0103	0101	0101	0304	0303	0404	0404	0202	0404	0304	0404	0303	0202	0202	0202	0202	0203	0102	0101	0303	0303	0204	0404	0000	0103	0202	0103	0303	0404	0202	0101	0101	0303	0202	0103	0000	0104	0103	0404	0103	0404	0202	0102	0304	0000	0404	0104	0303	0303	0303	0000	0000	0101	0404	0000	0000	0202	0000	0000	0404	0404	0202	0101	0303	0303	0103	0404	0404	0000	0303	0000	0202	0204	0303	0202	0404	0104	0303	0000	0202	0202	0000	0404	0202	0404	0102	0101	0202	0202	0103	0101	0000	0303	0404	0204	0404	0101	0101	0202	0204	0104	0101	0101	0204	0101	0203	0000	0204	0303	0000	0304	0104	0104	0404	0404	0203	0103	0303	0000	0404	0304	0000	0101	0202	0101	0303	0303	0304	0303	0103	0101	0000	0104	0101	0204	0204	0303	0303	0404	0404	0202	0103	0101	0101	0202	0204	0104	0101	0404	0404	0202	0404	0204	0102	0404	0204	0204	0204	0202	0103	0204	0000	0404	0101	0204	0204	0303	0000	0101	0404	0304	0202	0101	0000	0204	0202	0204	0303	0101	0404	0102	0103	0404	0202	0202	0101	0404	0404	0404	0404	0202	0404	0000	0304	0101	0303	0000	0101	0303	0303	0304	0103	0303	0101	0303	0303	0303	0102	0202	0202	0101	0101	0204	0202	0000	0202	0202	0303	0101	0000	0202	0304	0404	0404	0303	0303	0303	0303	0101	0101	0303	0000	0000	0404	0202	0101	0102	0404	0102	0202	0101	0104	0103	0404	0404	0000	0202	0101	0303	0404	0101	0304	0303	0404	0404	0404	0202	0000	0000	0101	0101	0101	0103	0101	0303	0103	0101	0000	0101	0303	0404	0101	0103	0204	0101	0204	0000	0303	0000	0102	0202	0303	0204	0000	0404	0404	0204	0000	0404	0103	0303	0303	0101	0303	0303	0404	0101	0404	0404	0303	0304	0101	0101	0202	0203	0203	0303	0304	0202	0202	0303	0101	0202	0303	0304	0404	0304	0404	0103	0202	0404	0000	0103	0101	0101	0202	0304	0303	0303	0103	0104	0000	0404	0000	0101	0404	0404	0404	0000	0404	0303	0404	0303	0204	0404	0000	0202	0102	0404	0101	0304	0303	0101	0404	0102	0202	0103	0303	0101	0102	0104	0204	0103	0202	0203	0202	0303	0202	0303	0204	0202	0204	0404	0404	0404	0103	0202	0303	0404	0404	0404	0101	0404	0101	0303	0304	0204	0404	0103	0101	0101	0102	0202	0303	0404	0101	0304	0202	0202	0204	0404	0102	0000	0101	0404	0202	0303	0000	0404	0102	0204	0102	0404	0404	0303	0000	0101	0101	0204	0101	0404	0404	0103	0404	0202	0404	0404	0202	0101	0204	0202	0404	0202	0404	0303	0304	0202	0202	0000	0203	0202	0202	0000	0304	0204	0303	0404	0203	0202	0204	0103	0202	0101	0404	0404	0104	0202	0101	0204	0000	0304	0303	0202	0103	0303	0202	0101	0203	0101	0404	0404	0202	0203	0103	0103	0102	0404	0202	0103	0303	0204	0202	0000	0303	0101	0304	0303	0101	0000	0404	0103	0101	0204	0204	0103	0404	0404	0304	0304	0304	0404	0404	0000	0404	0102	0204	0303	0404	0103	0102	0202	0101	0202	0303	0202	0303	0303	0202	0000	0202	0202	0404	0303	0101	0303	0404	0404	0103	0304	0102	0202	0101	0303	0102	0404	0202	0101	0202	0101	0303	0103	0404	0202	0103	0104	0202	0202	0303	0202	0101	0303	0404	0303	0304	0101	0303	0404	0000	0102	0101	0404	0304	0202	0101	0404	0000	0202	0404	0404	0404	0101	0103	0101	0303	0404	0000	0000	0103	0101	0101	0202	0404	0202	0101	0303	0101	0404	0404	0103	0303	0404	0101	0204	0202	0104	0000	0204	0204	0000	0202	0103	0404	0202	0303	0303	0303	0000	0404	0202	0202	0303	0404	0404	0303	0000	0102	0404	0000	0103	0204	0404	0303	0404	0404	0202	0101	0103	0101	0303	0202	0303	0103	0303	0101	0304	0104	0000	0000	0404	0404	0104	0404	0103	0101	0101	0103	0204	0202	0304	0304	0000	0202	0304	0303	0404	0103	0204	0103	0404	0202	0203	0101	0104	0202	0303	0303	0103	0404	0204	0202	0404	0103	0103	0404	0303	0202	0303	0202	0000	0304	0103	0101	0404	0000	0102	0204	0303	0104	0000	0103	0101	0103	0202	0404	0101	0101	0404	0101	0204	0404	0102	0303	0404	0204	0203	0000	0203	0202	0204	0404	0204	0304	0202	0202	0103	0101	0303	0202	0101	0304	0000	0404	0103	0404	0404	0101	0303	0202	0101	0000	0000	0202	0103	0202	0202	0404	0102	0102	0103	0101	0101	0101	0000	0303	0304	0303	0102	0202	0101	0101	0204	0303	0101	0104	0104	0204	0204	0202	0404	0404	0303	0404	0404	0204	0404	0404	0101	0202	0404	0204	0202	0303	0303	0202	0104	0202	0202	0103	0303	0103	0103	0404	0101	0101	0303	0404	0101	0204	0202	0303	0202	0303	0202	0303	0202	0204	0303	0304	0404	0202	0404	0303	0202	0202	0101	0404	0203	0103	0204	0404	0202	0101	0101	0103	0202	0101	0000	0101	0204	0303	0303	0103	0404	0303	0101	0202	0000	0404	0303	0000	0101	0304	0303	0204	0000	0204	0103	0404	0404	0101	0000	0202	0101	0102	0404	0204	0204	0101	0404	0102	0102	0404	0303	0103	0303	0103	0202	0103	0101	0202	0101	0303	0101	0204	0404	0102	0404	0404	0303	0303	0101	0103	0000	0202	0304	0304	0304	0000	0101	0303	0104	0000	0101	0101	0404	0404	0404	0404	0000	0000	0102	0303	0101	0204	0103	0202	0101	0101	0102	0404	0102	0000	0202	0202	0000	0404	0303	0000	0000	0000	0000	0103	0202	0303	0303	0303	0204	0404	0101	0102	0404	0404	0404	0101	0000	0103	0202	0202	0000	0404	0404	0303	0103	0404	0404	0303	0000	0404	0304	0202	0303	0404	0404	0203	0304	0103	0102	0101	0404	0204	0202	0303	0304	0404	0101	0304	0203	0404	0202	0202	0304	0000	0104	0000	0303	0404	0303	0202	0202	0202	0404	0202	0101	0204	0000	0101	0204	0404	0303	0303	0101	0404	0000	0404	0303	0101	0104	0202	0404	0404	0303	0103	0404	0102	0000	0103	0000	0303	0404	0101	0103	0103	0103	0202	0202	0202	0000	0104	0203	0101	0101	0103	0103	0000	0204	0101	0404	0101	0101	0103	0203	0404	0303	0404	0404	0000	0103	0404	0000	0303	0204	0000	0404	0101	0204	0404	0303	0303	0304	0404	0204	0202	0204	0104	0000	0104	0202	0404	0203	0204	0303	0404	0404	0103	0404	0404	0404	0404	0000	0101	0303	0104	0404	0101	0304	0104	0204	0303	0101	0104	0202	0202	0404	0103	0202	0101	0303	0101	0404	0303	0303	0103	0204	0404	0303	0103	0404	0101	0404	0202	0103	0101	0404	0000	0103	0202	0204	0202	0101	0101	0303	0404	0304	0202	0101	0202	0303	0202	0404	0101	0304	0303	0404	0202	0101	0404	0102	0304	0103	0404	0303	0202	0203	0303	0404	0303	0000	0202	0101	0101	0202	0102	0101	0102	0202	0404	0404	0202	0101	0202	0101	0303	0102	0304	0102	0103	0000	0404	0404	0404	0101	0101	0303	0303	0202	0404	0202	0102	0101	0101	0303	0202	0202	0202	0404	0303	0000	0202	0103	0303	0404	0103	0404	0404	0204	0204	0202	0202	0202	0304	0303	0404	0202	0000	0203	0102	0202	0404	0404	0303	0303	0404	0304	0404	0101	0202	0101	0404	0101	0202	0404	0303	0101	0303	0404	0101	0204	0202	0000	0202	0103	0303	0102	0202	0101	0304	0304	0303	0303	0303	0103	0404	0204	0202	0404	0404	0000	0404	0000	0101	0303	0303	0404	0303	0303	0102	0204	0303	0000	0202	0202	0000	0101	0303	0000	0103	0404	0202	0404	0202	0303	0000	0101	0404	0101	0303	0000	0404	0404	0404	0102	0000	0404	0303	0404	0404	0101	0202	0304	0304	0202	0202	0103	0304	0202	0202	0404	0101	0303	0202	0204	0303	0404	0303	0204	0103	0404	0303	0101	0404	0303	0303	0303	0102	0104	0404	0204	0101	0202	0103	0303	0404	0303	0404	0404	0303	0101	0101	0000	0303	0404	0203	0404	0202	0000	0304	0202	0101	0104	0101	0103	0303	0303	0404	0101	0204	0202	0202	0101	0101	0303	0404	0000	0202	0303	0101	0101	0000	0404	0102	0000	0204	0104	0101	0404	0000	0101	0303	0101	0304	0000	0204	0404	0103	0404	0303	0304	0404	0202	0404	0202	0404	0404	0404	0202	0202	0404	0204	0204	0304	0102	0404	0404	0101	0303	0404	0404	0304	0304	0304	0404	0103	0202	0202	0102	0101	0000	0202	0101	0404	0101	0202	0202	0202	0101	0203	0000	0303	0404	0303	0404	0101	0303	0202	0101	0304	0204	0101	0202	0101	0202	0202	0303	0303	0404	0202	0202	0101	0000	0404	0202	0204	0202	0102	0203	0303	0103	0203	0404	0204	0204	0103	0000	0101	0404	0202	0204	0404	0102	0202	0202	0101	0202	0202	0101	0103	0202
OneEAGL10AAN_0665,	0000	0104	0404	0404	0101	0101	0404	0404	0103	0404	0103	0000	0202	0404	0104	0404	0404	0202	0102	0303	0202	0404	0104	0303	0202	0304	0304	0303	0101	0103	0404	0303	0303	0202	0404	0204	0303	0000	0404	0303	0103	0103	0102	0404	0101	0101	0404	0303	0101	0404	0103	0303	0303	0304	0404	0404	0202	0204	0102	0103	0202	0303	0102	0202	0404	0000	0303	0204	0202	0404	0103	0202	0103	0303	0101	0404	0101	0101	0404	0404	0101	0202	0101	0101	0104	0304	0103	0404	0000	0101	0303	0202	0404	0303	0202	0101	0304	0204	0303	0101	0303	0000	0404	0303	0102	0101	0303	0303	0103	0103	0202	0202	0404	0101	0101	0101	0101	0000	0303	0103	0303	0303	0202	0101	0202	0404	0103	0404	0102	0303	0202	0101	0104	0404	0304	0104	0101	0102	0101	0202	0404	0303	0404	0202	0101	0103	0202	0204	0204	0104	0102	0304	0204	0202	0303	0404	0304	0000	0103	0000	0202	0304	0202	0404	0202	0203	0102	0102	0404	0202	0303	0202	0404	0102	0303	0202	0202	0204	0101	0304	0000	0303	0404	0204	0101	0404	0303	0404	0102	0304	0303	0102	0404	0101	0104	0304	0204	0103	0404	0102	0103	0101	0404	0101	0303	0404	0103	0202	0104	0303	0204	0204	0101	0304	0204	0204	0204	0101	0103	0000	0101	0304	0204	0303	0303	0404	0204	0204	0404	0303	0103	0202	0303	0303	0204	0103	0404	0404	0000	0303	0303	0000	0303	0102	0404	0202	0204	0204	0204	0101	0204	0204	0103	0101	0202	0204	0103	0103	0303	0202	0303	0202	0404	0101	0204	0404	0101	0304	0000	0404	0000	0304	0304	0101	0304	0404	0404	0404	0101	0303	0404	0404	0404	0202	0304	0202	0103	0303	0101	0303	0404	0202	0102	0101	0404	0101	0202	0103	0000	0202	0404	0304	0204	0202	0103	0101	0303	0202	0000	0102	0304	0204	0101	0104	0303	0104	0103	0204	0101	0202	0102	0101	0404	0102	0204	0304	0404	0102	0000	0000	0102	0103	0103	0304	0202	0304	0304	0303	0303	0404	0000	0404	0202	0101	0101	0203	0202	0303	0303	0000	0303	0303	0404	0202	0104	0101	0204	0404	0404	0101	0000	0304	0101	0101	0404	0204	0304	0303	0304	0204	0202	0000	0303	0404	0204	0304	0303	0204	0202	0202	0303	0303	0404	0204	0204	0202	0404	0202	0404	0000	0202	0404	0000	0103	0101	0303	0404	0000	0204	0304	0303	0404	0101	0404	0101	0404	0404	0202	0304	0104	0303	0102	0304	0303	0000	0303	0204	0404	0101	0202	0104	0303	0203	0303	0202	0204	0202	0204	0404	0202	0303	0202	0303	0304	0404	0101	0202	0204	0303	0304	0303	0202	0103	0304	0204	0103	0101	0404	0304	0101	0204	0101	0204	0102	0304	0204	0404	0000	0202	0303	0303	0203	0204	0404	0303	0102	0202	0303	0303	0303	0101	0204	0304	0303	0304	0103	0404	0202	0404	0102	0101	0204	0404	0101	0404	0104	0203	0101	0303	0103	0101	0204	0103	0404	0102	0404	0303	0404	0404	0303	0101	0404	0202	0202	0404	0303	0304	0000	0304	0202	0404	0101	0202	0202	0202	0104	0303	0304	0202	0103	0303	0204	0101	0202	0202	0404	0103	0304	0000	0202	0404	0103	0303	0404	0101	0404	0404	0404	0204	0103	0304	0101	0404	0304	0101	0304	0202	0404	0204	0303	0404	0304	0304	0304	0303	0202	0102	0204	0404	0304	0103	0204	0103	0404	0202	0202	0101	0101	0202	0202	0104	0303	0101	0204	0202	0404	0303	0404	0102	0000	0404	0103	0101	0202	0202	0404	0303	0101	0101	0404	0101	0204	0103	0202	0304	0101	0303	0103	0102	0204	0404	0202	0204	0404	0404	0404	0202	0103	0303	0204	0000	0202	0101	0000	0404	0303	0404	0104	0204	0304	0202	0303	0202	0101	0101	0202	0202	0202	0202	0204	0404	0404	0202	0303	0404	0101	0202	0104	0202	0101	0202	0404	0303	0103	0303	0404	0303	0202	0303	0404	0101	0202	0404	0202	0202	0104	0103	0103	0303	0304	0102	0101	0204	0304	0101	0304	0303	0404	0303	0101	0203	0102	0303	0303	0000	0304	0204	0303	0204	0202	0104	0404	0404	0204	0303	0101	0101	0404	0102	0103	0404	0204	0404	0303	0304	0204	0404	0102	0203	0103	0202	0304	0103	0404	0102	0303	0203	0304	0204	0303	0202	0101	0101	0303	0202	0404	0303	0202	0101	0203	0203	0304	0303	0104	0102	0202	0101	0101	0404	0304	0303	0202	0204	0202	0101	0000	0102	0303	0304	0404	0303	0204	0101	0103	0104	0202	0103	0304	0103	0103	0304	0202	0203	0101	0000	0102	0404	0404	0303	0000	0404	0204	0202	0404	0404	0303	0404	0101	0203	0202	0101	0101	0101	0203	0000	0202	0303	0202	0000	0103	0303	0202	0404	0202	0102	0404	0103	0404	0303	0101	0303	0304	0202	0101	0202	0204	0404	0101	0304	0303	0101	0404	0304	0101	0303	0304	0102	0000	0000	0202	0303	0404	0000	0101	0203	0101	0404	0404	0304	0000	0101	0104	0303	0104	0101	0404	0202	0202	0303	0303	0303	0304	0303	0303	0304	0204	0000	0104	0101	0404	0304	0101	0101	0104	0404	0404	0202	0304	0000	0202	0000	0202	0303	0101	0202	0303	0404	0000	0303	0103	0101	0304	0202	0103	0101	0103	0000	0304	0202	0303	0304	0000	0404	0103	0101	0000	0404	0101	0102	0103	0404	0303	0102	0304	0102	0404	0202	0404	0101	0404	0202	0204	0000	0202	0203	0204	0101	0404	0303	0303	0303	0101	0202	0101	0202	0404	0101	0202	0102	0204	0204	0202	0000	0303	0404	0202	0304	0202	0404	0202	0303	0101	0404	0303	0101	0101	0101	0204	0204	0404	0102	0404	0303	0303	0404	0102	0304	0303	0102	0202	0404	0404	0203	0404	0404	0101	0103	0203	0404	0202	0303	0203	0404	0404	0304	0202	0103	0000	0202	0204	0103	0202	0102	0303	0101	0404	0202	0102	0404	0202	0101	0202	0303	0202	0101	0303	0404	0404	0204	0303	0303	0103	0303	0104	0102	0404	0102	0202	0404	0304	0101	0102	0202	0204	0303	0304	0104	0103	0103	0101	0303	0202	0202	0000	0202	0404	0303	0404	0202	0000	0103	0404	0203	0101	0404	0000	0404	0303	0303	0204	0101	0404	0102	0103	0103	0404	0103	0101	0101	0000	0202	0101	0103	0303	0303	0202	0101	0204	0102	0000	0404	0404	0303	0203	0404	0404	0204	0102	0404	0102	0404	0404	0204	0202	0303	0203	0104	0104	0404	0104	0202	0404	0404	0404	0204	0404	0103	0304	0103	0101	0101	0404	0404	0104	0101	0103	0202	0000	0101	0404	0101	0204	0202	0303	0303	0404	0000	0102	0303	0404	0101	0104	0404	0204	0102	0404	0202	0303	0404	0303	0303	0204	0000	0000	0204	0202	0404	0204	0202	0103	0101	0404	0304	0202	0303	0404	0101	0303	0101	0404	0202	0404	0303	0101	0303	0303	0202	0000	0101	0202	0303	0101	0101	0404	0102	0303	0101	0404	0404	0202	0202	0404	0101	0103	0101	0204	0000	0202	0101	0304	0303	0404	0202	0203	0404	0404	0404	0103	0202	0202	0204	0202	0203	0202	0101	0303	0303	0202	0404	0101	0103	0202	0103	0103	0000	0204	0103	0101	0404	0202	0303	0304	0404	0103	0404	0103	0404	0202	0102	0304	0203	0404	0104	0303	0101	0103	0404	0404	0101	0404	0404	0101	0204	0202	0000	0404	0404	0202	0101	0303	0303	0103	0304	0304	0404	0103	0103	0202	0204	0103	0202	0404	0101	0303	0303	0202	0204	0404	0404	0202	0000	0102	0101	0202	0202	0303	0101	0104	0304	0404	0204	0000	0101	0101	0101	0204	0104	0000	0404	0204	0102	0203	0101	0404	0303	0404	0304	0104	0101	0000	0000	0203	0103	0304	0204	0404	0304	0303	0000	0000	0102	0303	0103	0404	0303	0103	0102	0404	0404	0104	0202	0404	0303	0303	0404	0104	0202	0101	0103	0101	0202	0404	0404	0103	0000	0303	0202	0404	0202	0102	0404	0204	0204	0204	0202	0303	0202	0202	0304	0103	0202	0202	0304	0202	0101	0104	0404	0202	0303	0204	0204	0202	0202	0303	0103	0404	0102	0303	0404	0202	0204	0103	0404	0204	0404	0204	0202	0204	0202	0404	0101	0303	0303	0101	0303	0303	0404	0303	0304	0101	0303	0303	0303	0102	0202	0204	0101	0103	0202	0202	0404	0202	0202	0103	0101	0000	0202	0303	0304	0304	0101	0103	0103	0303	0404	0101	0103	0303	0101	0404	0202	0101	0202	0404	0102	0202	0101	0101	0103	0104	0304	0101	0202	0101	0303	0204	0101	0304	0304	0304	0404	0101	0404	0204	0303	0103	0101	0404	0103	0103	0303	0103	0303	0303	0102	0303	0404	0103	0303	0204	0101	0202	0404	0303	0202	0102	0101	0101	0000	0303	0304	0101	0204	0202	0404	0103	0303	0303	0101	0303	0103	0304	0101	0404	0000	0303	0304	0202	0303	0102	0303	0303	0303	0303	0204	0202	0303	0103	0202	0000	0404	0304	0304	0404	0103	0202	0404	0404	0303	0101	0101	0102	0303	0303	0303	0303	0104	0101	0404	0404	0404	0404	0404	0404	0000	0404	0101	0000	0303	0404	0404	0202	0202	0102	0304	0101	0404	0101	0101	0404	0101	0202	0000	0303	0101	0102	0404	0204	0303	0202	0202	0202	0303	0202	0303	0204	0202	0204	0404	0304	0404	0303	0101	0000	0304	0404	0000	0101	0000	0102	0303	0404	0204	0404	0101	0101	0102	0101	0000	0303	0404	0101	0304	0202	0202	0204	0304	0101	0204	0101	0404	0202	0303	0404	0104	0102	0204	0202	0304	0000	0303	0303	0101	0103	0204	0101	0404	0204	0103	0404	0204	0404	0404	0202	0103	0404	0204	0101	0202	0404	0304	0303	0202	0202	0103	0000	0202	0202	0000	0404	0204	0000	0404	0203	0102	0202	0101	0204	0103	0204	0404	0104	0000	0101	0202	0404	0404	0303	0101	0103	0000	0202	0101	0303	0104	0404	0404	0404	0303	0103	0303	0202	0404	0204	0101	0304	0404	0204	0202	0303	0103	0404	0303	0101	0202	0404	0103	0103	0404	0202	0303	0404	0204	0304	0304	0304	0304	0404	0104	0104	0202	0404	0103	0404	0103	0202	0204	0101	0202	0303	0202	0303	0103	0102	0104	0202	0202	0101	0103	0000	0303	0202	0404	0103	0404	0101	0000	0103	0304	0102	0404	0202	0101	0303	0102	0103	0103	0304	0202	0303	0101	0202	0203	0000	0202	0101	0303	0304	0103	0304	0101	0304	0404	0404	0202	0202	0304	0304	0202	0101	0304	0204	0202	0404	0404	0404	0101	0303	0104	0303	0404	0101	0202	0103	0101	0101	0202	0204	0303	0103	0303	0102	0404	0404	0103	0303	0404	0101	0404	0202	0104	0204	0202	0204	0202	0202	0103	0204	0202	0101	0303	0303	0000	0304	0204	0202	0303	0304	0404	0304	0404	0102	0404	0202	0101	0404	0204	0103	0404	0404	0000	0101	0103	0303	0103	0202	0103	0103	0203	0101	0304	0101	0304	0204	0304	0202	0404	0404	0103	0103	0101	0000	0404	0202	0304	0303	0202	0202	0304	0000	0404	0303	0204	0103	0404	0202	0303	0101	0104	0101	0304	0303	0101	0304	0202	0202	0202	0303	0101	0404	0103	0202	0103	0202	0202	0304	0103	0101	0304	0303	0102	0204	0404	0404	0303	0303	0103	0103	0202	0404	0101	0000	0404	0103	0404	0404	0102	0303	0404	0204	0203	0304	0303	0202	0204	0404	0404	0404	0203	0202	0103	0202	0303	0202	0101	0304	0202	0303	0103	0404	0404	0102	0303	0202	0103	0303	0404	0202	0103	0102	0202	0404	0102	0102	0101	0103	0101	0000	0102	0303	0304	0304	0102	0202	0101	0101	0404	0103	0101	0104	0104	0204	0202	0202	0304	0304	0303	0404	0404	0202	0404	0404	0101	0102	0304	0202	0404	0303	0103	0202	0404	0102	0202	0103	0303	0103	0303	0304	0101	0303	0303	0404	0101	0204	0102	0303	0202	0303	0202	0303	0204	0202	0202	0304	0303	0202	0404	0303	0202	0202	0101	0404	0203	0000	0404	0304	0202	0102	0101	0103	0202	0101	0404	0101	0204	0103	0101	0103	0101	0103	0101	0202	0404	0404	0303	0000	0101	0303	0103	0202	0000	0204	0103	0303	0404	0102	0303	0202	0101	0102	0404	0204	0204	0102	0404	0102	0101	0104	0303	0103	0303	0101	0204	0303	0101	0204	0101	0404	0103	0202	0404	0101	0204	0202	0303	0303	0102	0103	0101	0202	0304	0404	0404	0303	0101	0303	0000	0203	0103	0303	0000	0204	0404	0404	0102	0101	0102	0303	0303	0404	0101	0202	0101	0103	0102	0404	0202	0101	0202	0202	0202	0404	0000	0202	0204	0101	0101	0303	0202	0000	0303	0103	0202	0304	0102	0202	0404	0404	0304	0101	0303	0103	0202	0202	0000	0404	0304	0303	0103	0404	0404	0303	0104	0404	0304	0202	0304	0304	0204	0000	0304	0103	0202	0102	0404	0204	0202	0303	0404	0304	0303	0304	0202	0404	0204	0203	0304	0102	0104	0101	0303	0000	0303	0202	0202	0204	0404	0202	0101	0404	0000	0101	0204	0204	0000	0303	0101	0404	0404	0204	0303	0101	0104	0202	0404	0404	0103	0303	0304	0202	0404	0101	0304	0303	0404	0101	0103	0103	0103	0202	0204	0202	0102	0104	0303	0101	0102	0103	0103	0101	0204	0101	0404	0101	0103	0303	0203	0404	0303	0404	0000	0204	0103	0404	0000	0303	0202	0404	0404	0102	0404	0204	0203	0303	0303	0204	0204	0202	0202	0104	0404	0101	0202	0404	0303	0204	0303	0404	0404	0103	0404	0404	0404	0404	0404	0103	0103	0104	0404	0101	0304	0104	0204	0303	0103	0404	0202	0204	0404	0101	0202	0101	0103	0103	0404	0000	0303	0303	0204	0404	0303	0103	0404	0104	0304	0102	0103	0103	0204	0000	0303	0202	0404	0203	0101	0101	0303	0404	0404	0202	0101	0000	0303	0202	0202	0101	0303	0303	0404	0202	0101	0404	0202	0304	0103	0404	0303	0102	0203	0303	0404	0303	0204	0202	0202	0101	0202	0202	0000	0202	0202	0404	0404	0202	0000	0102	0101	0103	0102	0304	0102	0103	0101	0304	0404	0304	0103	0101	0303	0304	0202	0404	0404	0101	0101	0101	0303	0204	0202	0202	0404	0103	0303	0101	0103	0303	0000	0303	0404	0404	0404	0204	0000	0202	0202	0304	0303	0404	0204	0101	0203	0102	0203	0000	0404	0303	0304	0404	0404	0404	0101	0202	0101	0204	0101	0202	0304	0103	0101	0303	0404	0101	0000	0202	0303	0202	0303	0103	0101	0204	0102	0404	0303	0303	0103	0103	0103	0404	0202	0202	0404	0404	0101	0404	0404	0102	0303	0103	0104	0203	0303	0102	0000	0000	0202	0000	0202	0204	0101	0304	0303	0103	0404	0202	0404	0000	0303	0202	0102	0204	0101	0303	0101	0000	0000	0304	0101	0000	0404	0103	0304	0404	0101	0202	0303	0404	0204	0202	0103	0304	0202	0404	0202	0101	0303	0204	0000	0000	0404	0103	0404	0103	0104	0303	0303	0404	0304	0303	0303	0102	0404	0404	0404	0202	0202	0103	0103	0000	0000	0404	0104	0303	0101	0101	0202	0303	0404	0303	0000	0000	0204	0404	0303	0101	0104	0101	0303	0103	0103	0404	0101	0404	0202	0202	0102	0104	0303	0000	0202	0202	0103	0101	0101	0303	0304	0102	0303	0404	0101	0101	0404	0303	0101	0101	0101	0303	0304	0204	0404	0101	0000	0103	0303	0404	0102	0404	0202	0104	0304	0404	0202	0404	0404	0204	0204	0000	0202	0404	0404	0101	0303	0204	0404	0404	0404	0304	0404	0101	0202	0204	0101	0101	0304	0202	0101	0304	0101	0000	0404	0204	0103	0203	0204	0304	0304	0303	0404	0101	0000	0000	0102	0404	0204	0202	0203	0101	0202	0202	0202	0103	0000	0202	0204	0000	0204	0303	0000	0204	0202	0000	0203	0103	0303	0203	0404	0404	0000	0101	0000	0102	0204	0204	0202	0204	0102	0204	0204	0103	0202	0202	0101	0103	0202
pop
OneALTC12CKS_0001,	0404	0404	0202	0304	0101	0000	0000	0404	0303	0404	0303	0303	0202	0404	0104	0204	0104	0202	0202	0303	0202	0404	0101	0303	0202	0404	0303	0303	0104	0101	0404	0303	0304	0000	0404	0404	0000	0104	0404	0202	0303	0103	0202	0104	0103	0101	0404	0303	0101	0404	0101	0303	0303	0303	0404	0304	0203	0404	0102	0103	0102	0000	0101	0404	0404	0304	0303	0204	0000	0404	0101	0202	0103	0304	0104	0404	0102	0103	0000	0404	0103	0202	0101	0101	0101	0303	0103	0404	0404	0101	0303	0202	0404	0103	0204	0101	0000	0204	0103	0101	0303	0000	0404	0103	0102	0303	0304	0303	0303	0303	0204	0203	0404	0102	0101	0104	0101	0304	0303	0103	0000	0303	0202	0101	0202	0304	0103	0304	0202	0103	0204	0104	0104	0404	0304	0101	0104	0202	0102	0202	0404	0303	0404	0202	0101	0101	0202	0404	0204	0104	0101	0304	0204	0202	0303	0204	0304	0304	0103	0303	0202	0303	0202	0404	0202	0203	0000	0101	0404	0303	0303	0102	0404	0000	0303	0202	0202	0204	0104	0404	0404	0103	0404	0204	0101	0202	0203	0404	0202	0404	0303	0202	0000	0101	0104	0303	0202	0101	0404	0202	0103	0101	0404	0000	0303	0404	0103	0202	0101	0303	0404	0204	0101	0404	0204	0404	0204	0101	0103	0102	0102	0304	0202	0304	0103	0404	0202	0404	0304	0103	0103	0202	0303	0303	0204	0103	0404	0404	0404	0303	0103	0304	0303	0202	0404	0202	0404	0404	0000	0101	0404	0000	0103	0101	0204	0202	0303	0103	0101	0204	0304	0202	0404	0102	0204	0404	0000	0303	0000	0404	0404	0404	0304	0101	0304	0404	0000	0404	0101	0303	0404	0101	0202	0204	0404	0202	0303	0303	0102	0303	0404	0202	0101	0101	0304	0103	0202	0303	0303	0203	0404	0304	0202	0202	0103	0101	0103	0202	0000	0101	0000	0202	0101	0104	0103	0101	0103	0000	0101	0202	0101	0101	0000	0202	0000	0304	0104	0000	0103	0303	0102	0103	0101	0304	0202	0404	0404	0303	0101	0000	0202	0104	0202	0101	0202	0202	0202	0101	0303	0404	0304	0000	0404	0202	0404	0303	0000	0404	0404	0101	0104	0404	0101	0101	0404	0204	0303	0303	0000	0202	0204	0103	0000	0304	0202	0304	0304	0404	0202	0202	0303	0304	0304	0000	0202	0202	0304	0202	0404	0000	0203	0404	0000	0103	0101	0103	0204	0202	0202	0304	0303	0404	0101	0204	0404	0000	0404	0204	0404	0104	0303	0202	0404	0000	0103	0303	0404	0404	0101	0202	0104	0103	0203	0303	0202	0202	0203	0204	0000	0202	0303	0000	0303	0404	0202	0101	0202	0204	0103	0000	0103	0202	0303	0404	0204	0103	0101	0404	0304	0103	0202	0404	0204	0202	0000	0202	0404	0304	0000	0303	0303	0202	0202	0404	0303	0000	0202	0404	0303	0303	0101	0000	0404	0303	0404	0303	0404	0202	0404	0202	0101	0000	0404	0101	0404	0104	0203	0101	0303	0101	0101	0204	0303	0404	0202	0404	0203	0204	0404	0304	0101	0404	0202	0204	0104	0000	0304	0204	0303	0202	0204	0000	0202	0000	0202	0104	0000	0000	0202	0103	0303	0202	0103	0000	0202	0104	0101	0404	0404	0202	0202	0303	0303	0204	0101	0404	0404	0404	0202	0303	0304	0101	0000	0303	0104	0304	0202	0404	0202	0103	0204	0304	0304	0000	0303	0404	0000	0204	0204	0304	0101	0202	0101	0404	0000	0202	0101	0102	0202	0202	0101	0303	0101	0202	0000	0000	0404	0404	0101	0404	0404	0000	0101	0000	0202	0404	0303	0102	0101	0404	0104	0204	0101	0202	0404	0101	0303	0101	0202	0204	0404	0202	0000	0304	0404	0404	0202	0101	0303	0204	0304	0204	0101	0202	0404	0303	0404	0404	0404	0404	0404	0000	0204	0101	0101	0000	0202	0202	0202	0404	0304	0404	0101	0303	0404	0103	0202	0104	0303	0101	0204	0404	0303	0303	0303	0104	0303	0202	0303	0204	0103	0202	0000	0202	0202	0404	0103	0101	0303	0303	0202	0101	0202	0000	0103	0404	0303	0404	0303	0101	0202	0101	0203	0103	0404	0404	0404	0101	0204	0202	0000	0404	0104	0404	0303	0101	0000	0404	0202	0101	0304	0000	0404	0404	0404	0404	0204	0102	0000	0101	0202	0404	0101	0404	0102	0304	0303	0303	0204	0303	0202	0103	0103	0303	0202	0404	0103	0204	0102	0203	0203	0303	0303	0404	0202	0203	0101	0101	0404	0303	0304	0202	0202	0202	0101	0102	0202	0000	0304	0404	0103	0404	0102	0101	0404	0202	0303	0404	0101	0101	0404	0102	0202	0101	0404	0102	0404	0404	0203	0303	0404	0404	0202	0104	0000	0203	0404	0101	0203	0000	0101	0101	0000	0202	0404	0202	0103	0202	0404	0303	0303	0202	0404	0404	0202	0404	0303	0404	0303	0101	0303	0304	0204	0101	0202	0000	0404	0101	0303	0103	0303	0404	0404	0102	0303	0303	0102	0404	0000	0202	0303	0304	0102	0101	0202	0101	0404	0000	0303	0404	0102	0101	0303	0404	0101	0104	0000	0404	0303	0303	0303	0404	0303	0103	0304	0204	0303	0101	0104	0104	0404	0104	0103	0104	0000	0404	0202	0304	0204	0000	0304	0204	0303	0101	0202	0303	0000	0404	0103	0303	0104	0404	0102	0000	0101	0101	0303	0303	0202	0203	0304	0404	0404	0303	0303	0000	0204	0101	0202	0101	0202	0303	0102	0304	0000	0000	0204	0104	0101	0404	0202	0204	0304	0202	0203	0000	0101	0404	0303	0303	0303	0101	0202	0103	0204	0000	0101	0000	0202	0000	0204	0202	0000	0303	0404	0101	0304	0202	0404	0202	0103	0101	0404	0103	0303	0101	0103	0404	0404	0104	0202	0404	0000	0103	0104	0102	0404	0303	0102	0000	0404	0104	0203	0404	0404	0303	0101	0202	0304	0102	0101	0203	0404	0404	0404	0202	0303	0202	0202	0404	0103	0202	0101	0303	0101	0404	0000	0101	0404	0202	0101	0404	0303	0202	0103	0304	0304	0404	0000	0303	0303	0103	0103	0104	0102	0404	0202	0000	0404	0404	0101	0102	0202	0404	0303	0303	0101	0103	0101	0101	0303	0202	0202	0103	0202	0404	0103	0404	0202	0303	0103	0303	0303	0102	0404	0404	0404	0000	0103	0204	0101	0404	0202	0303	0303	0404	0101	0103	0101	0304	0102	0103	0101	0000	0303	0202	0103	0404	0101	0304	0404	0304	0303	0203	0304	0404	0204	0202	0304	0101	0404	0404	0404	0102	0303	0203	0104	0404	0404	0104	0202	0404	0304	0404	0204	0404	0103	0000	0101	0103	0104	0404	0404	0101	0000	0103	0000	0202	0000	0404	0000	0202	0404	0303	0303	0303	0000	0102	0103	0404	0101	0101	0404	0404	0101	0000	0202	0303	0304	0103	0304	0202	0404	0204	0204	0202	0404	0404	0202	0103	0101	0304	0000	0202	0303	0404	0000	0000	0104	0404	0202	0404	0000	0102	0203	0303	0000	0303	0102	0202	0304	0000	0101	0404	0102	0303	0101	0104	0303	0202	0102	0404	0101	0303	0101	0204	0103	0102	0101	0404	0303	0104	0202	0303	0404	0404	0404	0303	0202	0102	0204	0202	0202	0202	0101	0304	0303	0000	0304	0101	0000	0202	0103	0103	0000	0202	0101	0103	0304	0202	0303	0404	0000	0103	0204	0103	0000	0202	0102	0304	0202	0000	0101	0303	0303	0103	0404	0404	0101	0404	0404	0103	0202	0101	0204	0104	0404	0204	0103	0103	0000	0103	0404	0404	0404	0103	0303	0202	0202	0101	0202	0404	0104	0203	0303	0202	0000	0000	0000	0102	0304	0101	0101	0102	0202	0103	0104	0104	0304	0404	0404	0404	0101	0101	0101	0204	0104	0103	0404	0202	0102	0303	0103	0204	0303	0304	0304	0101	0101	0404	0404	0202	0303	0404	0204	0404	0000	0000	0102	0202	0101	0202	0303	0304	0303	0103	0101	0000	0101	0101	0202	0204	0303	0303	0000	0404	0204	0101	0101	0102	0204	0204	0000	0303	0404	0404	0202	0101	0204	0101	0404	0204	0202	0000	0202	0000	0202	0202	0404	0303	0202	0204	0000	0202	0101	0104	0404	0202	0101	0202	0204	0202	0204	0000	0000	0304	0102	0303	0404	0202	0204	0101	0000	0404	0404	0204	0202	0202	0202	0404	0101	0000	0103	0101	0303	0103	0000	0303	0404	0101	0101	0303	0101	0101	0202	0204	0102	0101	0202	0202	0404	0404	0202	0303	0101	0000	0202	0404	0000	0404	0103	0103	0303	0303	0404	0103	0000	0103	0101	0404	0000	0101	0101	0404	0102	0202	0103	0104	0303	0104	0404	0101	0202	0101	0103	0204	0101	0303	0404	0304	0304	0104	0202	0204	0103	0101	0101	0000	0000	0101	0303	0103	0101	0101	0102	0000	0204	0101	0303	0204	0101	0204	0000	0303	0202	0101	0101	0103	0202	0303	0303	0404	0202	0202	0000	0103	0303	0303	0101	0303	0303	0404	0101	0404	0404	0103	0404	0102	0103	0202	0303	0203	0103	0303	0202	0000	0303	0101	0202	0303	0404	0404	0304	0304	0101	0202	0404	0202	0103	0303	0101	0202	0303	0303	0304	0303	0101	0101	0404	0000	0104	0404	0104	0204	0101	0204	0000	0404	0303	0204	0404	0202	0203	0101	0404	0000	0404	0101	0101	0404	0000	0404	0303	0101	0101	0202	0404	0204	0303	0202	0202	0204	0303	0202	0303	0204	0202	0204	0404	0304	0404	0103	0101	0103	0404	0304	0304	0101	0000	0101	0304	0404	0404	0404	0303	0000	0101	0101	0202	0203	0404	0101	0304	0101	0202	0204	0404	0101	0202	0101	0404	0202	0303	0204	0000	0102	0000	0202	0303	0304	0303	0404	0101	0103	0204	0102	0404	0000	0303	0204	0202	0404	0404	0202	0103	0404	0000	0104	0202	0202	0303	0000	0202	0202	0303	0000	0202	0202	0404	0404	0404	0000	0404	0202	0202	0202	0103	0204	0101	0204	0404	0104	0202	0101	0000	0303	0404	0203	0101	0103	0303	0202	0102	0203	0101	0000	0404	0404	0303	0101	0101	0202	0000	0202	0103	0304	0000	0204	0202	0203	0103	0404	0101	0103	0000	0404	0103	0103	0202	0404	0303	0000	0202	0304	0303	0304	0404	0204	0104	0404	0202	0202	0303	0404	0103	0202	0202	0101	0202	0304	0202	0303	0101	0102	0104	0202	0202	0404	0303	0101	0303	0000	0204	0303	0404	0202	0204	0101	0303	0102	0404	0204	0103	0303	0102	0103	0303	0404	0204	0000	0404	0202	0202	0303	0202	0101	0303	0404	0303	0000	0303	0304	0404	0000	0202	0202	0000	0303	0202	0104	0304	0202	0204	0404	0404	0404	0104	0103	0101	0303	0304	0101	0000	0101	0101	0101	0000	0404	0303	0103	0303	0101	0404	0304	0103	0303	0404	0103	0404	0202	0104	0202	0202	0204	0404	0102	0103	0204	0202	0303	0000	0303	0404	0304	0204	0202	0101	0404	0404	0304	0101	0202	0404	0202	0101	0202	0000	0303	0404	0404	0202	0103	0303	0103	0303	0202	0000	0000	0303	0103	0304	0101	0304	0202	0404	0404	0101	0202	0101	0103	0101	0101	0204	0202	0404	0303	0102	0204	0304	0303	0404	0103	0000	0303	0000	0000	0303	0101	0104	0101	0304	0303	0303	0404	0000	0202	0000	0101	0103	0404	0101	0303	0303	0203	0404	0304	0101	0101	0404	0103	0202	0204	0303	0404	0303	0303	0103	0103	0204	0404	0101	0000	0000	0101	0404	0404	0000	0303	0404	0204	0202	0304	0303	0102	0202	0000	0000	0404	0202	0203	0303	0102	0303	0202	0101	0304	0202	0404	0303	0404	0104	0101	0303	0202	0303	0303	0404	0202	0303	0102	0202	0404	0000	0102	0103	0101	0303	0103	0102	0303	0404	0304	0102	0203	0101	0101	0204	0303	0101	0101	0101	0202	0202	0202	0304	0303	0304	0404	0000	0202	0202	0404	0101	0202	0000	0204	0404	0303	0303	0202	0404	0101	0000	0103	0303	0101	0303	0404	0101	0303	0303	0101	0103	0202	0202	0101	0000	0404	0202	0303	0202	0404	0202	0404	0000	0101	0404	0303	0202	0102	0101	0404	0202	0303	0204	0404	0202	0101	0104	0303	0202	0101	0000	0101	0404	0303	0103	0103	0404	0101	0103	0202	0404	0000	0304	0404	0101	0303	0103	0204	0203	0204	0103	0303	0404	0102	0303	0202	0104	0102	0000	0404	0202	0102	0404	0102	0102	0104	0303	0000	0303	0101	0204	0303	0303	0404	0101	0404	0101	0202	0404	0102	0204	0202	0303	0303	0101	0103	0101	0202	0404	0304	0303	0101	0102	0304	0104	0303	0000	0103	0304	0404	0404	0404	0000	0101	0202	0303	0103	0202	0000	0202	0303	0103	0101	0404	0202	0104	0000	0204	0202	0404	0303	0102	0204	0000	0101	0103	0202	0000	0303	0303	0204	0304	0101	0102	0404	0404	0404	0101	0303	0303	0202	0000	0303	0404	0404	0103	0303	0304	0404	0303	0101	0404	0303	0202	0000	0404	0204	0203	0304	0103	0102	0101	0404	0204	0202	0303	0000	0404	0103	0000	0000	0404	0204	0202	0304	0102	0104	0101	0303	0404	0303	0202	0202	0204	0404	0202	0202	0404	0404	0101	0204	0000	0404	0303	0101	0204	0404	0404	0101	0101	0104	0202	0000	0204	0101	0303	0404	0202	0404	0101	0404	0103	0404	0101	0101	0000	0103	0202	0204	0204	0202	0101	0303	0101	0101	0101	0303	0101	0000	0101	0404	0101	0101	0303	0203	0404	0303	0404	0304	0404	0103	0404	0303	0303	0204	0404	0404	0101	0204	0404	0303	0103	0303	0404	0404	0202	0202	0104	0304	0104	0202	0404	0202	0204	0303	0404	0000	0101	0404	0304	0404	0404	0304	0101	0303	0404	0404	0103	0404	0104	0204	0303	0000	0104	0204	0204	0404	0101	0102	0101	0303	0103	0404	0303	0103	0103	0204	0404	0303	0103	0204	0104	0304	0101	0103	0103	0404	0202	0101	0202	0000	0202	0101	0101	0303	0404	0304	0202	0103	0000	0303	0204	0204	0103	0404	0303	0404	0202	0101	0000	0202	0304	0103	0404	0103	0202	0203	0303	0404	0103	0204	0204	0202	0101	0202	0102	0104	0202	0000	0202	0404	0202	0101	0202	0103	0103	0102	0404	0102	0103	0102	0404	0404	0304	0000	0101	0303	0303	0202	0404	0204	0101	0101	0101	0303	0204	0204	0202	0204	0303	0303	0202	0000	0103	0404	0303	0404	0404	0204	0204	0000	0202	0202	0304	0303	0304	0204	0101	0202	0102	0202	0404	0000	0303	0303	0000	0404	0404	0102	0202	0000	0404	0101	0202	0404	0103	0101	0304	0204	0101	0404	0202	0101	0204	0103	0101	0101	0202	0101	0404	0303	0303	0303	0303	0101	0404	0202	0204	0404	0404	0000	0404	0104	0101	0303	0303	0404	0203	0304	0202	0204	0303	0000	0204	0202	0204	0101	0404	0303	0103	0104	0202	0404	0202	0303	0202	0101	0204	0000	0303	0101	0404	0202	0404	0102	0202	0404	0101	0000	0404	0101	0203	0303	0304	0202	0202	0103	0303	0204	0202	0404	0101	0303	0202	0204	0404	0204	0303	0204	0103	0000	0103	0101	0404	0303	0101	0000	0202	0101	0304	0000	0102	0202	0000	0303	0404	0202	0404	0101	0303	0101	0101	0102	0103	0404	0303	0304	0404	0204	0304	0203	0102	0104	0101	0303	0303	0303	0404	0000	0204	0404	0202	0101	0101	0303	0404	0000	0102	0303	0101	0101	0103	0304	0101	0303	0204	0404	0101	0304	0304	0101	0103	0101	0304	0304	0204	0404	0103	0404	0303	0303	0304	0101	0404	0202	0404	0404	0404	0202	0202	0304	0202	0204	0404	0202	0404	0404	0101	0103	0204	0404	0404	0304	0303	0204	0101	0202	0204	0000	0101	0304	0202	0103	0304	0000	0202	0202	0202	0000	0000	0202	0303	0404	0303	0404	0000	0303	0204	0101	0000	0204	0101	0303	0000	0102	0000	0202	0303	0404	0202	0204	0101	0404	0303	0202	0204	0202	0202	0303	0303	0303	0203	0404	0000	0000	0000	0304	0102	0404	0202	0202	0000	0101	0202	0204	0101	0202	0202	0101	0103	0000
OneALTC12CKS_0002,	0000	0404	0202	0404	0000	0101	0000	0104	0101	0000	0303	0303	0202	0404	0101	0404	0404	0000	0202	0404	0202	0404	0104	0303	0202	0404	0303	0303	0101	0000	0304	0304	0303	0202	0404	0404	0303	0104	0104	0303	0103	0101	0202	0104	0303	0101	0404	0303	0101	0404	0101	0303	0303	0303	0404	0404	0202	0404	0101	0000	0102	0000	0101	0404	0404	0304	0103	0404	0102	0404	0101	0202	0101	0303	0101	0404	0101	0000	0404	0404	0103	0202	0101	0101	0000	0303	0000	0404	0404	0101	0303	0202	0202	0303	0204	0303	0404	0404	0103	0102	0000	0000	0000	0101	0102	0101	0303	0101	0303	0303	0000	0203	0404	0101	0101	0404	0101	0304	0303	0000	0303	0303	0202	0104	0102	0404	0103	0404	0102	0103	0202	0101	0000	0404	0303	0404	0404	0101	0202	0202	0404	0303	0404	0102	0101	0303	0202	0404	0202	0101	0102	0304	0404	0202	0000	0204	0304	0000	0303	0303	0202	0304	0202	0000	0202	0303	0000	0102	0404	0203	0000	0202	0000	0102	0303	0202	0202	0000	0404	0000	0404	0103	0404	0000	0000	0202	0203	0304	0202	0404	0303	0102	0404	0000	0101	0303	0404	0103	0101	0202	0103	0000	0204	0000	0101	0404	0303	0204	0000	0304	0204	0404	0101	0404	0202	0204	0204	0000	0103	0101	0101	0304	0202	0000	0303	0404	0204	0204	0000	0103	0101	0202	0303	0303	0000	0101	0404	0404	0404	0101	0303	0304	0303	0202	0000	0202	0404	0404	0000	0101	0404	0202	0103	0103	0204	0404	0103	0101	0101	0202	0304	0102	0204	0101	0202	0404	0101	0303	0000	0404	0404	0000	0404	0101	0000	0000	0204	0304	0202	0303	0000	0404	0404	0202	0303	0202	0103	0303	0102	0203	0404	0102	0202	0101	0304	0103	0202	0101	0303	0000	0404	0304	0202	0202	0303	0101	0000	0202	0304	0102	0304	0202	0101	0404	0303	0101	0103	0204	0000	0202	0000	0000	0000	0202	0404	0000	0404	0102	0303	0303	0101	0303	0103	0304	0202	0404	0000	0304	0103	0000	0202	0104	0202	0101	0000	0203	0202	0000	0303	0000	0000	0101	0204	0202	0404	0000	0000	0404	0404	0101	0404	0303	0101	0000	0000	0202	0304	0000	0304	0202	0204	0303	0303	0303	0204	0304	0304	0000	0203	0202	0103	0304	0404	0204	0202	0202	0000	0202	0000	0103	0202	0404	0202	0103	0101	0303	0204	0202	0204	0304	0304	0404	0102	0202	0000	0404	0404	0204	0000	0404	0103	0202	0404	0303	0101	0303	0404	0404	0000	0202	0101	0303	0203	0303	0202	0202	0203	0204	0000	0303	0303	0202	0101	0404	0204	0000	0202	0204	0000	0404	0303	0202	0303	0000	0204	0103	0101	0404	0303	0000	0204	0104	0204	0202	0304	0202	0404	0000	0000	0303	0303	0203	0404	0404	0303	0102	0202	0303	0303	0303	0101	0000	0404	0303	0000	0303	0202	0202	0404	0102	0103	0404	0404	0101	0404	0101	0303	0101	0303	0000	0000	0202	0103	0404	0202	0204	0203	0204	0404	0304	0101	0404	0202	0404	0404	0202	0303	0404	0000	0202	0204	0000	0202	0202	0204	0000	0103	0404	0202	0103	0303	0202	0101	0000	0204	0104	0101	0304	0404	0102	0202	0303	0303	0204	0103	0304	0404	0304	0202	0000	0304	0101	0404	0000	0404	0304	0202	0204	0000	0000	0204	0304	0404	0404	0303	0202	0202	0404	0204	0304	0101	0204	0103	0404	0202	0202	0103	0202	0000	0202	0101	0303	0101	0204	0202	0404	0304	0000	0101	0204	0404	0303	0000	0202	0202	0404	0303	0101	0101	0404	0101	0404	0000	0202	0304	0101	0103	0303	0202	0202	0000	0202	0204	0000	0204	0000	0202	0000	0103	0204	0304	0202	0000	0202	0000	0404	0404	0104	0000	0404	0204	0303	0000	0103	0102	0202	0204	0202	0202	0404	0304	0404	0102	0303	0404	0101	0202	0000	0202	0101	0202	0404	0303	0303	0303	0104	0303	0000	0303	0204	0000	0202	0000	0202	0202	0101	0101	0101	0303	0304	0202	0000	0204	0404	0000	0404	0101	0000	0303	0101	0000	0102	0203	0303	0304	0304	0404	0101	0204	0204	0104	0304	0101	0000	0303	0000	0101	0404	0202	0000	0303	0404	0000	0303	0404	0202	0204	0102	0202	0103	0202	0304	0101	0404	0102	0303	0000	0304	0204	0303	0202	0000	0000	0103	0203	0404	0303	0202	0101	0202	0000	0303	0303	0404	0202	0202	0101	0101	0404	0000	0304	0202	0202	0202	0101	0102	0000	0101	0404	0000	0103	0404	0202	0101	0404	0202	0103	0404	0101	0101	0404	0000	0202	0303	0304	0000	0304	0204	0303	0303	0404	0404	0202	0104	0000	0303	0000	0303	0202	0202	0101	0000	0103	0202	0404	0202	0303	0202	0304	0103	0303	0101	0000	0404	0202	0404	0000	0404	0303	0101	0303	0000	0202	0101	0202	0404	0000	0104	0304	0103	0303	0404	0404	0101	0303	0303	0202	0404	0404	0202	0203	0404	0102	0303	0202	0000	0000	0000	0304	0404	0202	0101	0304	0404	0102	0101	0000	0204	0000	0303	0303	0404	0000	0103	0303	0202	0303	0104	0104	0404	0303	0104	0103	0101	0404	0000	0202	0404	0202	0203	0000	0404	0303	0404	0202	0000	0204	0304	0000	0303	0104	0000	0102	0101	0101	0103	0303	0304	0202	0303	0304	0404	0404	0101	0101	0303	0204	0101	0202	0000	0204	0000	0102	0404	0101	0404	0202	0404	0104	0404	0000	0202	0303	0204	0303	0000	0101	0404	0101	0304	0303	0101	0202	0103	0202	0304	0102	0204	0202	0404	0204	0202	0000	0303	0404	0101	0304	0202	0404	0202	0103	0101	0404	0303	0103	0000	0000	0404	0000	0104	0202	0404	0000	0303	0104	0102	0304	0303	0102	0202	0000	0101	0303	0404	0000	0303	0101	0202	0000	0202	0303	0202	0000	0000	0304	0202	0103	0202	0202	0000	0000	0202	0000	0303	0000	0404	0202	0101	0000	0000	0101	0204	0303	0303	0101	0404	0304	0404	0404	0303	0303	0103	0303	0000	0202	0404	0202	0202	0000	0404	0000	0102	0202	0404	0303	0404	0104	0103	0101	0101	0303	0202	0202	0103	0102	0204	0101	0104	0202	0303	0103	0404	0203	0102	0000	0404	0304	0303	0103	0204	0000	0000	0102	0000	0303	0404	0101	0101	0103	0304	0202	0103	0101	0303	0103	0204	0103	0204	0101	0000	0104	0304	0303	0203	0404	0404	0204	0202	0000	0102	0404	0000	0404	0102	0303	0202	0404	0404	0404	0104	0000	0404	0304	0404	0202	0404	0103	0304	0101	0103	0000	0304	0404	0104	0101	0103	0202	0204	0101	0404	0101	0202	0202	0000	0303	0303	0104	0102	0000	0000	0101	0101	0202	0404	0000	0404	0204	0303	0404	0101	0303	0202	0304	0202	0000	0204	0104	0404	0202	0303	0000	0000	0000	0204	0303	0404	0101	0303	0104	0404	0202	0000	0404	0102	0000	0303	0202	0000	0101	0202	0303	0000	0103	0404	0202	0303	0101	0404	0303	0202	0102	0404	0000	0303	0102	0202	0101	0101	0101	0404	0303	0000	0202	0203	0404	0404	0404	0103	0102	0202	0204	0202	0203	0101	0101	0303	0103	0000	0404	0101	0000	0202	0303	0103	0304	0202	0101	0103	0000	0202	0000	0404	0101	0303	0404	0103	0404	0202	0102	0304	0203	0304	0101	0303	0103	0303	0404	0404	0103	0404	0404	0103	0202	0101	0404	0101	0404	0202	0103	0303	0303	0103	0404	0404	0000	0000	0303	0101	0000	0103	0202	0404	0404	0203	0303	0204	0202	0404	0404	0202	0304	0000	0101	0202	0000	0103	0101	0101	0404	0404	0202	0404	0101	0101	0102	0202	0104	0103	0404	0202	0000	0203	0101	0404	0303	0000	0304	0000	0104	0404	0304	0203	0303	0404	0404	0000	0404	0303	0102	0204	0101	0202	0103	0304	0303	0103	0102	0404	0101	0101	0202	0404	0000	0303	0404	0404	0202	0101	0101	0102	0202	0202	0104	0303	0404	0304	0202	0104	0204	0202	0404	0404	0000	0000	0202	0103	0202	0202	0304	0101	0404	0404	0404	0204	0101	0104	0304	0000	0303	0204	0000	0102	0202	0303	0101	0404	0202	0000	0404	0202	0204	0101	0202	0202	0303	0000	0202	0204	0000	0404	0000	0000	0303	0101	0303	0103	0404	0103	0000	0102	0303	0103	0101	0102	0202	0202	0101	0103	0202	0202	0304	0202	0202	0303	0104	0404	0202	0303	0404	0404	0103	0101	0303	0303	0000	0101	0103	0303	0103	0404	0202	0101	0101	0404	0202	0000	0103	0101	0103	0000	0304	0101	0202	0102	0103	0204	0101	0304	0000	0404	0404	0000	0404	0404	0303	0000	0104	0101	0000	0303	0000	0303	0303	0103	0101	0303	0404	0101	0101	0204	0104	0204	0000	0303	0202	0102	0102	0103	0202	0202	0303	0101	0204	0204	0404	0303	0303	0103	0101	0303	0303	0303	0102	0404	0404	0101	0303	0102	0103	0202	0203	0202	0000	0304	0000	0202	0303	0101	0000	0303	0404	0000	0304	0000	0303	0202	0404	0202	0103	0101	0101	0202	0303	0303	0000	0303	0000	0303	0204	0404	0104	0404	0104	0202	0104	0000	0103	0304	0303	0204	0304	0202	0202	0101	0304	0000	0404	0101	0101	0000	0101	0000	0303	0103	0000	0202	0404	0204	0303	0202	0202	0202	0303	0202	0303	0202	0202	0204	0000	0304	0304	0000	0102	0303	0304	0404	0404	0202	0000	0101	0303	0404	0204	0404	0101	0101	0101	0101	0102	0303	0404	0000	0304	0101	0202	0204	0404	0101	0404	0101	0404	0202	0303	0404	0104	0202	0000	0202	0303	0304	0303	0303	0103	0303	0204	0102	0404	0202	0303	0204	0204	0000	0404	0202	0303	0404	0404	0101	0000	0204	0303	0000	0202	0102	0103	0303	0202	0202	0000	0304	0404	0000	0204	0303	0101	0204	0103	0204	0000	0404	0404	0101	0202	0000	0202	0303	0404	0303	0101	0303	0103	0101	0202	0303	0000	0204	0204	0404	0303	0101	0101	0101	0404	0000	0101	0304	0000	0204	0101	0203	0000	0304	0303	0103	0000	0404	0303	0103	0204	0204	0303	0404	0204	0304	0303	0304	0404	0204	0104	0404	0202	0202	0303	0404	0103	0202	0404	0101	0204	0000	0202	0303	0103	0000	0101	0202	0202	0404	0103	0000	0303	0404	0202	0303	0404	0202	0202	0101	0303	0202	0304	0202	0101	0000	0202	0103	0103	0304	0000	0303	0404	0202	0202	0303	0202	0101	0303	0303	0103	0304	0000	0303	0404	0404	0102	0000	0304	0303	0202	0104	0000	0000	0404	0101	0304	0000	0101	0303	0404	0303	0000	0202	0202	0303	0101	0103	0102	0204	0303	0101	0000	0101	0304	0304	0101	0000	0202	0101	0202	0204	0104	0404	0202	0404	0000	0202	0303	0404	0202	0000	0303	0303	0404	0404	0202	0202	0303	0000	0104	0303	0404	0000	0204	0202	0101	0202	0204	0303	0304	0204	0202	0101	0303	0101	0303	0000	0000	0000	0303	0101	0304	0101	0404	0202	0000	0404	0101	0202	0101	0000	0102	0000	0000	0101	0304	0304	0000	0202	0404	0303	0404	0101	0000	0303	0000	0101	0203	0101	0404	0102	0304	0303	0303	0404	0202	0202	0000	0103	0101	0000	0103	0303	0000	0202	0204	0304	0101	0103	0404	0303	0101	0202	0303	0404	0303	0303	0101	0303	0204	0404	0101	0101	0404	0303	0202	0404	0101	0303	0304	0202	0202	0304	0303	0202	0202	0000	0404	0404	0202	0202	0103	0101	0303	0000	0103	0304	0202	0404	0303	0404	0104	0101	0303	0000	0103	0303	0000	0202	0303	0102	0404	0104	0101	0101	0303	0303	0103	0101	0202	0303	0000	0304	0000	0000	0103	0101	0000	0303	0102	0101	0104	0204	0202	0202	0404	0000	0000	0404	0404	0000	0404	0404	0101	0202	0304	0000	0404	0000	0303	0202	0104	0102	0102	0101	0304	0103	0303	0404	0101	0101	0000	0404	0101	0202	0000	0101	0000	0303	0202	0103	0202	0202	0202	0304	0304	0000	0404	0303	0202	0202	0103	0404	0202	0103	0204	0404	0202	0101	0404	0103	0202	0101	0000	0101	0404	0000	0101	0101	0101	0303	0101	0202	0404	0404	0303	0404	0103	0000	0303	0202	0000	0204	0103	0303	0404	0102	0303	0202	0104	0102	0404	0204	0204	0102	0404	0202	0202	0000	0303	0103	0000	0101	0204	0103	0000	0204	0000	0000	0101	0202	0000	0101	0204	0202	0000	0303	0101	0103	0101	0204	0404	0404	0303	0303	0102	0303	0104	0202	0101	0103	0304	0204	0202	0204	0101	0103	0202	0000	0303	0000	0101	0000	0000	0303	0101	0404	0102	0104	0202	0204	0202	0404	0303	0202	0000	0101	0303	0000	0202	0000	0303	0303	0202	0304	0000	0102	0303	0000	0404	0101	0303	0303	0202	0202	0000	0404	0404	0303	0303	0404	0404	0303	0000	0104	0304	0000	0303	0303	0202	0202	0000	0103	0102	0102	0404	0204	0101	0000	0404	0304	0103	0304	0202	0404	0204	0000	0304	0102	0104	0101	0303	0000	0303	0202	0202	0202	0404	0202	0101	0204	0404	0101	0204	0404	0304	0303	0101	0404	0304	0204	0103	0101	0104	0404	0000	0204	0101	0103	0404	0202	0000	0101	0404	0303	0404	0101	0101	0103	0103	0202	0202	0202	0102	0104	0303	0101	0000	0101	0103	0101	0204	0101	0000	0104	0101	0303	0202	0404	0304	0404	0404	0204	0103	0204	0303	0303	0404	0404	0101	0101	0204	0204	0303	0000	0303	0204	0404	0202	0202	0101	0000	0104	0202	0404	0303	0204	0303	0000	0202	0101	0404	0304	0000	0000	0304	0303	0103	0104	0404	0000	0304	0104	0204	0103	0101	0104	0202	0000	0404	0101	0202	0101	0103	0101	0204	0000	0303	0303	0404	0000	0103	0303	0204	0104	0303	0101	0000	0101	0000	0202	0101	0102	0404	0202	0101	0103	0303	0000	0304	0202	0103	0202	0303	0202	0404	0101	0404	0203	0404	0404	0103	0404	0102	0303	0101	0404	0101	0202	0202	0303	0304	0303	0202	0204	0202	0101	0202	0202	0404	0202	0202	0404	0404	0202	0104	0202	0103	0103	0202	0404	0102	0101	0101	0304	0404	0304	0101	0101	0303	0000	0202	0404	0204	0101	0101	0101	0103	0204	0202	0102	0204	0303	0303	0202	0000	0103	0404	0303	0000	0404	0404	0204	0303	0202	0203	0303	0303	0000	0202	0101	0202	0202	0203	0404	0000	0303	0303	0000	0304	0000	0101	0303	0101	0404	0101	0202	0304	0103	0101	0304	0404	0000	0204	0000	0000	0202	0000	0101	0102	0202	0101	0404	0303	0303	0303	0101	0101	0404	0404	0000	0404	0404	0101	0404	0000	0101	0303	0103	0000	0303	0303	0202	0202	0203	0202	0204	0202	0202	0101	0304	0303	0103	0404	0202	0404	0202	0202	0202	0000	0204	0101	0303	0101	0404	0204	0000	0101	0202	0404	0103	0304	0104	0101	0202	0404	0304	0202	0202	0101	0303	0204	0000	0202	0101	0303	0404	0204	0304	0404	0103	0204	0103	0404	0303	0101	0404	0000	0103	0303	0202	0101	0404	0204	0102	0202	0303	0000	0404	0203	0404	0104	0303	0103	0000	0101	0303	0404	0203	0404	0202	0204	0000	0203	0000	0104	0104	0303	0303	0103	0404	0101	0404	0202	0204	0101	0101	0303	0404	0204	0000	0103	0101	0101	0303	0304	0000	0303	0204	0104	0101	0404	0303	0101	0303	0101	0303	0304	0202	0404	0101	0404	0303	0303	0404	0202	0304	0202	0104	0404	0404	0202	0202	0404	0202	0202	0404	0000	0204	0404	0101	0000	0204	0404	0304	0404	0303	0000	0000	0202	0202	0000	0102	0304	0000	0000	0304	0101	0204	0000	0404	0000	0202	0202	0303	0000	0000	0404	0101	0303	0202	0101	0404	0204	0102	0203	0000	0102	0202	0000	0000	0404	0000	0000	0404	0000	0303	0202	0404	0202	0202	0203	0303	0303	0203	0404	0404	0000	0000	0303	0202	0202	0204	0202	0404	0000	0000	0202	0101	0000	0000	0101	0103	0202
OneALTC12CKS_0003,	0000	0404	0404	0404	0101	0101	0204	0104	0000	0304	0303	0303	0202	0404	0101	0404	0404	0202	0202	0000	0202	0404	0404	0303	0202	0304	0303	0303	0101	0101	0404	0303	0304	0202	0404	0404	0303	0404	0404	0203	0101	0101	0202	0404	0303	0101	0404	0303	0101	0404	0101	0303	0303	0404	0304	0304	0203	0404	0101	0303	0202	0303	0102	0204	0304	0404	0103	0204	0202	0404	0101	0202	0303	0303	0101	0404	0101	0101	0000	0404	0103	0202	0101	0101	0101	0303	0000	0000	0000	0101	0303	0202	0202	0303	0202	0303	0404	0202	0000	0101	0000	0204	0404	0303	0102	0303	0304	0303	0103	0000	0202	0203	0404	0102	0101	0404	0103	0303	0103	0103	0303	0303	0202	0101	0101	0404	0103	0000	0202	0103	0202	0101	0104	0204	0303	0404	0104	0102	0101	0202	0404	0103	0404	0202	0101	0303	0202	0204	0204	0104	0101	0304	0204	0202	0303	0404	0303	0304	0303	0303	0202	0303	0204	0304	0202	0303	0101	0101	0304	0303	0303	0102	0000	0202	0303	0102	0202	0204	0101	0404	0404	0303	0404	0202	0101	0204	0203	0000	0202	0304	0303	0102	0000	0103	0101	0304	0204	0101	0104	0202	0101	0103	0404	0101	0103	0000	0103	0000	0104	0000	0404	0204	0000	0404	0204	0404	0204	0000	0103	0102	0101	0303	0202	0304	0101	0204	0204	0204	0000	0000	0101	0204	0203	0303	0204	0101	0000	0404	0304	0303	0303	0304	0303	0202	0404	0203	0404	0404	0000	0101	0204	0202	0101	0101	0202	0204	0103	0101	0000	0404	0303	0202	0000	0101	0204	0404	0104	0303	0000	0404	0304	0404	0404	0102	0000	0404	0202	0404	0102	0103	0000	0104	0204	0204	0304	0101	0103	0000	0101	0203	0204	0102	0202	0101	0304	0103	0202	0103	0303	0202	0000	0304	0202	0202	0303	0101	0103	0000	0404	0102	0304	0202	0104	0104	0303	0101	0103	0000	0101	0202	0101	0101	0104	0101	0404	0000	0104	0102	0303	0404	0202	0303	0101	0304	0203	0404	0304	0303	0303	0404	0204	0104	0202	0101	0202	0202	0202	0303	0303	0404	0000	0303	0204	0202	0000	0101	0404	0404	0404	0103	0000	0303	0101	0101	0404	0404	0000	0303	0404	0204	0204	0103	0303	0303	0404	0304	0304	0404	0202	0102	0303	0303	0000	0000	0202	0102	0000	0202	0404	0303	0202	0104	0202	0103	0101	0103	0404	0202	0204	0304	0000	0304	0102	0204	0404	0000	0204	0204	0404	0104	0303	0000	0404	0303	0103	0303	0204	0204	0103	0202	0104	0103	0202	0303	0202	0000	0203	0204	0304	0203	0000	0202	0303	0404	0204	0103	0202	0204	0000	0000	0101	0202	0303	0404	0202	0101	0101	0304	0304	0103	0202	0101	0204	0202	0404	0204	0404	0404	0202	0303	0303	0203	0204	0404	0303	0102	0202	0404	0303	0303	0101	0204	0304	0103	0304	0303	0000	0202	0204	0102	0101	0404	0404	0101	0404	0101	0000	0101	0304	0103	0102	0204	0101	0404	0000	0202	0203	0204	0404	0303	0103	0404	0204	0204	0404	0202	0304	0202	0304	0202	0404	0104	0000	0000	0204	0404	0000	0304	0202	0103	0303	0202	0101	0202	0204	0404	0000	0304	0404	0202	0202	0303	0303	0204	0103	0000	0000	0304	0202	0103	0304	0104	0404	0303	0404	0000	0202	0000	0202	0101	0404	0304	0304	0304	0303	0204	0202	0204	0404	0404	0101	0202	0103	0404	0404	0202	0103	0101	0202	0202	0101	0303	0101	0204	0202	0304	0303	0404	0101	0204	0404	0303	0101	0202	0202	0404	0303	0101	0102	0404	0101	0404	0303	0202	0304	0101	0303	0103	0202	0204	0404	0202	0202	0000	0204	0404	0202	0103	0103	0204	0303	0202	0101	0202	0404	0304	0304	0404	0404	0404	0204	0303	0000	0101	0101	0202	0202	0202	0203	0204	0303	0404	0101	0303	0404	0101	0202	0101	0203	0101	0404	0404	0303	0103	0303	0104	0303	0204	0303	0404	0101	0202	0204	0000	0202	0000	0103	0103	0303	0303	0101	0202	0404	0404	0101	0404	0303	0404	0303	0101	0202	0102	0303	0103	0404	0304	0404	0103	0404	0204	0000	0404	0104	0404	0304	0101	0103	0304	0102	0101	0303	0404	0404	0303	0404	0404	0404	0202	0203	0303	0000	0000	0101	0404	0102	0303	0303	0303	0404	0203	0202	0101	0101	0303	0202	0404	0303	0204	0101	0203	0202	0404	0303	0104	0202	0202	0101	0101	0404	0303	0303	0202	0202	0202	0101	0101	0102	0303	0404	0404	0303	0404	0101	0103	0404	0202	0103	0303	0101	0101	0404	0101	0203	0101	0404	0102	0304	0404	0303	0303	0404	0204	0202	0404	0404	0303	0204	0101	0202	0202	0101	0101	0103	0202	0000	0202	0303	0202	0404	0000	0303	0102	0000	0404	0202	0404	0103	0404	0000	0101	0303	0000	0202	0101	0202	0404	0404	0101	0303	0303	0303	0404	0404	0101	0304	0303	0102	0404	0404	0202	0203	0304	0101	0101	0202	0104	0404	0404	0303	0404	0202	0101	0303	0104	0102	0104	0202	0404	0303	0303	0303	0404	0303	0303	0000	0202	0000	0104	0101	0404	0304	0101	0103	0101	0404	0404	0202	0404	0204	0000	0404	0404	0303	0104	0102	0103	0000	0000	0303	0303	0104	0404	0202	0101	0101	0303	0103	0000	0202	0303	0000	0404	0404	0103	0000	0000	0204	0101	0102	0103	0204	0303	0102	0304	0101	0000	0204	0404	0104	0204	0202	0202	0303	0202	0303	0000	0101	0404	0000	0303	0303	0104	0102	0103	0000	0404	0101	0204	0202	0404	0202	0102	0404	0103	0404	0101	0404	0202	0404	0202	0303	0101	0304	0303	0103	0103	0101	0404	0202	0104	0102	0404	0303	0303	0104	0202	0404	0303	0102	0000	0404	0104	0203	0404	0404	0101	0101	0202	0304	0202	0303	0203	0404	0404	0000	0204	0103	0202	0202	0404	0103	0203	0101	0303	0101	0404	0202	0101	0404	0202	0101	0404	0303	0203	0101	0404	0404	0404	0404	0303	0103	0103	0101	0404	0202	0304	0102	0204	0404	0304	0101	0102	0202	0204	0303	0303	0101	0000	0103	0101	0303	0202	0202	0103	0202	0404	0103	0404	0202	0303	0103	0303	0303	0102	0104	0404	0303	0303	0103	0204	0101	0404	0000	0000	0303	0404	0101	0101	0101	0304	0101	0103	0303	0101	0103	0202	0101	0204	0101	0304	0104	0304	0303	0202	0404	0404	0404	0102	0404	0102	0404	0404	0404	0102	0101	0203	0104	0404	0404	0000	0102	0304	0404	0404	0000	0404	0101	0404	0303	0103	0104	0404	0404	0104	0101	0303	0202	0204	0202	0404	0101	0202	0202	0101	0303	0303	0104	0202	0000	0404	0102	0101	0204	0404	0101	0404	0202	0303	0304	0103	0304	0202	0404	0204	0404	0404	0104	0204	0204	0103	0101	0404	0404	0204	0303	0404	0102	0303	0404	0404	0202	0000	0304	0101	0203	0303	0102	0303	0101	0204	0303	0000	0101	0404	0202	0303	0101	0104	0303	0202	0202	0404	0101	0000	0101	0204	0103	0102	0101	0304	0303	0000	0202	0203	0000	0404	0404	0303	0202	0202	0204	0202	0202	0000	0101	0304	0101	0202	0404	0103	0303	0202	0103	0303	0404	0000	0000	0103	0304	0202	0303	0404	0104	0103	0404	0000	0404	0202	0102	0000	0303	0304	0101	0103	0303	0101	0404	0000	0103	0404	0404	0303	0204	0101	0204	0104	0000	0202	0101	0303	0304	0103	0404	0303	0404	0000	0303	0102	0204	0101	0202	0404	0104	0303	0303	0202	0202	0404	0304	0000	0404	0202	0101	0202	0202	0103	0404	0104	0304	0404	0202	0000	0101	0101	0101	0202	0104	0103	0000	0404	0101	0202	0101	0204	0304	0304	0404	0104	0101	0000	0404	0203	0103	0303	0404	0404	0000	0303	0101	0202	0101	0203	0103	0404	0000	0303	0102	0404	0101	0101	0204	0204	0101	0303	0404	0404	0204	0103	0101	0101	0204	0204	0404	0101	0204	0404	0404	0404	0404	0101	0404	0204	0404	0000	0202	0101	0202	0202	0304	0000	0204	0404	0304	0202	0101	0104	0304	0202	0103	0204	0404	0102	0202	0303	0101	0000	0202	0303	0404	0202	0202	0101	0404	0204	0304	0000	0202	0404	0102	0404	0101	0303	0000	0101	0303	0103	0304	0103	0304	0102	0303	0303	0101	0101	0202	0204	0102	0101	0202	0202	0304	0202	0000	0303	0101	0404	0204	0304	0304	0404	0103	0000	0103	0303	0101	0101	0103	0103	0103	0404	0204	0101	0000	0000	0102	0000	0103	0101	0303	0104	0404	0101	0202	0102	0000	0404	0103	0303	0303	0404	0404	0104	0202	0204	0303	0103	0101	0104	0103	0103	0000	0303	0303	0303	0101	0203	0204	0101	0103	0202	0101	0202	0404	0103	0204	0101	0102	0103	0204	0203	0000	0404	0202	0202	0404	0103	0303	0303	0101	0303	0303	0303	0101	0404	0000	0103	0304	0202	0103	0101	0203	0203	0103	0303	0202	0202	0303	0000	0202	0404	0304	0404	0000	0304	0303	0204	0304	0204	0103	0101	0101	0102	0303	0303	0304	0103	0404	0303	0404	0404	0104	0404	0104	0202	0101	0404	0103	0404	0203	0404	0404	0203	0203	0102	0304	0101	0304	0101	0101	0404	0101	0204	0103	0101	0101	0202	0000	0000	0303	0202	0203	0202	0303	0202	0303	0000	0202	0204	0404	0000	0404	0103	0101	0303	0304	0404	0000	0000	0204	0102	0303	0000	0404	0404	0101	0101	0102	0101	0102	0303	0000	0303	0303	0102	0202	0204	0304	0101	0202	0103	0404	0202	0303	0000	0404	0102	0404	0102	0304	0304	0103	0404	0000	0101	0202	0101	0404	0404	0103	0204	0202	0404	0000	0202	0103	0204	0202	0101	0202	0404	0303	0304	0203	0202	0303	0203	0202	0202	0304	0303	0202	0303	0404	0303	0202	0202	0303	0000	0101	0204	0204	0101	0202	0101	0000	0304	0404	0303	0101	0103	0103	0202	0102	0203	0101	0404	0404	0204	0000	0303	0103	0102	0404	0000	0000	0304	0404	0204	0102	0203	0103	0404	0000	0303	0000	0204	0103	0101	0204	0202	0000	0404	0204	0404	0303	0304	0404	0404	0104	0404	0202	0404	0303	0404	0303	0000	0404	0103	0202	0304	0202	0303	0101	0102	0101	0202	0102	0404	0103	0101	0304	0204	0204	0303	0304	0202	0204	0101	0304	0102	0304	0202	0101	0303	0102	0303	0303	0304	0404	0000	0000	0203	0202	0303	0202	0103	0303	0304	0303	0000	0303	0303	0304	0404	0202	0202	0304	0303	0202	0000	0304	0202	0202	0404	0404	0404	0000	0303	0101	0303	0000	0102	0204	0303	0103	0000	0202	0404	0303	0101	0303	0102	0404	0404	0000	0303	0202	0101	0404	0202	0104	0404	0202	0204	0204	0202	0103	0204	0202	0103	0303	0304	0000	0404	0202	0202	0303	0404	0404	0303	0104	0102	0000	0202	0101	0202	0204	0303	0404	0404	0102	0103	0101	0101	0103	0202	0101	0303	0303	0101	0304	0101	0304	0202	0404	0204	0104	0204	0101	0103	0102	0101	0404	0202	0304	0404	0202	0202	0404	0303	0204	0103	0204	0303	0404	0000	0303	0101	0104	0101	0303	0303	0303	0404	0204	0202	0000	0103	0103	0404	0303	0303	0000	0202	0204	0304	0101	0103	0404	0103	0101	0202	0303	0000	0304	0303	0303	0000	0204	0404	0101	0101	0404	0103	0204	0404	0101	0303	0404	0204	0000	0304	0303	0202	0204	0204	0000	0404	0202	0203	0103	0102	0103	0202	0101	0304	0204	0304	0103	0404	0404	0102	0103	0202	0000	0103	0404	0202	0103	0000	0204	0104	0000	0102	0103	0101	0103	0103	0000	0303	0304	0304	0202	0203	0101	0000	0404	0103	0102	0101	0101	0202	0202	0202	0304	0404	0304	0404	0404	0204	0204	0404	0101	0102	0304	0202	0204	0303	0303	0202	0104	0102	0000	0101	0304	0101	0101	0404	0101	0000	0303	0101	0103	0202	0102	0101	0000	0304	0202	0103	0202	0202	0202	0304	0303	0101	0404	0303	0202	0000	0000	0000	0203	0000	0404	0303	0202	0101	0101	0103	0202	0103	0404	0101	0404	0000	0103	0101	0101	0000	0303	0202	0404	0204	0303	0000	0101	0303	0103	0000	0202	0404	0103	0304	0204	0102	0000	0202	0104	0202	0404	0204	0204	0102	0404	0202	0102	0404	0000	0303	0303	0103	0204	0303	0303	0204	0101	0304	0103	0204	0404	0102	0204	0202	0203	0303	0101	0101	0101	0202	0304	0404	0303	0101	0102	0304	0404	0303	0103	0103	0404	0204	0204	0404	0101	0101	0202	0000	0103	0000	0000	0202	0103	0000	0101	0404	0000	0404	0202	0204	0204	0404	0303	0202	0404	0103	0000	0303	0202	0203	0000	0303	0202	0000	0202	0202	0303	0404	0404	0103	0303	0103	0202	0202	0303	0404	0304	0103	0303	0404	0404	0303	0101	0101	0304	0202	0304	0303	0202	0202	0304	0103	0102	0101	0101	0404	0202	0303	0404	0304	0103	0404	0202	0304	0202	0303	0304	0202	0404	0101	0303	0404	0303	0202	0202	0202	0404	0202	0101	0204	0104	0101	0202	0404	0303	0000	0101	0204	0404	0204	0103	0101	0104	0204	0404	0404	0103	0303	0000	0102	0404	0101	0404	0303	0404	0102	0103	0000	0303	0202	0202	0204	0202	0104	0203	0103	0202	0303	0303	0101	0202	0101	0404	0101	0101	0303	0303	0404	0303	0000	0304	0404	0303	0404	0303	0303	0204	0404	0404	0101	0000	0404	0303	0303	0303	0204	0404	0204	0202	0404	0404	0104	0202	0000	0203	0204	0303	0404	0202	0103	0304	0304	0404	0101	0404	0303	0303	0101	0202	0101	0404	0104	0202	0103	0103	0404	0202	0202	0404	0303	0202	0101	0103	0101	0202	0103	0303	0303	0204	0404	0103	0101	0404	0104	0404	0102	0101	0101	0204	0102	0101	0202	0404	0202	0101	0101	0303	0404	0304	0202	0101	0000	0000	0202	0204	0101	0304	0303	0304	0202	0101	0304	0102	0303	0103	0404	0101	0102	0203	0304	0404	0303	0202	0202	0202	0101	0202	0202	0404	0202	0202	0404	0304	0202	0101	0000	0103	0101	0102	0404	0102	0103	0102	0404	0404	0304	0101	0101	0303	0404	0203	0000	0404	0102	0101	0101	0103	0204	0202	0202	0204	0303	0203	0202	0000	0303	0404	0303	0404	0404	0404	0202	0203	0202	0203	0303	0303	0404	0204	0101	0000	0202	0203	0304	0404	0303	0304	0404	0404	0404	0101	0202	0101	0000	0101	0000	0404	0101	0103	0303	0404	0000	0204	0202	0101	0202	0000	0000	0102	0202	0101	0404	0303	0303	0103	0000	0101	0404	0202	0204	0404	0104	0102	0404	0104	0101	0303	0303	0404	0303	0304	0202	0204	0303	0202	0204	0202	0204	0104	0404	0103	0103	0404	0202	0404	0203	0203	0202	0101	0204	0000	0303	0404	0104	0202	0304	0102	0202	0204	0303	0304	0404	0101	0202	0303	0000	0204	0202	0103	0303	0202	0202	0404	0103	0103	0202	0404	0304	0000	0103	0204	0103	0404	0303	0101	0404	0304	0303	0103	0102	0104	0000	0404	0101	0202	0103	0303	0404	0203	0404	0104	0303	0103	0101	0102	0303	0404	0203	0304	0404	0202	0404	0203	0101	0404	0104	0303	0103	0103	0304	0103	0204	0202	0204	0102	0101	0303	0104	0202	0202	0303	0101	0101	0303	0304	0101	0202	0404	0104	0101	0000	0304	0101	0101	0101	0000	0304	0204	0404	0000	0404	0303	0304	0404	0202	0404	0202	0104	0000	0404	0202	0202	0404	0202	0204	0304	0102	0404	0404	0101	0000	0404	0404	0000	0304	0304	0000	0101	0202	0202	0102	0101	0304	0202	0000	0404	0104	0404	0202	0404	0000	0000	0202	0404	0304	0303	0404	0101	0303	0204	0101	0404	0000	0102	0000	0101	0102	0000	0303	0303	0404	0202	0204	0101	0204	0303	0202	0204	0202	0202	0203	0303	0303	0203	0000	0000	0000	0303	0304	0202	0204	0404	0404	0404	0000	0000	0202	0101	0202	0202	0101	0101	0000
OneALTC12CKS_0004,	0304	0404	0202	0304	0101	0101	0404	0104	0103	0404	0303	0303	0202	0404	0101	0404	0404	0202	0102	0000	0204	0404	0104	0303	0202	0304	0303	0303	0101	0103	0000	0303	0304	0202	0304	0204	0303	0101	0404	0202	0103	0000	0000	0104	0103	0103	0404	0303	0101	0404	0103	0000	0103	0304	0404	0304	0202	0404	0101	0303	0202	0303	0101	0404	0404	0404	0303	0000	0202	0404	0101	0202	0303	0303	0104	0404	0101	0103	0404	0404	0303	0000	0101	0101	0000	0000	0303	0404	0404	0101	0303	0202	0202	0303	0202	0103	0304	0000	0303	0101	0303	0000	0404	0303	0102	0303	0000	0103	0303	0101	0204	0202	0404	0102	0101	0104	0101	0304	0303	0101	0000	0303	0202	0101	0101	0404	0101	0000	0202	0103	0202	0104	0101	0204	0304	0404	0104	0101	0101	0202	0404	0103	0204	0202	0103	0103	0202	0404	0204	0101	0102	0303	0202	0204	0303	0204	0303	0304	0303	0303	0202	0303	0202	0303	0202	0303	0102	0102	0304	0303	0000	0202	0000	0202	0103	0202	0202	0204	0101	0303	0304	0303	0404	0000	0101	0000	0203	0404	0202	0000	0303	0102	0404	0103	0101	0304	0202	0101	0101	0202	0103	0000	0404	0103	0103	0000	0000	0202	0104	0303	0204	0204	0103	0000	0204	0204	0204	0101	0103	0101	0101	0303	0204	0303	0303	0404	0204	0204	0000	0303	0101	0202	0303	0303	0202	0101	0000	0404	0304	0103	0000	0404	0303	0202	0204	0202	0404	0404	0204	0104	0404	0000	0103	0101	0204	0204	0000	0103	0103	0204	0303	0102	0204	0101	0202	0000	0101	0404	0203	0404	0404	0000	0404	0102	0304	0404	0204	0404	0202	0303	0000	0104	0404	0204	0303	0202	0303	0103	0102	0000	0404	0202	0101	0101	0000	0101	0202	0101	0303	0203	0404	0000	0204	0202	0303	0103	0303	0202	0404	0102	0304	0202	0104	0104	0103	0101	0103	0000	0101	0202	0102	0104	0104	0102	0404	0404	0404	0000	0303	0304	0202	0103	0103	0304	0203	0404	0404	0304	0103	0204	0204	0404	0000	0101	0000	0202	0000	0303	0000	0304	0303	0303	0404	0202	0404	0000	0404	0204	0404	0103	0104	0303	0103	0104	0404	0204	0304	0303	0404	0202	0000	0101	0303	0303	0404	0304	0303	0204	0203	0202	0303	0304	0404	0202	0202	0202	0304	0000	0404	0000	0303	0104	0202	0303	0103	0103	0000	0202	0204	0304	0303	0404	0102	0204	0404	0404	0202	0000	0000	0104	0103	0202	0304	0303	0101	0000	0404	0404	0101	0202	0000	0000	0202	0303	0202	0202	0303	0202	0304	0202	0303	0202	0303	0404	0204	0101	0202	0204	0103	0304	0000	0202	0103	0404	0204	0103	0101	0304	0304	0103	0204	0104	0204	0202	0404	0204	0404	0404	0000	0000	0103	0203	0204	0000	0103	0202	0202	0404	0304	0303	0101	0000	0304	0303	0304	0303	0204	0202	0202	0000	0101	0000	0404	0404	0304	0101	0303	0101	0303	0103	0101	0204	0103	0000	0102	0000	0203	0404	0404	0304	0101	0000	0204	0204	0104	0303	0303	0202	0000	0202	0204	0101	0202	0000	0204	0104	0303	0304	0202	0103	0303	0202	0000	0202	0202	0404	0101	0000	0000	0202	0202	0103	0303	0204	0101	0000	0204	0304	0202	0303	0000	0000	0204	0000	0101	0404	0202	0204	0000	0101	0204	0304	0304	0304	0303	0404	0102	0404	0202	0404	0101	0000	0000	0404	0000	0202	0103	0101	0204	0202	0000	0203	0101	0202	0203	0404	0304	0404	0102	0204	0304	0303	0101	0202	0202	0404	0303	0101	0101	0304	0101	0404	0303	0101	0304	0000	0303	0303	0202	0404	0404	0202	0204	0404	0204	0404	0202	0103	0303	0204	0304	0000	0101	0204	0404	0404	0404	0000	0000	0404	0202	0303	0204	0101	0101	0303	0204	0202	0202	0000	0404	0000	0101	0303	0000	0101	0202	0101	0202	0101	0202	0000	0304	0000	0303	0404	0101	0204	0303	0204	0103	0202	0404	0202	0202	0104	0103	0103	0303	0303	0000	0202	0404	0000	0101	0404	0303	0304	0304	0101	0202	0101	0000	0103	0304	0404	0204	0101	0204	0204	0104	0304	0104	0204	0304	0000	0101	0404	0000	0103	0303	0404	0304	0303	0304	0404	0204	0202	0202	0103	0202	0304	0101	0204	0202	0303	0303	0304	0204	0303	0202	0103	0101	0103	0202	0304	0303	0202	0101	0202	0303	0303	0000	0104	0000	0203	0101	0000	0104	0000	0303	0102	0202	0303	0101	0101	0102	0303	0304	0404	0103	0204	0000	0101	0104	0202	0101	0303	0101	0000	0404	0202	0203	0000	0000	0102	0404	0204	0203	0303	0404	0404	0202	0104	0304	0303	0404	0101	0000	0202	0101	0101	0101	0202	0000	0202	0303	0000	0000	0103	0303	0202	0404	0204	0202	0404	0101	0404	0000	0101	0303	0404	0202	0101	0202	0404	0404	0101	0304	0303	0103	0000	0000	0102	0303	0303	0202	0404	0304	0202	0202	0404	0102	0303	0202	0104	0404	0000	0304	0404	0101	0101	0000	0104	0000	0101	0202	0204	0303	0303	0303	0304	0000	0303	0404	0202	0303	0101	0101	0404	0404	0404	0101	0101	0404	0404	0202	0304	0202	0202	0404	0204	0103	0000	0202	0103	0000	0404	0303	0303	0404	0404	0000	0101	0101	0101	0103	0304	0202	0303	0304	0404	0404	0000	0000	0303	0204	0101	0202	0101	0202	0303	0102	0304	0101	0000	0202	0404	0101	0404	0202	0202	0303	0000	0303	0000	0000	0000	0303	0303	0303	0101	0202	0101	0204	0304	0101	0202	0202	0404	0202	0202	0000	0303	0304	0000	0304	0204	0303	0202	0303	0103	0304	0103	0103	0101	0303	0404	0202	0404	0101	0000	0303	0303	0404	0102	0404	0303	0102	0202	0404	0104	0203	0000	0404	0103	0101	0203	0303	0000	0103	0303	0304	0404	0304	0202	0103	0404	0202	0404	0303	0202	0101	0303	0000	0104	0000	0102	0404	0202	0101	0202	0000	0202	0103	0303	0304	0404	0000	0303	0303	0101	0303	0101	0102	0000	0202	0204	0404	0404	0303	0102	0000	0204	0303	0304	0101	0303	0101	0101	0303	0202	0202	0303	0202	0404	0103	0404	0204	0103	0103	0304	0203	0101	0104	0404	0000	0303	0103	0202	0101	0000	0202	0000	0103	0404	0103	0101	0101	0404	0102	0103	0101	0101	0303	0204	0103	0000	0101	0304	0404	0000	0303	0203	0000	0404	0204	0202	0304	0101	0404	0304	0404	0202	0000	0203	0104	0404	0404	0104	0202	0404	0000	0404	0202	0204	0101	0404	0103	0303	0101	0404	0404	0101	0101	0303	0202	0204	0102	0000	0101	0202	0202	0103	0000	0304	0000	0101	0303	0404	0101	0101	0202	0404	0000	0000	0202	0303	0000	0000	0303	0204	0000	0202	0204	0204	0404	0404	0202	0101	0101	0404	0000	0204	0303	0404	0102	0303	0404	0404	0202	0304	0404	0101	0202	0000	0000	0000	0102	0202	0303	0104	0101	0000	0102	0303	0102	0104	0303	0202	0000	0404	0101	0303	0202	0202	0101	0000	0101	0404	0303	0404	0204	0203	0304	0404	0404	0303	0102	0102	0204	0000	0202	0102	0101	0000	0103	0000	0404	0101	0303	0202	0101	0000	0000	0202	0101	0103	0304	0202	0303	0404	0404	0103	0404	0000	0404	0202	0102	0304	0303	0404	0104	0000	0303	0103	0204	0404	0103	0404	0404	0103	0202	0202	0204	0101	0304	0202	0101	0303	0304	0101	0404	0404	0404	0303	0303	0202	0204	0103	0102	0404	0404	0203	0303	0204	0202	0000	0404	0202	0000	0102	0101	0102	0000	0103	0101	0000	0303	0404	0202	0404	0101	0101	0102	0204	0104	0103	0404	0000	0102	0202	0103	0204	0303	0404	0303	0101	0101	0404	0304	0202	0303	0303	0204	0404	0404	0303	0000	0000	0101	0303	0101	0304	0303	0303	0000	0404	0104	0000	0204	0204	0303	0303	0404	0104	0204	0103	0101	0101	0202	0000	0404	0103	0404	0303	0202	0404	0404	0102	0202	0204	0204	0204	0202	0101	0204	0204	0404	0101	0202	0000	0000	0000	0101	0104	0000	0202	0103	0202	0204	0102	0202	0303	0101	0404	0202	0303	0404	0101	0202	0101	0404	0000	0404	0000	0202	0404	0000	0404	0101	0303	0000	0101	0203	0000	0304	0103	0304	0102	0303	0303	0000	0101	0202	0204	0101	0103	0202	0202	0404	0404	0202	0303	0104	0404	0202	0303	0000	0404	0000	0103	0103	0303	0404	0101	0101	0103	0101	0404	0202	0103	0202	0404	0102	0204	0101	0404	0103	0404	0404	0000	0202	0101	0103	0404	0303	0304	0000	0000	0404	0404	0202	0000	0303	0103	0101	0000	0303	0303	0303	0103	0103	0103	0102	0202	0202	0103	0303	0204	0104	0202	0404	0303	0202	0102	0000	0000	0202	0203	0303	0101	0202	0202	0404	0000	0303	0303	0101	0303	0103	0404	0101	0404	0404	0303	0303	0202	0103	0102	0303	0203	0000	0303	0000	0202	0303	0101	0202	0303	0404	0000	0304	0000	0101	0204	0404	0202	0103	0101	0101	0000	0303	0303	0303	0303	0104	0000	0404	0104	0104	0000	0404	0404	0000	0404	0103	0304	0203	0404	0404	0202	0203	0102	0304	0101	0304	0101	0101	0000	0101	0202	0000	0000	0104	0202	0404	0204	0101	0202	0203	0202	0303	0204	0303	0204	0202	0000	0404	0404	0000	0101	0101	0303	0304	0404	0304	0101	0404	0102	0304	0404	0204	0404	0101	0101	0101	0101	0101	0203	0000	0103	0304	0202	0202	0204	0304	0102	0204	0101	0404	0202	0203	0000	0404	0000	0404	0102	0304	0304	0303	0000	0101	0103	0404	0101	0104	0404	0303	0404	0204	0404	0000	0202	0103	0000	0000	0104	0202	0404	0303	0000	0000	0202	0303	0303	0202	0202	0404	0404	0204	0303	0404	0203	0101	0204	0101	0202	0101	0204	0404	0104	0202	0000	0202	0404	0404	0303	0102	0303	0103	0202	0101	0203	0101	0404	0000	0204	0203	0103	0103	0102	0404	0202	0101	0304	0204	0202	0101	0303	0101	0404	0303	0101	0202	0204	0000	0000	0204	0404	0303	0404	0202	0404	0304	0404	0304	0000	0104	0404	0202	0204	0103	0404	0303	0202	0202	0000	0202	0303	0202	0303	0101	0000	0101	0202	0202	0404	0303	0103	0303	0000	0202	0000	0404	0000	0202	0101	0303	0101	0404	0204	0101	0203	0102	0303	0303	0404	0202	0303	0404	0203	0202	0303	0202	0000	0303	0304	0103	0000	0101	0303	0304	0000	0102	0102	0404	0304	0202	0000	0404	0204	0202	0404	0404	0404	0101	0303	0104	0303	0304	0102	0202	0303	0101	0101	0102	0404	0202	0103	0303	0000	0404	0404	0101	0303	0404	0101	0404	0204	0404	0202	0202	0404	0202	0102	0101	0202	0102	0000	0303	0303	0304	0404	0204	0000	0303	0404	0104	0000	0404	0102	0204	0202	0103	0202	0202	0103	0304	0404	0202	0101	0103	0101	0103	0202	0103	0000	0303	0101	0404	0101	0304	0202	0404	0404	0000	0204	0103	0000	0102	0103	0204	0202	0404	0404	0202	0204	0304	0303	0404	0303	0202	0000	0304	0202	0303	0000	0104	0101	0304	0303	0103	0000	0204	0202	0204	0000	0101	0404	0303	0202	0303	0202	0204	0303	0101	0303	0000	0303	0102	0404	0404	0404	0303	0303	0101	0000	0202	0404	0101	0101	0404	0101	0000	0404	0000	0303	0304	0204	0202	0303	0303	0202	0404	0404	0404	0404	0202	0000	0103	0000	0303	0204	0101	0404	0204	0304	0103	0404	0404	0101	0303	0000	0103	0303	0000	0202	0103	0102	0204	0104	0000	0101	0101	0103	0101	0103	0202	0303	0000	0303	0101	0203	0000	0103	0404	0303	0101	0104	0101	0202	0202	0202	0404	0000	0303	0404	0000	0000	0204	0404	0101	0102	0000	0202	0000	0303	0303	0203	0104	0000	0000	0101	0304	0000	0103	0404	0101	0000	0303	0101	0101	0202	0202	0101	0202	0000	0202	0303	0202	0204	0202	0303	0000	0202	0000	0303	0202	0202	0101	0404	0203	0303	0404	0000	0202	0101	0101	0303	0202	0103	0404	0000	0404	0103	0103	0101	0101	0303	0303	0202	0404	0404	0304	0000	0000	0303	0101	0204	0303	0204	0103	0303	0404	0102	0303	0202	0104	0202	0404	0204	0202	0202	0404	0202	0101	0404	0000	0103	0303	0101	0204	0103	0000	0204	0101	0304	0103	0204	0404	0101	0404	0202	0000	0303	0101	0101	0101	0202	0404	0404	0000	0000	0101	0404	0404	0203	0103	0303	0304	0000	0204	0202	0000	0101	0202	0304	0103	0404	0103	0202	0303	0000	0000	0000	0202	0104	0202	0204	0204	0404	0303	0202	0404	0101	0000	0103	0202	0303	0203	0303	0202	0303	0102	0202	0303	0404	0304	0101	0303	0103	0202	0202	0303	0404	0404	0303	0303	0000	0404	0303	0101	0104	0304	0202	0303	0404	0202	0202	0303	0303	0202	0102	0404	0404	0101	0304	0404	0000	0101	0000	0202	0404	0202	0202	0304	0202	0404	0000	0303	0000	0303	0202	0202	0204	0404	0202	0101	0404	0104	0101	0202	0404	0304	0304	0101	0000	0304	0404	0303	0101	0101	0000	0404	0404	0103	0101	0000	0202	0404	0101	0404	0303	0104	0000	0101	0303	0303	0202	0202	0202	0202	0101	0000	0000	0000	0101	0303	0101	0202	0101	0000	0104	0000	0303	0000	0404	0303	0404	0000	0204	0103	0204	0303	0303	0204	0000	0404	0101	0204	0204	0303	0303	0303	0204	0404	0204	0202	0104	0000	0101	0202	0404	0303	0404	0103	0404	0202	0101	0304	0404	0000	0404	0304	0303	0103	0404	0404	0101	0404	0104	0204	0103	0103	0104	0202	0204	0404	0101	0000	0101	0303	0103	0202	0103	0000	0303	0204	0000	0000	0103	0204	0000	0304	0102	0101	0101	0202	0000	0101	0202	0204	0202	0101	0101	0303	0000	0404	0202	0101	0000	0304	0202	0204	0101	0304	0303	0404	0202	0000	0303	0202	0000	0101	0000	0103	0202	0202	0303	0404	0000	0204	0202	0202	0101	0202	0202	0404	0202	0202	0202	0303	0202	0101	0102	0303	0103	0102	0304	0102	0103	0101	0404	0404	0000	0101	0101	0303	0000	0000	0404	0404	0102	0101	0101	0303	0202	0202	0102	0204	0303	0203	0202	0103	0303	0404	0303	0404	0000	0404	0404	0000	0202	0203	0303	0303	0404	0204	0101	0202	0202	0202	0404	0404	0303	0304	0304	0404	0304	0102	0202	0101	0000	0101	0202	0304	0103	0000	0303	0404	0000	0204	0000	0103	0202	0303	0101	0102	0202	0101	0304	0303	0303	0101	0303	0101	0404	0202	0202	0404	0000	0101	0404	0104	0101	0303	0303	0000	0203	0304	0202	0204	0203	0202	0202	0202	0202	0101	0304	0103	0000	0404	0202	0404	0202	0202	0202	0102	0204	0104	0303	0104	0404	0000	0304	0102	0204	0404	0303	0404	0404	0101	0202	0303	0304	0202	0204	0000	0000	0202	0202	0404	0303	0303	0202	0204	0304	0404	0303	0202	0103	0101	0000	0103	0404	0303	0303	0303	0102	0404	0404	0404	0102	0204	0303	0303	0404	0202	0404	0000	0103	0101	0101	0202	0303	0404	0303	0304	0204	0204	0000	0303	0102	0404	0104	0000	0103	0103	0404	0103	0204	0202	0404	0101	0101	0000	0104	0202	0101	0103	0101	0103	0103	0404	0101	0000	0204	0104	0101	0000	0303	0000	0101	0103	0304	0404	0202	0000	0303	0404	0303	0303	0303	0202	0404	0204	0404	0304	0304	0000	0204	0304	0202	0202	0404	0202	0202	0404	0101	0101	0204	0404	0404	0000	0304	0000	0101	0202	0202	0202	0202	0000	0202	0101	0000	0101	0202	0404	0202	0101	0202	0000	0303	0304	0304	0304	0202	0303	0204	0101	0000	0404	0000	0203	0101	0000	0202	0202	0303	0404	0202	0202	0104	0000	0303	0202	0204	0101	0202	0202	0303	0103	0303	0404	0202	0204	0101	0404	0202	0204	0204	0204	0404	0000	0000	0202	0000	0404	0202	0000	0303	0404
OneALTC12CKS_0005,	0404	0101	0202	0303	0101	0101	0000	0000	0103	0304	0000	0101	0202	0404	0101	0404	0404	0202	0101	0404	0404	0404	0104	0303	0000	0304	0303	0303	0104	0101	0304	0303	0303	0202	0404	0404	0303	0104	0404	0202	0103	0101	0102	0404	0303	0101	0000	0303	0101	0404	0101	0000	0303	0303	0404	0304	0202	0404	0101	0103	0202	0303	0101	0204	0000	0404	0103	0404	0202	0404	0103	0000	0303	0000	0101	0304	0101	0303	0000	0304	0103	0202	0101	0101	0101	0303	0000	0204	0000	0000	0404	0101	0000	0303	0202	0101	0404	0204	0303	0101	0303	0000	0404	0303	0102	0303	0303	0303	0303	0103	0204	0202	0404	0102	0101	0404	0101	0304	0303	0103	0000	0303	0202	0000	0102	0304	0303	0404	0102	0000	0202	0104	0404	0404	0304	0104	0104	0202	0102	0203	0404	0303	0404	0102	0103	0303	0202	0404	0202	0101	0101	0303	0204	0202	0303	0204	0303	0304	0101	0000	0202	0304	0202	0404	0202	0202	0102	0102	0404	0303	0303	0202	0404	0102	0103	0102	0202	0404	0104	0404	0404	0303	0000	0204	0000	0202	0303	0404	0202	0304	0103	0102	0000	0101	0101	0303	0202	0101	0404	0000	0103	0000	0404	0103	0303	0404	0103	0202	0101	0303	0404	0404	0103	0000	0404	0204	0204	0101	0101	0101	0101	0304	0404	0404	0303	0404	0404	0204	0304	0303	0101	0202	0303	0303	0204	0103	0404	0404	0404	0103	0303	0404	0000	0000	0204	0202	0000	0404	0404	0101	0404	0404	0101	0103	0202	0204	0000	0101	0103	0202	0303	0102	0404	0101	0204	0000	0101	0304	0203	0000	0404	0000	0304	0102	0000	0404	0404	0000	0101	0303	0000	0101	0404	0000	0404	0202	0103	0103	0000	0203	0202	0102	0101	0101	0000	0101	0202	0103	0303	0000	0404	0303	0204	0102	0303	0000	0103	0202	0000	0101	0404	0404	0404	0104	0303	0101	0103	0000	0000	0000	0102	0101	0404	0202	0404	0404	0404	0102	0103	0404	0102	0101	0101	0304	0202	0304	0404	0303	0101	0000	0202	0104	0000	0104	0102	0203	0202	0303	0303	0304	0304	0000	0404	0000	0404	0103	0404	0404	0204	0101	0104	0304	0103	0101	0404	0202	0304	0303	0304	0000	0202	0103	0303	0304	0000	0304	0303	0204	0303	0202	0303	0303	0404	0202	0204	0202	0304	0202	0404	0103	0202	0404	0204	0103	0101	0303	0404	0202	0204	0304	0304	0404	0102	0204	0404	0404	0204	0404	0404	0101	0303	0000	0304	0303	0303	0303	0204	0404	0101	0202	0101	0303	0203	0303	0202	0202	0203	0202	0304	0202	0303	0204	0303	0304	0202	0103	0102	0204	0303	0000	0303	0202	0303	0404	0404	0101	0103	0404	0304	0000	0202	0404	0204	0202	0304	0204	0404	0304	0202	0303	0000	0203	0204	0304	0303	0102	0202	0303	0304	0000	0101	0404	0304	0103	0303	0000	0404	0202	0404	0000	0101	0000	0104	0101	0304	0101	0203	0101	0304	0103	0102	0204	0103	0304	0102	0204	0202	0204	0304	0000	0101	0000	0202	0204	0404	0202	0304	0202	0304	0202	0404	0101	0202	0000	0202	0000	0103	0404	0303	0103	0303	0204	0101	0202	0202	0404	0101	0303	0000	0102	0202	0303	0303	0404	0103	0304	0000	0404	0202	0303	0404	0101	0000	0303	0104	0404	0202	0404	0000	0103	0404	0000	0000	0404	0303	0204	0101	0204	0404	0304	0101	0204	0103	0404	0202	0202	0101	0102	0204	0202	0101	0303	0101	0204	0202	0404	0303	0404	0101	0404	0304	0103	0101	0203	0000	0104	0303	0101	0000	0404	0101	0404	0303	0202	0404	0101	0303	0000	0202	0204	0404	0202	0000	0404	0404	0304	0202	0101	0303	0204	0304	0202	0101	0204	0404	0404	0404	0000	0000	0404	0204	0103	0000	0101	0000	0202	0202	0202	0202	0204	0303	0304	0000	0000	0404	0103	0202	0101	0000	0101	0204	0404	0303	0303	0303	0404	0303	0000	0303	0204	0103	0202	0000	0202	0204	0101	0101	0101	0303	0303	0102	0102	0204	0404	0101	0404	0303	0404	0303	0101	0202	0102	0303	0103	0404	0404	0404	0101	0404	0202	0404	0404	0101	0204	0304	0101	0101	0000	0202	0103	0303	0202	0404	0303	0404	0204	0404	0101	0203	0101	0202	0404	0101	0404	0101	0303	0203	0303	0204	0303	0202	0101	0101	0000	0202	0404	0303	0204	0202	0202	0303	0303	0303	0104	0102	0202	0101	0000	0404	0404	0404	0102	0202	0202	0101	0000	0202	0303	0000	0000	0103	0404	0101	0101	0404	0202	0103	0304	0103	0303	0304	0202	0203	0101	0304	0102	0304	0404	0303	0303	0000	0404	0202	0404	0000	0203	0404	0101	0203	0204	0104	0101	0101	0000	0000	0202	0101	0202	0304	0303	0101	0202	0404	0202	0000	0202	0101	0000	0000	0101	0303	0404	0202	0101	0202	0404	0404	0104	0303	0000	0000	0303	0404	0202	0303	0304	0202	0304	0304	0202	0202	0304	0101	0101	0203	0101	0404	0000	0304	0304	0000	0101	0303	0104	0101	0101	0000	0000	0101	0303	0303	0000	0303	0303	0304	0202	0103	0104	0101	0104	0404	0101	0103	0000	0304	0404	0202	0304	0202	0303	0304	0000	0000	0404	0202	0000	0000	0404	0000	0303	0000	0000	0202	0101	0101	0101	0303	0000	0202	0303	0000	0404	0404	0103	0303	0303	0204	0103	0202	0101	0202	0103	0102	0304	0202	0202	0202	0104	0101	0404	0102	0404	0304	0202	0303	0202	0101	0202	0103	0303	0303	0101	0202	0103	0204	0404	0101	0204	0102	0202	0202	0202	0404	0000	0404	0202	0303	0202	0404	0202	0103	0101	0304	0303	0303	0101	0000	0404	0204	0404	0202	0404	0304	0103	0101	0102	0404	0303	0102	0202	0404	0404	0203	0404	0000	0103	0101	0303	0000	0202	0101	0303	0404	0000	0404	0202	0000	0404	0202	0204	0303	0303	0101	0303	0101	0404	0203	0101	0404	0102	0101	0204	0000	0202	0303	0303	0304	0404	0404	0303	0103	0103	0103	0000	0202	0404	0102	0404	0404	0304	0303	0102	0202	0404	0303	0303	0101	0103	0101	0101	0103	0000	0000	0303	0202	0202	0103	0404	0202	0103	0103	0304	0203	0000	0404	0404	0304	0303	0103	0202	0000	0404	0102	0103	0303	0000	0101	0101	0101	0304	0202	0000	0101	0303	0000	0202	0103	0000	0101	0404	0404	0404	0303	0202	0000	0404	0404	0102	0404	0101	0404	0000	0404	0000	0303	0203	0404	0104	0404	0404	0202	0404	0404	0404	0202	0404	0103	0304	0000	0303	0000	0404	0404	0101	0101	0303	0202	0202	0000	0404	0101	0202	0204	0303	0303	0304	0000	0102	0103	0404	0101	0101	0404	0404	0101	0404	0204	0000	0304	0303	0303	0204	0404	0202	0404	0404	0404	0204	0202	0101	0101	0404	0303	0202	0000	0000	0101	0303	0101	0404	0202	0404	0404	0101	0000	0303	0202	0000	0102	0202	0304	0104	0101	0404	0202	0303	0102	0404	0404	0204	0102	0404	0101	0103	0101	0204	0103	0102	0101	0404	0304	0000	0202	0203	0404	0404	0404	0303	0202	0000	0202	0202	0203	0202	0101	0000	0000	0202	0000	0101	0101	0202	0103	0101	0000	0000	0101	0303	0304	0202	0303	0304	0101	0103	0404	0103	0404	0202	0202	0303	0203	0404	0101	0303	0103	0303	0404	0304	0103	0000	0404	0103	0202	0000	0404	0404	0000	0202	0103	0303	0304	0101	0404	0303	0204	0303	0000	0202	0202	0101	0202	0404	0104	0303	0303	0404	0202	0304	0404	0202	0304	0202	0101	0000	0203	0103	0101	0104	0303	0404	0202	0404	0101	0101	0101	0202	0104	0103	0404	0204	0101	0203	0101	0204	0000	0000	0304	0104	0000	0404	0304	0203	0303	0304	0404	0404	0304	0303	0202	0204	0000	0000	0103	0304	0303	0103	0102	0304	0104	0000	0000	0000	0303	0303	0404	0404	0202	0103	0103	0102	0202	0204	0104	0101	0404	0303	0202	0404	0000	0000	0404	0204	0000	0404	0000	0103	0204	0000	0000	0101	0404	0404	0304	0000	0101	0104	0404	0000	0000	0204	0204	0202	0204	0303	0101	0404	0202	0103	0204	0202	0202	0101	0204	0404	0000	0204	0202	0204	0202	0304	0102	0303	0303	0101	0303	0303	0304	0303	0303	0101	0103	0303	0101	0102	0202	0202	0102	0101	0202	0202	0404	0000	0202	0303	0101	0404	0202	0304	0304	0404	0103	0101	0103	0303	0101	0101	0303	0000	0103	0404	0204	0103	0102	0404	0102	0202	0103	0404	0303	0404	0304	0101	0202	0101	0303	0404	0101	0000	0303	0000	0000	0404	0202	0202	0303	0000	0104	0104	0000	0103	0303	0103	0303	0303	0101	0303	0204	0103	0101	0204	0000	0204	0000	0303	0000	0101	0202	0103	0202	0303	0304	0104	0202	0202	0404	0103	0303	0303	0101	0303	0303	0304	0101	0304	0304	0303	0304	0000	0103	0202	0303	0202	0303	0303	0202	0202	0303	0000	0202	0303	0404	0304	0304	0404	0103	0202	0404	0202	0103	0101	0000	0000	0303	0303	0303	0101	0000	0103	0404	0404	0104	0204	0000	0404	0000	0204	0000	0000	0303	0202	0000	0202	0203	0102	0304	0101	0404	0000	0101	0404	0101	0000	0303	0000	0101	0202	0404	0204	0103	0202	0000	0000	0303	0202	0303	0202	0202	0202	0000	0404	0404	0303	0102	0303	0304	0404	0304	0102	0000	0000	0303	0404	0404	0404	0103	0101	0101	0000	0202	0303	0404	0101	0000	0102	0102	0204	0304	0101	0202	0101	0404	0202	0202	0204	0104	0000	0404	0102	0303	0304	0303	0303	0103	0103	0204	0101	0404	0404	0103	0404	0204	0404	0304	0202	0103	0404	0202	0000	0202	0404	0304	0303	0203	0202	0000	0303	0202	0202	0404	0000	0404	0101	0404	0203	0102	0204	0000	0204	0101	0204	0204	0000	0202	0000	0202	0304	0404	0303	0202	0103	0303	0000	0101	0303	0000	0404	0404	0404	0303	0101	0103	0202	0404	0202	0101	0000	0204	0404	0000	0303	0103	0404	0303	0000	0202	0000	0000	0103	0202	0204	0101	0404	0204	0404	0303	0304	0303	0204	0404	0404	0202	0204	0303	0404	0103	0202	0202	0303	0202	0404	0000	0101	0101	0102	0104	0204	0202	0404	0303	0000	0000	0202	0204	0103	0304	0000	0202	0000	0000	0102	0404	0202	0103	0303	0202	0303	0303	0404	0202	0303	0104	0202	0203	0000	0202	0101	0303	0404	0303	0000	0101	0303	0304	0404	0102	0202	0303	0304	0000	0000	0404	0202	0202	0404	0404	0000	0404	0101	0101	0304	0304	0101	0000	0303	0101	0101	0202	0404	0203	0101	0303	0000	0404	0304	0103	0303	0202	0000	0404	0404	0104	0204	0202	0404	0204	0101	0101	0404	0000	0303	0303	0303	0000	0404	0204	0202	0303	0304	0104	0303	0404	0202	0000	0000	0103	0202	0204	0101	0404	0404	0202	0101	0103	0101	0103	0202	0000	0303	0303	0101	0000	0104	0304	0204	0404	0404	0104	0204	0101	0000	0101	0101	0404	0202	0304	0304	0202	0202	0404	0303	0404	0103	0000	0303	0404	0000	0203	0000	0104	0101	0304	0303	0000	0000	0202	0000	0204	0103	0103	0404	0103	0203	0303	0203	0204	0304	0103	0101	0404	0103	0202	0202	0404	0404	0303	0303	0101	0303	0202	0000	0101	0102	0404	0000	0404	0204	0102	0303	0000	0204	0000	0303	0000	0202	0202	0000	0000	0404	0203	0202	0103	0101	0303	0202	0101	0304	0202	0304	0303	0404	0000	0102	0303	0202	0101	0303	0000	0202	0303	0102	0000	0404	0101	0102	0303	0101	0103	0000	0000	0303	0404	0303	0202	0202	0000	0101	0204	0000	0101	0101	0404	0202	0202	0204	0304	0000	0303	0404	0404	0202	0202	0304	0104	0101	0000	0202	0202	0101	0103	0202	0101	0102	0202	0103	0000	0303	0101	0404	0101	0101	0303	0104	0103	0202	0000	0303	0202	0303	0000	0303	0204	0202	0202	0304	0304	0202	0404	0103	0202	0102	0101	0404	0202	0303	0404	0000	0202	0000	0104	0103	0202	0101	0000	0101	0202	0000	0303	0103	0000	0103	0103	0202	0204	0404	0303	0000	0101	0000	0303	0202	0203	0204	0103	0000	0204	0102	0303	0202	0104	0202	0404	0204	0204	0000	0404	0202	0101	0000	0303	0101	0000	0101	0404	0303	0103	0202	0000	0304	0101	0202	0000	0101	0204	0202	0303	0303	0101	0103	0101	0202	0404	0304	0404	0000	0101	0303	0404	0303	0103	0303	0304	0204	0204	0404	0101	0000	0202	0303	0103	0000	0103	0202	0103	0103	0101	0404	0202	0104	0202	0204	0202	0404	0303	0000	0202	0103	0101	0103	0202	0303	0303	0103	0204	0303	0102	0102	0304	0404	0304	0103	0303	0103	0202	0202	0000	0204	0304	0000	0103	0404	0404	0303	0101	0101	0303	0202	0304	0304	0000	0202	0000	0103	0102	0101	0404	0404	0000	0304	0000	0000	0103	0304	0202	0404	0404	0203	0304	0102	0404	0000	0103	0404	0103	0202	0102	0202	0404	0000	0101	0404	0404	0101	0202	0000	0000	0303	0103	0204	0404	0204	0303	0101	0104	0204	0404	0000	0101	0103	0304	0102	0404	0101	0404	0303	0404	0000	0101	0103	0101	0202	0202	0404	0102	0104	0303	0101	0102	0101	0103	0101	0204	0101	0404	0000	0101	0303	0203	0404	0303	0404	0404	0000	0303	0404	0304	0303	0202	0404	0404	0101	0204	0204	0203	0000	0303	0204	0404	0202	0202	0101	0404	0404	0202	0204	0303	0204	0101	0304	0000	0103	0404	0000	0404	0404	0304	0103	0101	0104	0204	0303	0404	0101	0204	0303	0101	0404	0202	0202	0000	0101	0202	0101	0303	0101	0404	0000	0303	0103	0404	0404	0103	0101	0404	0000	0000	0102	0103	0103	0202	0202	0103	0202	0404	0202	0101	0000	0303	0404	0404	0202	0303	0202	0304	0202	0404	0101	0404	0303	0404	0204	0000	0404	0102	0303	0103	0404	0101	0202	0202	0303	0000	0303	0000	0202	0202	0101	0202	0101	0101	0202	0102	0202	0404	0202	0101	0102	0101	0101	0202	0304	0101	0303	0101	0404	0404	0404	0103	0101	0000	0303	0000	0000	0202	0102	0103	0101	0103	0202	0204	0101	0404	0303	0303	0102	0101	0303	0404	0303	0000	0104	0404	0000	0203	0202	0202	0303	0303	0404	0404	0101	0203	0202	0202	0404	0404	0000	0304	0000	0404	0404	0102	0202	0101	0404	0000	0202	0304	0303	0101	0304	0404	0104	0404	0000	0101	0204	0103	0000	0101	0000	0000	0404	0303	0303	0103	0103	0101	0404	0202	0000	0404	0104	0101	0000	0404	0000	0303	0303	0404	0303	0303	0101	0204	0303	0202	0202	0000	0204	0101	0303	0103	0101	0404	0202	0404	0203	0303	0202	0101	0204	0101	0303	0000	0404	0404	0303	0202	0202	0000	0303	0304	0104	0101	0203	0303	0000	0202	0202	0103	0304	0404	0000	0202	0101	0103	0202	0204	0303	0404	0303	0204	0303	0000	0101	0103	0404	0303	0303	0303	0102	0000	0304	0404	0202	0202	0103	0303	0304	0203	0104	0404	0303	0101	0101	0102	0303	0204	0303	0304	0202	0202	0000	0303	0101	0404	0101	0103	0103	0103	0000	0000	0404	0204	0202	0102	0104	0303	0000	0202	0101	0303	0101	0103	0101	0304	0102	0303	0202	0104	0101	0404	0304	0101	0303	0103	0304	0304	0404	0304	0101	0404	0303	0304	0404	0202	0404	0202	0404	0304	0404	0204	0202	0000	0204	0202	0000	0202	0404	0404	0101	0000	0404	0404	0000	0000	0304	0404	0103	0000	0202	0101	0101	0404	0203	0101	0000	0404	0204	0202	0000	0000	0203	0202	0404	0304	0000	0000	0101	0000	0204	0101	0404	0000	0102	0303	0101	0102	0202	0303	0303	0404	0202	0204	0101	0204	0303	0202	0204	0202	0102	0303	0303	0103	0203	0204	0404	0202	0303	0303	0102	0404	0000	0000	0404	0000	0000	0202	0101	0204	0202	0101	0303	0204
OneALTC12CKS_0006,	0000	0104	0000	0304	0101	0101	0000	0104	0101	0404	0303	0303	0202	0404	0101	0404	0404	0202	0102	0000	0202	0404	0404	0000	0202	0404	0303	0203	0101	0000	0304	0303	0303	0000	0404	0404	0000	0000	0000	0303	0000	0000	0202	0104	0303	0101	0404	0303	0101	0000	0000	0303	0303	0304	0000	0000	0202	0404	0101	0303	0202	0000	0102	0204	0303	0404	0303	0204	0101	0404	0101	0000	0103	0000	0101	0404	0101	0103	0404	0000	0103	0000	0101	0101	0000	0303	0103	0404	0000	0101	0404	0102	0204	0303	0204	0303	0404	0204	0303	0000	0000	0204	0404	0303	0202	0303	0303	0303	0303	0103	0000	0202	0000	0102	0101	0404	0101	0303	0303	0103	0303	0303	0000	0000	0000	0304	0101	0304	0102	0101	0202	0101	0101	0404	0303	0404	0101	0202	0102	0203	0000	0000	0404	0102	0000	0000	0202	0204	0204	0000	0102	0304	0000	0404	0303	0204	0303	0304	0303	0303	0202	0404	0202	0404	0204	0303	0000	0000	0000	0203	0303	0101	0404	0202	0103	0101	0202	0204	0000	0404	0304	0101	0404	0202	0101	0000	0203	0000	0202	0304	0303	0202	0404	0101	0101	0000	0202	0101	0404	0202	0303	0000	0000	0303	0103	0000	0101	0202	0101	0303	0404	0404	0101	0404	0204	0204	0202	0101	0103	0101	0101	0303	0404	0000	0103	0404	0404	0204	0303	0303	0103	0202	0303	0303	0202	0103	0404	0304	0304	0303	0000	0304	0303	0102	0000	0202	0404	0404	0000	0101	0404	0404	0103	0103	0202	0404	0303	0103	0000	0202	0303	0202	0404	0101	0204	0404	0101	0304	0000	0404	0404	0000	0000	0102	0000	0000	0202	0404	0102	0303	0303	0404	0204	0202	0000	0202	0303	0303	0102	0203	0404	0202	0202	0101	0000	0103	0202	0101	0303	0203	0404	0303	0202	0202	0000	0103	0000	0000	0000	0102	0304	0204	0000	0104	0303	0000	0101	0000	0000	0000	0202	0000	0104	0102	0204	0000	0104	0000	0303	0000	0102	0303	0103	0404	0203	0304	0304	0304	0103	0204	0202	0000	0102	0101	0102	0000	0202	0103	0000	0000	0304	0101	0404	0202	0104	0103	0202	0202	0404	0101	0104	0303	0101	0000	0000	0202	0304	0303	0000	0000	0202	0103	0303	0303	0202	0404	0304	0202	0000	0202	0103	0304	0404	0202	0202	0102	0304	0202	0204	0101	0203	0404	0000	0000	0101	0101	0404	0202	0204	0303	0000	0404	0000	0204	0404	0000	0204	0202	0404	0101	0103	0202	0303	0303	0000	0304	0404	0404	0101	0202	0101	0303	0203	0103	0202	0202	0203	0202	0000	0202	0303	0404	0303	0404	0202	0101	0102	0204	0303	0303	0103	0202	0000	0404	0404	0000	0101	0404	0404	0103	0000	0404	0202	0202	0404	0204	0204	0404	0204	0303	0303	0202	0202	0304	0000	0102	0204	0304	0304	0303	0101	0000	0304	0303	0000	0103	0000	0000	0404	0202	0103	0404	0404	0104	0404	0101	0203	0101	0304	0103	0101	0204	0000	0000	0000	0204	0203	0204	0404	0304	0101	0404	0000	0202	0404	0202	0304	0000	0304	0202	0404	0101	0000	0202	0202	0104	0000	0304	0202	0103	0000	0202	0101	0202	0202	0404	0101	0000	0000	0102	0202	0303	0303	0000	0103	0000	0404	0303	0202	0303	0304	0101	0404	0000	0101	0404	0202	0000	0204	0101	0202	0303	0000	0404	0304	0204	0202	0204	0204	0404	0101	0000	0101	0404	0404	0202	0101	0101	0202	0202	0101	0303	0101	0404	0202	0404	0304	0304	0101	0204	0000	0000	0101	0202	0000	0404	0303	0101	0000	0404	0000	0404	0000	0202	0000	0103	0303	0303	0102	0204	0304	0202	0404	0000	0404	0304	0202	0101	0303	0404	0303	0404	0104	0404	0404	0000	0404	0000	0404	0404	0204	0303	0000	0101	0000	0203	0202	0202	0000	0204	0000	0304	0101	0303	0000	0101	0202	0104	0202	0000	0202	0404	0303	0303	0303	0000	0303	0202	0303	0204	0000	0202	0404	0202	0000	0101	0101	0103	0303	0303	0202	0102	0204	0304	0103	0404	0000	0404	0304	0101	0202	0101	0303	0303	0304	0303	0204	0000	0204	0202	0000	0000	0101	0202	0303	0101	0103	0000	0202	0000	0000	0204	0404	0304	0000	0404	0000	0202	0203	0101	0202	0404	0000	0000	0102	0000	0203	0303	0000	0303	0000	0103	0101	0303	0202	0404	0303	0204	0101	0202	0202	0303	0103	0104	0000	0203	0101	0000	0404	0303	0303	0202	0202	0202	0101	0101	0202	0303	0303	0000	0103	0000	0102	0101	0404	0202	0303	0304	0101	0000	0304	0202	0000	0101	0404	0202	0303	0404	0303	0303	0404	0404	0202	0404	0304	0202	0000	0101	0202	0202	0101	0101	0101	0000	0000	0202	0101	0000	0000	0000	0303	0202	0404	0404	0000	0000	0101	0000	0303	0101	0000	0000	0202	0101	0202	0404	0204	0000	0000	0303	0000	0304	0404	0101	0303	0304	0202	0404	0404	0202	0203	0404	0101	0103	0203	0101	0404	0404	0303	0304	0102	0101	0303	0104	0101	0404	0202	0000	0303	0303	0303	0404	0000	0303	0304	0204	0103	0101	0101	0404	0404	0101	0303	0000	0000	0404	0000	0404	0202	0000	0000	0404	0000	0101	0102	0303	0404	0404	0000	0303	0104	0404	0000	0101	0101	0103	0303	0303	0202	0303	0404	0000	0404	0101	0303	0303	0204	0101	0202	0101	0404	0303	0102	0404	0101	0000	0202	0104	0104	0404	0202	0202	0000	0202	0203	0000	0101	0404	0303	0304	0303	0101	0202	0000	0204	0404	0101	0202	0000	0204	0204	0202	0404	0303	0404	0202	0304	0204	0404	0202	0303	0303	0304	0303	0303	0101	0303	0204	0202	0404	0202	0404	0000	0303	0000	0202	0000	0303	0202	0202	0404	0104	0203	0000	0000	0000	0103	0202	0304	0202	0103	0202	0000	0404	0000	0204	0000	0202	0000	0404	0101	0203	0101	0303	0000	0404	0203	0101	0202	0202	0101	0204	0304	0000	0103	0404	0303	0404	0404	0303	0103	0101	0303	0000	0102	0000	0202	0204	0000	0304	0000	0102	0000	0204	0303	0304	0101	0103	0101	0101	0303	0404	0202	0303	0202	0404	0101	0404	0000	0303	0101	0404	0202	0202	0404	0204	0303	0303	0103	0202	0101	0404	0102	0000	0303	0404	0101	0101	0103	0404	0102	0101	0000	0103	0303	0202	0303	0204	0101	0404	0404	0404	0304	0203	0404	0101	0204	0202	0000	0102	0404	0404	0404	0202	0000	0203	0104	0000	0104	0404	0202	0404	0404	0404	0204	0204	0103	0000	0000	0103	0101	0000	0404	0000	0101	0101	0000	0204	0102	0000	0101	0202	0202	0303	0303	0404	0104	0202	0303	0404	0202	0104	0404	0404	0000	0404	0204	0000	0304	0303	0303	0202	0404	0202	0204	0202	0104	0204	0202	0101	0101	0404	0304	0202	0303	0404	0102	0103	0404	0404	0202	0304	0404	0102	0000	0303	0000	0303	0102	0202	0304	0000	0101	0404	0202	0303	0000	0404	0304	0202	0202	0404	0101	0303	0101	0202	0101	0101	0101	0404	0304	0104	0202	0202	0404	0404	0000	0103	0202	0102	0204	0000	0202	0202	0103	0000	0303	0000	0404	0101	0000	0202	0101	0101	0404	0202	0101	0103	0303	0202	0303	0303	0404	0303	0404	0103	0404	0102	0000	0404	0303	0404	0101	0000	0101	0000	0404	0000	0101	0404	0000	0101	0202	0000	0204	0104	0404	0202	0103	0303	0303	0303	0404	0304	0404	0303	0103	0202	0202	0103	0202	0404	0101	0203	0303	0204	0404	0404	0404	0202	0404	0101	0101	0202	0000	0303	0101	0104	0304	0304	0202	0404	0101	0101	0101	0202	0101	0103	0404	0202	0202	0303	0101	0404	0303	0404	0303	0000	0404	0000	0304	0202	0000	0303	0404	0404	0304	0303	0202	0202	0000	0303	0303	0404	0103	0103	0102	0404	0101	0404	0204	0404	0000	0000	0404	0404	0204	0103	0101	0101	0202	0204	0104	0103	0404	0303	0202	0404	0204	0102	0202	0204	0000	0204	0204	0303	0202	0202	0000	0101	0202	0204	0404	0404	0101	0000	0303	0202	0303	0204	0202	0202	0204	0000	0000	0404	0202	0103	0204	0202	0000	0101	0202	0202	0404	0404	0202	0000	0202	0000	0102	0303	0000	0101	0303	0103	0404	0103	0303	0202	0303	0101	0101	0102	0000	0000	0102	0303	0202	0202	0304	0202	0202	0000	0101	0404	0204	0303	0000	0000	0101	0101	0103	0303	0000	0000	0303	0101	0103	0404	0000	0103	0101	0404	0102	0202	0101	0101	0303	0104	0404	0101	0202	0101	0103	0204	0101	0304	0304	0304	0404	0104	0202	0204	0303	0103	0101	0404	0101	0101	0303	0000	0103	0303	0202	0202	0404	0103	0303	0204	0101	0202	0000	0303	0202	0102	0202	0101	0202	0303	0404	0104	0202	0202	0404	0303	0303	0103	0101	0303	0303	0404	0202	0404	0000	0000	0404	0202	0103	0101	0203	0203	0103	0303	0000	0202	0103	0101	0000	0304	0404	0304	0304	0304	0101	0202	0404	0202	0303	0101	0101	0000	0303	0303	0303	0303	0101	0101	0000	0000	0000	0000	0104	0404	0104	0404	0101	0404	0000	0404	0404	0202	0202	0000	0304	0101	0304	0101	0101	0000	0102	0204	0101	0101	0000	0202	0104	0204	0101	0202	0202	0202	0303	0204	0303	0202	0202	0404	0000	0303	0000	0000	0101	0103	0000	0404	0404	0101	0000	0000	0304	0404	0202	0000	0103	0101	0102	0000	0101	0303	0404	0101	0304	0101	0102	0204	0404	0102	0000	0101	0304	0202	0303	0404	0404	0000	0000	0102	0000	0000	0303	0000	0000	0103	0204	0101	0404	0404	0103	0404	0202	0404	0404	0202	0000	0404	0000	0404	0202	0404	0303	0304	0202	0102	0303	0203	0204	0202	0404	0000	0404	0103	0404	0203	0202	0202	0103	0204	0101	0404	0404	0000	0202	0101	0404	0000	0000	0303	0101	0303	0303	0202	0102	0203	0000	0404	0404	0404	0303	0103	0303	0202	0404	0000	0101	0000	0404	0204	0000	0303	0101	0404	0303	0000	0000	0000	0103	0103	0202	0202	0303	0000	0000	0404	0303	0000	0000	0204	0404	0404	0102	0202	0303	0404	0303	0202	0000	0103	0000	0304	0000	0303	0303	0000	0101	0202	0000	0104	0103	0101	0303	0204	0202	0103	0000	0000	0000	0101	0303	0202	0304	0202	0101	0202	0102	0103	0303	0404	0202	0303	0101	0202	0202	0103	0202	0101	0303	0000	0101	0304	0303	0303	0404	0304	0000	0202	0304	0304	0000	0404	0304	0000	0000	0000	0304	0204	0104	0103	0104	0303	0000	0202	0204	0000	0101	0101	0000	0204	0303	0000	0303	0101	0404	0304	0000	0303	0204	0000	0404	0204	0000	0202	0202	0404	0202	0202	0303	0000	0202	0103	0303	0303	0404	0404	0000	0202	0303	0404	0104	0304	0404	0102	0404	0204	0000	0404	0204	0103	0404	0404	0202	0000	0103	0101	0103	0202	0000	0303	0303	0101	0304	0104	0404	0204	0404	0204	0404	0202	0103	0103	0102	0101	0202	0202	0404	0303	0102	0202	0000	0303	0404	0103	0204	0103	0000	0102	0203	0103	0104	0101	0304	0000	0101	0404	0000	0202	0204	0103	0103	0404	0303	0000	0000	0203	0000	0404	0103	0000	0404	0101	0000	0202	0304	0404	0303	0303	0000	0000	0204	0404	0101	0101	0404	0101	0404	0204	0102	0303	0304	0202	0202	0304	0000	0202	0202	0404	0404	0404	0202	0202	0303	0101	0303	0202	0101	0404	0000	0303	0103	0404	0404	0202	0000	0202	0000	0000	0304	0102	0303	0000	0204	0404	0101	0101	0101	0103	0000	0101	0202	0303	0304	0303	0102	0202	0101	0101	0404	0303	0101	0104	0101	0204	0202	0202	0304	0000	0303	0000	0404	0000	0000	0000	0101	0101	0404	0202	0404	0101	0103	0202	0404	0102	0102	0103	0303	0303	0303	0404	0101	0303	0303	0000	0103	0202	0202	0101	0204	0404	0202	0303	0202	0404	0203	0304	0304	0101	0304	0303	0000	0202	0103	0404	0203	0303	0404	0404	0202	0101	0101	0101	0202	0303	0404	0000	0404	0303	0103	0103	0101	0303	0000	0202	0404	0404	0304	0404	0101	0303	0101	0202	0202	0404	0303	0303	0000	0102	0303	0202	0104	0202	0404	0204	0204	0102	0404	0202	0102	0404	0303	0103	0303	0101	0404	0303	0000	0204	0000	0404	0000	0202	0000	0101	0404	0202	0303	0404	0101	0000	0101	0202	0304	0000	0404	0103	0102	0304	0404	0303	0000	0303	0404	0000	0202	0404	0101	0303	0102	0304	0303	0404	0000	0202	0303	0000	0101	0404	0202	0101	0202	0000	0202	0404	0303	0202	0204	0101	0103	0303	0202	0303	0203	0303	0202	0303	0102	0202	0000	0404	0404	0000	0303	0103	0202	0202	0000	0404	0304	0303	0303	0404	0404	0000	0101	0404	0304	0000	0303	0304	0202	0202	0000	0103	0102	0102	0000	0404	0202	0303	0404	0000	0303	0304	0202	0404	0204	0000	0303	0202	0404	0000	0000	0000	0303	0202	0202	0202	0204	0202	0101	0404	0404	0101	0204	0000	0304	0304	0103	0202	0404	0404	0303	0101	0101	0204	0404	0404	0101	0101	0404	0202	0404	0101	0404	0303	0404	0101	0101	0101	0103	0202	0204	0202	0202	0101	0303	0101	0202	0103	0303	0101	0204	0000	0404	0101	0000	0303	0303	0404	0303	0404	0404	0202	0103	0404	0303	0303	0204	0404	0404	0101	0204	0000	0303	0103	0000	0204	0404	0204	0202	0101	0000	0104	0202	0000	0303	0204	0000	0404	0202	0101	0000	0000	0000	0404	0404	0101	0303	0101	0204	0101	0000	0104	0204	0000	0000	0404	0202	0204	0404	0101	0202	0102	0103	0000	0404	0000	0000	0103	0404	0304	0000	0000	0000	0101	0404	0102	0101	0101	0404	0000	0101	0202	0204	0202	0101	0101	0303	0000	0304	0202	0103	0202	0303	0204	0204	0101	0000	0303	0000	0204	0303	0304	0102	0303	0101	0404	0103	0202	0202	0303	0303	0303	0204	0202	0202	0101	0202	0102	0404	0202	0000	0204	0404	0202	0101	0202	0303	0101	0102	0000	0202	0000	0101	0404	0404	0404	0101	0101	0303	0000	0000	0000	0404	0101	0303	0101	0303	0204	0202	0202	0204	0303	0303	0102	0303	0303	0104	0103	0000	0104	0202	0404	0303	0202	0202	0303	0303	0404	0000	0104	0303	0202	0000	0404	0404	0303	0304	0000	0303	0404	0101	0202	0101	0404	0101	0202	0404	0103	0000	0304	0404	0101	0204	0202	0101	0204	0103	0101	0102	0202	0000	0304	0304	0303	0000	0303	0101	0404	0204	0000	0404	0404	0102	0000	0104	0101	0303	0303	0404	0303	0303	0202	0204	0303	0000	0202	0204	0204	0101	0303	0303	0303	0404	0000	0000	0202	0203	0202	0101	0404	0101	0303	0101	0404	0202	0404	0101	0204	0000	0303	0000	0404	0000	0203	0304	0404	0202	0202	0000	0304	0000	0404	0204	0000	0103	0202	0204	0303	0000	0103	0404	0101	0000	0303	0101	0404	0303	0103	0303	0202	0101	0404	0404	0101	0202	0303	0303	0304	0202	0404	0404	0303	0103	0104	0202	0303	0404	0203	0304	0404	0202	0404	0203	0101	0104	0101	0303	0101	0303	0404	0103	0202	0000	0202	0202	0104	0303	0404	0204	0000	0103	0101	0000	0101	0000	0101	0202	0000	0104	0104	0000	0000	0102	0101	0101	0304	0000	0404	0404	0101	0404	0303	0303	0304	0000	0000	0202	0404	0404	0404	0202	0202	0404	0202	0204	0304	0101	0000	0404	0101	0101	0404	0404	0000	0304	0404	0000	0303	0202	0202	0102	0101	0404	0000	0000	0000	0000	0000	0202	0404	0000	0203	0202	0303	0404	0303	0404	0101	0303	0202	0101	0404	0204	0101	0000	0000	0202	0000	0303	0103	0404	0202	0204	0101	0202	0303	0202	0204	0000	0102	0202	0303	0303	0303	0404	0404	0000	0103	0000	0202	0404	0404	0202	0404	0101	0000	0204	0103	0204	0000	0101	0103	0000
OneALTC12CKS_0007,	0404	0000	0202	0404	0101	0101	0404	0104	0303	0000	0303	0303	0202	0404	0104	0404	0000	0204	0101	0303	0204	0404	0404	0303	0000	0304	0304	0303	0104	0000	0404	0304	0303	0202	0000	0204	0303	0104	0404	0202	0101	0303	0202	0104	0303	0101	0204	0303	0101	0404	0101	0303	0303	0304	0304	0304	0000	0404	0101	0303	0202	0103	0101	0404	0404	0404	0000	0204	0000	0404	0101	0202	0101	0303	0101	0304	0101	0101	0404	0404	0103	0202	0101	0101	0104	0303	0103	0204	0404	0101	0304	0202	0204	0303	0202	0303	0404	0404	0101	0101	0303	0204	0404	0303	0102	0103	0303	0303	0303	0101	0202	0203	0404	0102	0101	0404	0101	0303	0303	0103	0303	0202	0202	0101	0101	0404	0103	0404	0102	0303	0204	0104	0104	0204	0303	0404	0404	0202	0102	0202	0404	0303	0404	0202	0101	0101	0202	0404	0204	0101	0101	0303	0204	0202	0000	0404	0304	0304	0101	0303	0000	0304	0202	0000	0202	0303	0101	0102	0304	0203	0303	0202	0304	0000	0103	0202	0202	0404	0104	0404	0304	0103	0404	0404	0101	0404	0203	0404	0102	0404	0303	0000	0204	0101	0101	0303	0404	0101	0404	0202	0303	0101	0404	0103	0101	0304	0103	0204	0104	0000	0000	0404	0101	0404	0404	0204	0404	0101	0103	0101	0101	0303	0404	0303	0303	0204	0204	0000	0304	0000	0000	0202	0000	0303	0000	0101	0404	0404	0000	0303	0000	0404	0303	0202	0404	0203	0204	0404	0000	0101	0404	0204	0101	0000	0202	0404	0103	0103	0000	0000	0303	0102	0000	0101	0204	0404	0104	0404	0202	0404	0304	0000	0303	0101	0304	0404	0000	0404	0101	0303	0304	0101	0204	0204	0303	0102	0103	0000	0000	0203	0404	0202	0202	0103	0304	0101	0202	0000	0303	0303	0404	0404	0202	0202	0303	0101	0303	0202	0000	0102	0404	0202	0101	0104	0000	0101	0101	0202	0000	0102	0101	0101	0104	0202	0404	0000	0104	0000	0303	0304	0101	0103	0101	0304	0202	0404	0304	0304	0101	0404	0202	0404	0102	0101	0000	0202	0202	0000	0303	0000	0404	0000	0202	0202	0404	0101	0404	0404	0404	0101	0000	0304	0101	0101	0404	0000	0304	0303	0304	0000	0000	0103	0303	0304	0202	0304	0304	0204	0303	0202	0303	0304	0404	0204	0202	0202	0404	0000	0404	0303	0202	0404	0204	0103	0101	0303	0202	0102	0202	0304	0304	0000	0000	0000	0404	0000	0204	0000	0404	0104	0303	0202	0304	0303	0101	0303	0204	0000	0101	0202	0104	0101	0000	0303	0204	0202	0203	0202	0404	0202	0000	0404	0103	0304	0000	0103	0202	0204	0303	0404	0303	0204	0000	0304	0202	0101	0101	0404	0404	0303	0204	0101	0204	0202	0404	0204	0404	0404	0000	0304	0103	0203	0404	0404	0103	0101	0202	0000	0303	0103	0101	0204	0404	0103	0304	0303	0404	0000	0404	0101	0101	0204	0104	0101	0304	0101	0303	0101	0303	0101	0101	0204	0101	0404	0202	0204	0203	0204	0000	0000	0103	0404	0000	0404	0404	0202	0303	0202	0000	0202	0404	0104	0000	0000	0204	0104	0303	0304	0203	0103	0303	0204	0103	0404	0202	0000	0101	0404	0304	0102	0202	0303	0303	0000	0103	0404	0404	0000	0202	0303	0000	0101	0000	0304	0104	0304	0202	0404	0404	0101	0404	0303	0304	0000	0303	0404	0101	0204	0000	0404	0000	0000	0101	0304	0404	0202	0103	0102	0202	0202	0101	0303	0101	0404	0202	0304	0304	0303	0102	0404	0304	0101	0101	0202	0202	0404	0303	0101	0101	0404	0101	0204	0303	0202	0404	0000	0103	0303	0202	0404	0404	0202	0204	0304	0404	0404	0202	0101	0303	0204	0303	0202	0101	0202	0404	0404	0404	0404	0404	0404	0404	0303	0204	0101	0101	0203	0202	0204	0202	0204	0303	0404	0101	0303	0404	0101	0202	0104	0202	0101	0202	0404	0303	0000	0303	0104	0303	0204	0303	0204	0000	0202	0204	0000	0404	0104	0101	0101	0000	0000	0102	0102	0204	0404	0101	0404	0303	0404	0303	0101	0202	0000	0303	0303	0000	0404	0404	0101	0204	0202	0404	0304	0104	0204	0304	0101	0101	0404	0101	0303	0303	0204	0000	0304	0404	0204	0000	0102	0202	0101	0202	0404	0101	0404	0102	0303	0303	0303	0204	0303	0202	0103	0101	0303	0303	0404	0101	0202	0101	0203	0303	0404	0103	0104	0202	0202	0101	0000	0404	0304	0303	0202	0204	0202	0101	0101	0202	0103	0304	0204	0303	0204	0102	0103	0104	0202	0103	0304	0101	0101	0404	0102	0203	0101	0404	0101	0304	0404	0303	0103	0404	0204	0202	0104	0404	0303	0404	0000	0000	0204	0101	0101	0103	0000	0000	0202	0303	0202	0304	0000	0303	0202	0404	0204	0102	0404	0103	0404	0303	0101	0303	0000	0202	0101	0202	0204	0000	0101	0304	0303	0101	0304	0404	0101	0000	0304	0102	0404	0304	0202	0203	0404	0102	0101	0202	0101	0404	0303	0304	0000	0202	0101	0303	0104	0101	0104	0000	0204	0303	0303	0303	0000	0103	0303	0304	0204	0303	0101	0104	0104	0304	0101	0103	0104	0404	0404	0102	0304	0204	0203	0304	0404	0303	0101	0202	0303	0404	0304	0303	0303	0404	0404	0202	0101	0101	0103	0103	0304	0202	0303	0000	0304	0404	0101	0000	0303	0204	0101	0202	0103	0202	0303	0102	0304	0102	0404	0202	0404	0101	0204	0202	0204	0304	0202	0203	0204	0101	0204	0303	0303	0303	0104	0202	0103	0204	0404	0101	0202	0202	0204	0202	0202	0404	0103	0404	0102	0000	0202	0404	0202	0303	0303	0404	0103	0303	0303	0000	0404	0204	0104	0202	0304	0303	0103	0104	0102	0000	0303	0102	0202	0404	0104	0203	0104	0204	0103	0101	0202	0304	0202	0303	0203	0000	0000	0304	0202	0103	0204	0203	0202	0101	0202	0101	0303	0000	0404	0202	0101	0204	0000	0102	0202	0303	0303	0103	0303	0404	0404	0404	0304	0103	0101	0303	0404	0202	0304	0202	0204	0404	0304	0103	0102	0102	0204	0303	0303	0101	0103	0101	0104	0103	0404	0202	0103	0202	0404	0103	0404	0202	0303	0103	0303	0203	0000	0404	0404	0303	0303	0103	0202	0101	0404	0202	0303	0303	0404	0101	0101	0101	0000	0101	0101	0103	0103	0303	0204	0000	0000	0102	0404	0404	0304	0304	0203	0404	0104	0404	0102	0000	0000	0304	0304	0404	0000	0303	0203	0101	0104	0404	0104	0202	0404	0404	0404	0204	0404	0103	0000	0103	0103	0101	0000	0304	0104	0101	0303	0202	0204	0202	0304	0101	0202	0202	0303	0303	0304	0104	0202	0000	0204	0000	0104	0404	0404	0102	0000	0000	0103	0404	0303	0303	0202	0404	0204	0202	0204	0404	0404	0204	0101	0102	0404	0303	0000	0103	0000	0202	0303	0404	0000	0202	0304	0304	0102	0000	0303	0202	0303	0102	0202	0304	0104	0101	0404	0202	0303	0101	0104	0303	0202	0101	0000	0101	0303	0101	0202	0103	0101	0101	0404	0303	0000	0404	0303	0000	0304	0304	0103	0202	0202	0204	0202	0000	0202	0103	0303	0303	0202	0304	0101	0103	0202	0303	0303	0000	0000	0101	0101	0304	0202	0103	0304	0104	0000	0404	0303	0204	0101	0102	0303	0203	0404	0104	0303	0103	0101	0404	0404	0103	0404	0404	0103	0202	0000	0404	0104	0404	0204	0101	0000	0304	0103	0404	0304	0404	0000	0303	0202	0202	0103	0202	0404	0104	0303	0303	0204	0202	0404	0404	0202	0404	0101	0101	0202	0000	0103	0104	0104	0404	0404	0204	0404	0101	0101	0000	0202	0101	0303	0104	0204	0101	0303	0000	0204	0303	0304	0304	0404	0101	0404	0000	0203	0303	0303	0000	0404	0404	0303	0101	0202	0101	0203	0303	0404	0103	0303	0102	0404	0104	0101	0202	0204	0303	0103	0000	0104	0202	0103	0101	0101	0204	0404	0104	0303	0404	0404	0000	0404	0404	0102	0404	0000	0202	0404	0202	0103	0202	0202	0404	0101	0000	0404	0304	0202	0101	0104	0404	0202	0000	0204	0202	0102	0204	0303	0000	0000	0101	0103	0404	0101	0404	0101	0202	0404	0304	0204	0202	0204	0000	0404	0102	0203	0101	0101	0303	0103	0304	0103	0303	0202	0103	0103	0000	0102	0202	0202	0102	0101	0202	0202	0304	0202	0102	0303	0101	0304	0204	0303	0304	0404	0103	0000	0303	0303	0000	0101	0303	0103	0303	0404	0204	0101	0102	0000	0202	0202	0101	0404	0103	0000	0404	0101	0202	0101	0000	0404	0101	0304	0000	0404	0404	0404	0202	0204	0103	0101	0101	0000	0000	0101	0000	0101	0000	0303	0101	0202	0404	0101	0303	0404	0101	0404	0404	0103	0204	0101	0101	0303	0202	0203	0303	0104	0202	0202	0404	0103	0303	0303	0104	0303	0103	0404	0101	0404	0404	0000	0304	0102	0103	0101	0203	0203	0103	0303	0202	0000	0303	0101	0202	0303	0404	0304	0304	0304	0103	0204	0304	0404	0103	0101	0101	0102	0000	0303	0303	0000	0101	0101	0404	0104	0404	0000	0104	0204	0101	0404	0303	0304	0203	0202	0404	0202	0202	0101	0404	0101	0304	0303	0101	0404	0202	0202	0103	0103	0404	0202	0404	0202	0303	0202	0202	0202	0303	0202	0000	0204	0204	0202	0404	0303	0304	0101	0101	0101	0304	0404	0404	0102	0204	0101	0303	0404	0204	0304	0303	0101	0101	0101	0101	0203	0000	0101	0303	0101	0000	0204	0304	0101	0000	0101	0303	0202	0303	0404	0404	0101	0000	0202	0404	0404	0303	0404	0101	0103	0202	0102	0000	0404	0103	0404	0202	0404	0000	0202	0103	0204	0000	0404	0202	0202	0303	0304	0202	0000	0303	0203	0202	0203	0000	0304	0204	0303	0404	0202	0202	0202	0103	0204	0101	0204	0404	0104	0204	0101	0204	0304	0404	0303	0102	0101	0103	0202	0101	0000	0101	0404	0000	0204	0303	0000	0103	0202	0404	0204	0103	0304	0404	0204	0101	0000	0103	0304	0103	0103	0202	0204	0103	0103	0202	0204	0303	0404	0404	0404	0303	0404	0404	0404	0404	0404	0202	0202	0103	0404	0103	0202	0000	0101	0202	0304	0202	0303	0101	0202	0101	0202	0202	0104	0303	0103	0303	0404	0204	0303	0000	0000	0202	0101	0303	0102	0404	0202	0101	0303	0101	0303	0103	0303	0204	0303	0104	0202	0202	0303	0202	0101	0303	0303	0103	0404	0103	0303	0404	0000	0102	0202	0000	0404	0202	0104	0404	0202	0202	0404	0404	0404	0104	0101	0404	0303	0000	0101	0202	0303	0101	0103	0202	0404	0303	0303	0000	0101	0404	0404	0103	0303	0204	0103	0404	0202	0104	0404	0202	0204	0202	0102	0103	0404	0102	0103	0303	0000	0404	0404	0202	0202	0101	0000	0101	0303	0000	0102	0204	0204	0303	0202	0204	0303	0404	0404	0102	0303	0101	0103	0303	0202	0103	0101	0000	0101	0404	0101	0304	0202	0404	0404	0101	0404	0103	0101	0101	0101	0204	0202	0404	0304	0102	0202	0000	0303	0404	0303	0202	0303	0404	0202	0303	0000	0104	0101	0304	0303	0101	0404	0202	0202	0000	0103	0303	0000	0101	0000	0303	0202	0404	0304	0101	0103	0304	0000	0202	0204	0303	0104	0000	0103	0103	0000	0404	0404	0101	0101	0404	0101	0404	0404	0102	0303	0404	0204	0203	0303	0303	0202	0202	0404	0404	0304	0202	0202	0101	0101	0303	0202	0000	0000	0202	0304	0303	0404	0404	0101	0303	0202	0303	0303	0404	0202	0303	0102	0204	0404	0101	0102	0303	0103	0101	0303	0102	0303	0404	0303	0102	0203	0101	0101	0204	0303	0202	0104	0101	0202	0202	0202	0404	0404	0303	0000	0404	0202	0404	0404	0101	0000	0404	0204	0204	0303	0303	0202	0404	0202	0202	0101	0304	0103	0103	0404	0101	0303	0303	0000	0101	0204	0202	0103	0204	0303	0102	0103	0202	0202	0202	0304	0304	0102	0404	0103	0202	0000	0101	0404	0203	0303	0404	0404	0202	0101	0104	0103	0202	0103	0404	0101	0204	0303	0303	0103	0104	0103	0103	0202	0404	0000	0304	0000	0000	0303	0103	0000	0203	0204	0103	0303	0404	0101	0000	0202	0104	0202	0404	0404	0202	0102	0000	0102	0102	0404	0303	0101	0000	0101	0202	0303	0103	0204	0101	0000	0103	0204	0404	0101	0204	0202	0303	0303	0101	0101	0101	0202	0304	0404	0304	0101	0102	0303	0104	0202	0103	0303	0304	0202	0404	0404	0202	0101	0202	0303	0303	0404	0101	0202	0103	0101	0102	0104	0000	0104	0202	0204	0202	0404	0303	0202	0204	0101	0000	0103	0202	0303	0303	0303	0202	0303	0102	0202	0404	0404	0000	0101	0303	0103	0102	0102	0000	0404	0000	0303	0303	0404	0404	0303	0101	0000	0304	0202	0304	0303	0404	0202	0304	0103	0202	0102	0404	0404	0202	0303	0304	0404	0103	0304	0000	0304	0404	0203	0303	0202	0404	0103	0303	0304	0303	0202	0202	0202	0404	0204	0000	0202	0101	0101	0202	0404	0303	0303	0101	0202	0304	0204	0101	0101	0101	0204	0404	0000	0303	0103	0304	0000	0404	0103	0404	0303	0404	0101	0101	0303	0000	0102	0202	0204	0102	0104	0203	0101	0101	0303	0103	0101	0204	0101	0404	0104	0101	0303	0303	0204	0303	0404	0404	0000	0103	0202	0304	0000	0204	0304	0404	0102	0204	0204	0303	0103	0303	0204	0204	0202	0204	0104	0404	0104	0000	0404	0203	0404	0303	0304	0202	0103	0404	0404	0304	0101	0000	0101	0303	0404	0202	0000	0404	0104	0202	0103	0303	0104	0202	0404	0404	0000	0102	0101	0303	0101	0000	0103	0103	0303	0202	0404	0103	0103	0404	0000	0404	0202	0101	0101	0404	0202	0103	0202	0204	0202	0103	0303	0000	0000	0404	0202	0101	0202	0303	0202	0000	0101	0304	0203	0304	0204	0101	0404	0202	0303	0103	0404	0303	0202	0202	0303	0404	0303	0204	0202	0202	0101	0202	0202	0404	0202	0202	0404	0304	0202	0104	0202	0103	0303	0102	0304	0202	0303	0101	0404	0404	0304	0101	0000	0203	0304	0202	0304	0404	0101	0101	0102	0303	0404	0202	0202	0404	0103	0203	0202	0103	0303	0404	0303	0304	0104	0204	0202	0303	0404	0203	0303	0303	0404	0202	0101	0203	0202	0203	0404	0404	0303	0304	0404	0304	0404	0102	0202	0101	0404	0000	0000	0000	0101	0101	0304	0404	0000	0404	0202	0303	0202	0103	0101	0102	0202	0101	0404	0304	0303	0101	0303	0103	0404	0202	0000	0304	0104	0000	0404	0404	0102	0303	0000	0404	0303	0303	0202	0204	0303	0204	0202	0202	0204	0101	0303	0000	0103	0404	0202	0404	0000	0203	0202	0000	0000	0104	0303	0101	0104	0204	0303	0101	0204	0202	0303	0404	0404	0103	0203	0303	0000	0204	0202	0101	0303	0204	0202	0202	0303	0303	0204	0204	0304	0404	0303	0202	0103	0404	0303	0303	0404	0304	0303	0303	0102	0104	0304	0204	0101	0202	0103	0303	0404	0303	0404	0000	0103	0000	0101	0202	0303	0204	0303	0304	0204	0202	0404	0203	0101	0104	0101	0000	0303	0303	0404	0103	0404	0202	0204	0102	0104	0203	0404	0000	0101	0303	0101	0101	0303	0000	0102	0303	0000	0101	0104	0000	0303	0101	0103	0303	0303	0304	0202	0404	0101	0404	0103	0303	0304	0202	0404	0202	0000	0404	0000	0202	0202	0404	0202	0204	0404	0000	0204	0404	0101	0303	0204	0404	0303	0304	0304	0404	0101	0202	0204	0101	0102	0000	0202	0101	0304	0101	0404	0202	0404	0101	0303	0202	0304	0304	0000	0000	0101	0303	0000	0101	0000	0204	0101	0303	0000	0000	0204	0000	0000	0404	0202	0000	0101	0404	0303	0202	0204	0102	0000	0303	0303	0303	0203	0404	0404	0204	0103	0304	0202	0204	0202	0204	0404	0000	0202	0202	0101	0204	0000	0101	0101	0202
OneALTC12CKS_0008,	0404	0104	0202	0404	0000	0101	0404	0104	0303	0404	0103	0303	0204	0404	0101	0404	0404	0202	0202	0303	0202	0404	0104	0000	0202	0404	0304	0303	0101	0000	0304	0303	0303	0204	0404	0202	0303	0104	0404	0000	0101	0303	0102	0404	0303	0101	0404	0303	0000	0404	0101	0303	0303	0303	0404	0304	0202	0000	0101	0303	0202	0103	0101	0404	0303	0404	0303	0404	0202	0202	0101	0202	0101	0303	0104	0304	0101	0103	0404	0000	0303	0000	0101	0101	0104	0303	0101	0204	0404	0101	0303	0101	0202	0000	0000	0101	0304	0204	0303	0102	0303	0204	0204	0303	0102	0103	0303	0103	0000	0103	0204	0202	0000	0101	0101	0104	0101	0304	0303	0303	0303	0202	0202	0101	0102	0404	0303	0404	0202	0303	0202	0101	0104	0404	0303	0404	0404	0202	0101	0203	0404	0303	0204	0202	0101	0103	0202	0404	0404	0101	0101	0304	0202	0202	0303	0404	0304	0404	0303	0303	0202	0304	0202	0000	0204	0202	0101	0101	0404	0203	0404	0102	0404	0102	0103	0202	0202	0204	0101	0304	0000	0101	0404	0202	0000	0204	0203	0304	0102	0404	0103	0102	0404	0103	0101	0303	0000	0101	0404	0202	0303	0101	0404	0101	0103	0404	0101	0202	0101	0303	0204	0404	0101	0404	0000	0204	0404	0101	0101	0101	0102	0404	0404	0303	0103	0204	0202	0204	0304	0000	0103	0202	0303	0303	0204	0101	0404	0404	0304	0303	0303	0304	0303	0202	0404	0203	0404	0204	0404	0101	0404	0404	0101	0103	0204	0404	0000	0103	0303	0404	0303	0202	0000	0101	0204	0404	0104	0000	0203	0404	0404	0304	0000	0102	0404	0101	0000	0404	0102	0303	0404	0101	0404	0204	0304	0202	0103	0303	0102	0203	0404	0202	0102	0103	0404	0303	0202	0000	0103	0303	0404	0303	0202	0102	0303	0101	0103	0202	0000	0102	0304	0202	0104	0404	0101	0104	0101	0000	0101	0202	0101	0101	0404	0102	0204	0304	0104	0202	0303	0304	0102	0000	0101	0304	0000	0304	0304	0304	0303	0404	0000	0104	0102	0101	0202	0202	0202	0303	0303	0304	0304	0000	0202	0202	0404	0101	0202	0204	0404	0101	0104	0304	0101	0101	0404	0204	0303	0303	0404	0202	0202	0000	0303	0404	0204	0304	0304	0202	0203	0102	0303	0303	0404	0204	0202	0202	0000	0000	0000	0101	0203	0404	0202	0101	0101	0303	0000	0202	0204	0304	0304	0304	0000	0204	0104	0404	0404	0204	0404	0104	0303	0202	0000	0303	0103	0303	0000	0404	0101	0202	0104	0303	0202	0303	0202	0202	0202	0202	0404	0203	0303	0404	0303	0304	0204	0103	0102	0202	0303	0304	0303	0204	0103	0404	0202	0101	0101	0404	0303	0101	0204	0404	0204	0202	0304	0204	0404	0404	0204	0303	0103	0203	0404	0304	0103	0202	0202	0304	0303	0103	0101	0204	0404	0303	0303	0303	0404	0202	0204	0102	0101	0404	0404	0101	0404	0101	0303	0000	0304	0101	0101	0204	0303	0404	0102	0000	0000	0404	0000	0303	0101	0404	0204	0204	0404	0203	0304	0000	0303	0202	0204	0101	0202	0202	0204	0104	0303	0304	0000	0103	0303	0202	0103	0202	0202	0404	0101	0303	0304	0102	0204	0303	0303	0202	0101	0404	0204	0000	0204	0303	0000	0101	0204	0303	0104	0404	0202	0204	0404	0103	0404	0000	0404	0000	0303	0204	0000	0204	0404	0304	0303	0202	0000	0404	0204	0202	0101	0102	0202	0204	0101	0202	0101	0000	0202	0404	0303	0404	0101	0404	0404	0303	0101	0000	0202	0104	0303	0101	0101	0404	0101	0204	0101	0202	0304	0000	0303	0103	0102	0204	0404	0202	0204	0404	0404	0304	0202	0101	0303	0204	0303	0204	0104	0202	0404	0404	0404	0104	0404	0404	0404	0303	0000	0101	0102	0202	0202	0202	0202	0204	0303	0404	0202	0303	0404	0103	0202	0101	0303	0101	0202	0404	0303	0103	0103	0404	0303	0204	0303	0204	0103	0202	0202	0202	0404	0101	0101	0101	0303	0303	0102	0202	0000	0000	0101	0404	0303	0000	0303	0000	0203	0101	0303	0103	0000	0304	0204	0103	0202	0202	0404	0000	0104	0204	0303	0101	0101	0404	0102	0101	0303	0404	0000	0304	0000	0204	0204	0202	0000	0101	0000	0304	0000	0204	0101	0303	0303	0303	0404	0303	0202	0101	0101	0103	0202	0304	0303	0204	0101	0203	0303	0303	0303	0404	0202	0202	0303	0101	0404	0304	0303	0202	0202	0202	0101	0101	0102	0103	0303	0204	0303	0404	0202	0101	0101	0202	0303	0303	0101	0303	0404	0202	0202	0101	0000	0000	0304	0202	0203	0101	0404	0404	0202	0104	0000	0203	0404	0103	0202	0202	0101	0101	0000	0202	0000	0202	0303	0202	0404	0103	0303	0202	0404	0404	0102	0404	0103	0204	0303	0101	0303	0000	0000	0101	0000	0204	0404	0101	0304	0303	0103	0404	0304	0101	0303	0304	0000	0000	0304	0202	0303	0304	0101	0101	0203	0101	0000	0404	0304	0404	0101	0101	0303	0104	0101	0101	0202	0404	0303	0303	0303	0404	0000	0000	0404	0204	0303	0101	0101	0104	0304	0000	0101	0101	0404	0404	0202	0304	0204	0000	0000	0202	0303	0101	0202	0103	0404	0404	0103	0303	0404	0404	0101	0101	0101	0103	0303	0304	0202	0303	0000	0000	0404	0103	0000	0000	0202	0101	0202	0101	0202	0303	0102	0304	0101	0404	0202	0104	0104	0000	0202	0204	0404	0202	0303	0202	0101	0202	0303	0303	0304	0000	0202	0101	0204	0000	0101	0204	0202	0204	0202	0202	0404	0103	0404	0102	0404	0204	0404	0202	0303	0103	0304	0303	0103	0303	0101	0404	0204	0404	0202	0304	0303	0303	0101	0102	0404	0303	0101	0202	0404	0104	0303	0404	0204	0101	0101	0202	0000	0202	0303	0303	0000	0404	0404	0202	0101	0404	0202	0204	0103	0202	0101	0203	0101	0104	0202	0101	0404	0202	0101	0204	0000	0202	0103	0404	0303	0000	0404	0303	0103	0101	0303	0404	0202	0304	0102	0204	0404	0304	0101	0102	0202	0404	0103	0000	0104	0103	0101	0101	0000	0202	0202	0103	0202	0202	0103	0000	0000	0303	0101	0404	0203	0101	0404	0204	0303	0303	0103	0204	0101	0404	0202	0303	0303	0404	0101	0101	0101	0000	0000	0101	0101	0101	0303	0204	0103	0202	0202	0304	0404	0304	0303	0203	0404	0404	0404	0202	0304	0000	0404	0404	0404	0202	0303	0203	0104	0404	0404	0101	0202	0404	0404	0404	0204	0404	0103	0404	0101	0000	0101	0000	0404	0101	0101	0303	0000	0202	0000	0404	0101	0202	0202	0303	0303	0000	0104	0102	0303	0204	0101	0000	0404	0404	0000	0404	0202	0303	0404	0303	0303	0202	0404	0202	0202	0404	0104	0404	0204	0101	0000	0404	0000	0202	0303	0404	0102	0103	0104	0404	0202	0304	0404	0102	0203	0303	0101	0303	0102	0202	0303	0404	0103	0404	0202	0303	0101	0104	0303	0204	0000	0404	0101	0303	0101	0204	0103	0101	0101	0404	0303	0404	0204	0303	0404	0404	0404	0303	0202	0202	0202	0000	0203	0202	0101	0303	0303	0202	0404	0103	0103	0202	0101	0103	0404	0202	0101	0303	0304	0000	0303	0404	0104	0103	0000	0103	0404	0202	0102	0304	0202	0000	0101	0303	0103	0103	0404	0404	0101	0404	0404	0103	0000	0101	0204	0104	0000	0202	0101	0303	0303	0103	0304	0303	0404	0101	0103	0202	0204	0101	0102	0404	0101	0303	0303	0404	0202	0000	0404	0202	0304	0000	0000	0000	0202	0303	0101	0104	0304	0404	0202	0000	0101	0101	0102	0204	0101	0103	0404	0404	0101	0202	0101	0404	0303	0404	0304	0104	0101	0404	0404	0202	0103	0303	0404	0404	0000	0303	0101	0204	0102	0203	0303	0304	0000	0103	0000	0000	0104	0101	0202	0404	0303	0303	0404	0404	0202	0103	0101	0101	0202	0404	0104	0101	0404	0000	0202	0404	0202	0102	0404	0204	0000	0404	0202	0101	0202	0000	0000	0101	0202	0404	0304	0204	0101	0104	0404	0202	0303	0202	0204	0000	0202	0000	0101	0000	0102	0303	0404	0202	0202	0101	0404	0204	0404	0202	0202	0204	0102	0404	0101	0203	0000	0101	0203	0303	0404	0303	0303	0101	0303	0101	0000	0102	0202	0204	0102	0103	0202	0202	0000	0404	0202	0103	0101	0000	0204	0304	0404	0404	0103	0103	0101	0303	0000	0101	0103	0103	0101	0404	0404	0303	0102	0404	0202	0202	0103	0000	0103	0101	0404	0101	0204	0101	0303	0202	0103	0304	0304	0304	0000	0404	0202	0404	0303	0103	0000	0101	0000	0101	0103	0103	0000	0303	0101	0202	0404	0101	0303	0404	0101	0000	0204	0000	0202	0101	0202	0303	0202	0303	0304	0101	0204	0202	0404	0101	0303	0303	0101	0000	0303	0404	0102	0404	0404	0000	0304	0102	0103	0102	0203	0303	0000	0303	0202	0202	0303	0103	0404	0303	0000	0404	0304	0000	0303	0202	0404	0202	0303	0101	0000	0102	0304	0303	0303	0303	0101	0101	0404	0404	0101	0404	0404	0202	0104	0404	0303	0000	0203	0202	0404	0202	0202	0000	0404	0101	0404	0103	0104	0000	0101	0404	0101	0103	0104	0202	0404	0204	0303	0204	0202	0000	0303	0204	0303	0202	0202	0204	0000	0304	0304	0101	0000	0303	0000	0404	0404	0102	0204	0000	0304	0404	0204	0404	0101	0000	0101	0101	0202	0303	0404	0101	0303	0202	0202	0404	0404	0101	0204	0101	0404	0202	0303	0404	0404	0102	0202	0202	0304	0304	0303	0304	0101	0103	0204	0101	0101	0404	0103	0404	0202	0404	0000	0202	0000	0404	0000	0104	0202	0404	0303	0404	0203	0202	0303	0202	0202	0202	0404	0404	0202	0000	0404	0203	0202	0000	0101	0204	0101	0204	0404	0101	0000	0101	0202	0304	0404	0303	0101	0303	0103	0102	0202	0203	0000	0404	0404	0404	0303	0303	0101	0102	0404	0204	0101	0304	0202	0202	0102	0303	0101	0404	0303	0101	0202	0404	0000	0103	0202	0404	0103	0404	0202	0304	0303	0404	0404	0204	0404	0000	0202	0204	0000	0404	0103	0102	0404	0101	0204	0303	0202	0000	0103	0102	0104	0204	0202	0104	0303	0303	0304	0202	0000	0303	0404	0102	0000	0000	0303	0202	0404	0204	0101	0303	0102	0103	0103	0304	0202	0103	0404	0203	0202	0303	0202	0101	0103	0304	0103	0000	0101	0303	0404	0404	0202	0202	0000	0404	0202	0104	0304	0204	0404	0000	0404	0404	0104	0303	0404	0303	0404	0101	0204	0303	0000	0101	0000	0404	0000	0101	0203	0102	0000	0404	0101	0303	0404	0000	0404	0202	0104	0000	0202	0204	0204	0202	0103	0202	0202	0303	0303	0303	0404	0404	0404	0202	0303	0404	0404	0000	0101	0102	0404	0202	0101	0204	0204	0303	0304	0404	0202	0101	0000	0103	0303	0202	0101	0303	0203	0000	0304	0101	0404	0202	0304	0204	0104	0404	0103	0103	0102	0101	0202	0202	0404	0404	0202	0202	0404	0304	0404	0303	0202	0103	0404	0202	0303	0101	0404	0101	0404	0303	0303	0404	0202	0202	0000	0103	0103	0000	0303	0203	0303	0202	0000	0304	0103	0101	0404	0303	0202	0404	0304	0404	0303	0303	0000	0000	0204	0404	0101	0101	0304	0101	0404	0204	0101	0303	0404	0404	0202	0304	0000	0202	0202	0000	0404	0404	0202	0202	0103	0102	0103	0000	0101	0404	0202	0304	0103	0000	0104	0101	0303	0202	0103	0000	0404	0202	0303	0102	0000	0104	0000	0102	0303	0101	0101	0101	0202	0303	0404	0303	0202	0203	0000	0103	0404	0303	0202	0101	0404	0202	0202	0202	0304	0304	0303	0404	0404	0204	0404	0404	0000	0102	0404	0202	0204	0303	0303	0203	0404	0101	0102	0101	0303	0103	0000	0404	0103	0103	0303	0404	0101	0202	0102	0103	0202	0303	0202	0303	0000	0000	0203	0304	0303	0202	0404	0303	0102	0102	0103	0404	0000	0303	0404	0404	0202	0101	0104	0103	0202	0303	0000	0101	0204	0303	0103	0101	0000	0303	0000	0202	0404	0404	0304	0404	0103	0303	0303	0204	0000	0404	0103	0304	0404	0102	0303	0202	0101	0202	0000	0204	0202	0101	0404	0202	0102	0404	0303	0103	0303	0101	0202	0103	0000	0204	0000	0404	0101	0202	0404	0000	0404	0204	0303	0304	0000	0103	0103	0204	0404	0404	0304	0000	0101	0404	0404	0303	0000	0103	0404	0000	0000	0404	0102	0101	0102	0000	0000	0404	0101	0000	0103	0103	0102	0104	0000	0101	0000	0204	0000	0404	0303	0000	0000	0000	0303	0103	0202	0203	0303	0303	0000	0303	0202	0102	0404	0404	0404	0101	0303	0103	0202	0202	0303	0204	0404	0303	0303	0404	0404	0303	0101	0101	0304	0202	0303	0404	0202	0303	0000	0101	0202	0102	0404	0404	0202	0303	0404	0304	0103	0304	0000	0404	0204	0203	0303	0202	0104	0101	0000	0304	0000	0204	0202	0202	0202	0000	0102	0202	0404	0101	0202	0000	0404	0303	0103	0000	0304	0204	0303	0101	0101	0204	0404	0000	0101	0303	0304	0102	0104	0101	0404	0303	0404	0101	0101	0103	0303	0102	0204	0404	0202	0104	0303	0101	0102	0101	0103	0000	0202	0101	0304	0104	0101	0303	0303	0404	0303	0404	0404	0404	0101	0000	0304	0303	0204	0404	0404	0101	0204	0204	0000	0103	0303	0000	0404	0202	0202	0101	0304	0101	0202	0404	0303	0000	0303	0404	0202	0103	0304	0304	0404	0104	0304	0303	0101	0404	0000	0101	0404	0101	0204	0101	0000	0104	0202	0404	0304	0101	0102	0101	0103	0101	0202	0103	0303	0303	0204	0000	0303	0101	0202	0404	0304	0202	0103	0103	0404	0202	0303	0202	0204	0202	0101	0101	0303	0404	0304	0202	0103	0202	0303	0202	0204	0101	0303	0303	0404	0202	0101	0404	0202	0303	0101	0304	0101	0101	0202	0303	0404	0000	0204	0202	0102	0101	0202	0202	0404	0202	0202	0404	0404	0202	0104	0202	0101	0101	0102	0304	0102	0303	0101	0404	0404	0304	0101	0101	0203	0304	0000	0404	0404	0102	0101	0000	0303	0204	0202	0102	0204	0101	0203	0202	0103	0303	0000	0303	0404	0404	0404	0204	0203	0202	0202	0000	0303	0404	0204	0101	0303	0202	0202	0404	0304	0303	0304	0404	0404	0404	0102	0202	0103	0404	0101	0202	0304	0103	0101	0304	0404	0404	0000	0202	0103	0204	0103	0000	0101	0202	0102	0404	0303	0303	0103	0103	0101	0404	0202	0202	0404	0104	0102	0204	0404	0102	0303	0303	0104	0303	0404	0202	0204	0303	0202	0404	0202	0404	0101	0303	0000	0103	0404	0202	0404	0202	0303	0202	0101	0204	0101	0303	0101	0104	0404	0304	0102	0202	0202	0303	0404	0404	0101	0303	0303	0000	0204	0202	0101	0303	0202	0204	0404	0303	0103	0202	0204	0303	0404	0303	0204	0103	0404	0303	0303	0404	0303	0303	0303	0202	0104	0404	0404	0101	0202	0303	0103	0404	0203	0104	0404	0303	0303	0104	0102	0303	0404	0303	0304	0202	0000	0404	0202	0101	0104	0104	0101	0303	0303	0404	0101	0204	0202	0204	0000	0104	0303	0404	0202	0101	0103	0101	0103	0103	0404	0101	0203	0404	0404	0101	0000	0303	0000	0101	0101	0404	0000	0404	0404	0101	0404	0303	0304	0304	0102	0404	0202	0404	0000	0000	0202	0202	0404	0204	0204	0404	0102	0404	0000	0101	0103	0202	0404	0000	0404	0303	0404	0103	0202	0204	0102	0102	0404	0000	0000	0000	0101	0204	0202	0202	0103	0203	0000	0304	0304	0000	0404	0101	0303	0204	0101	0000	0000	0102	0303	0103	0000	0000	0202	0303	0000	0202	0204	0101	0204	0303	0202	0202	0102	0102	0203	0103	0303	0203	0404	0404	0202	0000	0404	0202	0404	0204	0202	0404	0000	0000	0202	0101	0204	0404	0101	0103	0202
OneALTC12CKS_0009,	0000	0404	0202	0304	0104	0000	0404	0104	0103	0404	0000	0103	0202	0304	0101	0202	0104	0204	0202	0303	0000	0204	0104	0303	0202	0304	0303	0303	0101	0101	0404	0304	0303	0202	0404	0204	0303	0104	0404	0202	0103	0101	0000	0404	0303	0103	0404	0303	0104	0101	0101	0303	0303	0303	0304	0304	0202	0204	0102	0303	0202	0103	0101	0204	0404	0304	0101	0000	0202	0204	0000	0202	0101	0304	0101	0304	0101	0101	0404	0404	0103	0202	0101	0101	0101	0303	0000	0404	0404	0101	0303	0202	0202	0000	0202	0103	0404	0204	0303	0101	0303	0404	0404	0303	0102	0303	0303	0101	0303	0103	0202	0202	0404	0102	0101	0104	0103	0304	0303	0103	0303	0303	0202	0101	0202	0404	0103	0404	0102	0103	0202	0101	0104	0204	0303	0104	0104	0202	0101	0202	0404	0103	0404	0202	0101	0101	0202	0204	0204	0104	0000	0304	0404	0204	0103	0404	0304	0304	0303	0303	0202	0303	0202	0404	0202	0203	0101	0102	0000	0202	0404	0102	0404	0102	0303	0202	0202	0204	0000	0404	0404	0303	0404	0404	0101	0204	0203	0404	0202	0404	0000	0102	0404	0000	0101	0303	0202	0101	0104	0202	0103	0101	0404	0101	0303	0304	0103	0202	0000	0304	0204	0404	0101	0404	0204	0404	0204	0103	0000	0101	0101	0304	0204	0304	0303	0204	0204	0204	0304	0000	0103	0202	0303	0303	0000	0103	0000	0404	0404	0303	0303	0404	0303	0101	0404	0202	0204	0204	0204	0101	0404	0204	0103	0103	0202	0404	0103	0103	0103	0404	0304	0202	0204	0101	0204	0404	0104	0304	0000	0404	0304	0404	0304	0102	0304	0101	0202	0304	0101	0303	0304	0404	0404	0204	0303	0202	0103	0103	0101	0000	0204	0202	0102	0101	0304	0000	0204	0101	0303	0303	0404	0303	0204	0202	0303	0101	0303	0202	0000	0102	0304	0202	0404	0404	0000	0101	0103	0202	0101	0101	0101	0101	0104	0202	0204	0304	0104	0101	0303	0304	0102	0101	0101	0304	0000	0404	0404	0303	0303	0000	0202	0104	0202	0101	0102	0202	0202	0103	0303	0304	0303	0103	0404	0202	0404	0303	0204	0404	0404	0101	0104	0303	0101	0101	0404	0202	0303	0303	0304	0202	0000	0103	0303	0304	0202	0404	0304	0202	0000	0202	0303	0304	0000	0202	0202	0202	0404	0202	0404	0103	0303	0104	0202	0000	0101	0303	0204	0202	0204	0304	0304	0000	0101	0204	0404	0104	0204	0202	0404	0104	0103	0202	0404	0303	0103	0303	0000	0404	0101	0202	0104	0303	0202	0103	0202	0202	0303	0202	0304	0202	0303	0202	0303	0404	0404	0101	0202	0404	0303	0304	0101	0202	0303	0304	0202	0101	0303	0404	0303	0103	0404	0104	0202	0202	0404	0202	0404	0304	0202	0303	0103	0202	0404	0000	0103	0102	0202	0000	0304	0303	0101	0204	0404	0000	0304	0303	0404	0000	0404	0102	0101	0000	0404	0101	0000	0101	0303	0101	0304	0000	0101	0204	0103	0404	0202	0404	0203	0204	0404	0303	0303	0404	0202	0404	0404	0303	0303	0202	0304	0202	0404	0101	0202	0000	0404	0104	0000	0404	0202	0303	0303	0204	0103	0202	0202	0404	0103	0404	0000	0202	0000	0303	0303	0204	0103	0000	0404	0404	0202	0303	0404	0101	0404	0303	0101	0304	0202	0404	0404	0103	0204	0303	0404	0304	0303	0204	0102	0202	0404	0404	0101	0202	0000	0404	0404	0202	0101	0101	0202	0202	0101	0202	0101	0202	0202	0000	0304	0303	0102	0000	0000	0101	0101	0202	0202	0104	0303	0101	0102	0404	0101	0204	0103	0202	0304	0000	0303	0000	0102	0404	0304	0202	0202	0304	0404	0304	0202	0000	0303	0204	0303	0204	0101	0202	0304	0404	0304	0404	0202	0304	0204	0103	0204	0101	0101	0203	0202	0202	0202	0204	0304	0404	0102	0303	0404	0101	0202	0101	0202	0101	0202	0304	0303	0000	0303	0404	0303	0202	0202	0404	0103	0202	0404	0202	0202	0104	0103	0103	0303	0303	0202	0202	0204	0304	0000	0404	0303	0404	0303	0101	0202	0102	0303	0103	0304	0404	0204	0103	0404	0204	0404	0404	0104	0404	0303	0101	0101	0304	0202	0000	0303	0202	0404	0304	0304	0404	0204	0202	0203	0103	0202	0404	0000	0204	0102	0304	0203	0404	0404	0303	0202	0303	0103	0303	0202	0404	0303	0204	0101	0203	0303	0304	0103	0104	0202	0202	0103	0000	0404	0000	0304	0202	0202	0202	0101	0102	0202	0103	0303	0404	0303	0404	0000	0101	0404	0202	0000	0303	0103	0101	0304	0202	0202	0101	0404	0101	0304	0404	0303	0103	0404	0204	0202	0000	0404	0000	0404	0101	0000	0202	0101	0101	0101	0203	0000	0203	0103	0202	0000	0101	0000	0202	0404	0404	0000	0000	0103	0404	0000	0101	0303	0404	0000	0101	0202	0204	0204	0101	0304	0103	0303	0404	0304	0101	0303	0303	0102	0404	0000	0202	0203	0304	0102	0303	0202	0101	0404	0404	0304	0404	0102	0101	0304	0404	0102	0104	0202	0204	0303	0303	0303	0404	0101	0103	0404	0202	0303	0101	0101	0104	0304	0104	0101	0104	0304	0404	0202	0404	0204	0202	0304	0204	0303	0104	0202	0101	0404	0304	0303	0303	0104	0000	0102	0103	0101	0103	0103	0303	0000	0303	0304	0000	0404	0303	0303	0303	0404	0000	0202	0101	0202	0103	0202	0404	0102	0404	0204	0104	0101	0204	0202	0204	0304	0202	0203	0204	0101	0404	0103	0303	0303	0000	0202	0103	0204	0404	0101	0204	0202	0000	0204	0202	0404	0103	0000	0101	0303	0202	0404	0000	0303	0303	0303	0303	0303	0103	0000	0404	0204	0404	0102	0404	0404	0103	0104	0102	0304	0103	0102	0202	0404	0101	0000	0404	0404	0103	0101	0202	0000	0102	0303	0203	0404	0000	0404	0204	0303	0204	0202	0000	0000	0203	0101	0303	0101	0404	0203	0202	0204	0202	0101	0204	0404	0000	0103	0303	0304	0404	0404	0404	0303	0103	0303	0104	0102	0000	0102	0202	0404	0404	0103	0102	0000	0202	0303	0303	0101	0303	0303	0104	0303	0202	0202	0103	0202	0404	0103	0404	0202	0303	0103	0304	0203	0000	0404	0204	0304	0303	0103	0202	0103	0404	0000	0103	0303	0404	0101	0103	0101	0000	0102	0103	0101	0303	0101	0204	0103	0404	0102	0304	0404	0404	0303	0203	0304	0104	0404	0202	0304	0101	0404	0404	0404	0102	0303	0202	0104	0104	0404	0101	0202	0404	0404	0404	0202	0404	0103	0000	0303	0103	0104	0404	0404	0404	0000	0303	0202	0204	0202	0404	0000	0404	0202	0303	0000	0303	0104	0102	0000	0404	0101	0101	0404	0204	0101	0404	0204	0303	0304	0303	0304	0202	0404	0204	0204	0204	0404	0204	0204	0303	0101	0404	0000	0204	0103	0404	0000	0303	0404	0404	0202	0404	0304	0000	0203	0303	0202	0304	0101	0202	0304	0104	0101	0404	0102	0303	0101	0104	0303	0202	0000	0404	0202	0303	0101	0202	0103	0101	0101	0404	0303	0104	0404	0000	0404	0404	0304	0303	0202	0202	0202	0202	0202	0102	0303	0303	0303	0000	0404	0101	0101	0202	0103	0103	0304	0202	0101	0101	0304	0202	0303	0404	0404	0303	0204	0101	0404	0202	0000	0304	0303	0404	0101	0303	0103	0101	0404	0404	0101	0404	0404	0101	0202	0202	0204	0104	0404	0204	0103	0103	0303	0303	0404	0404	0404	0303	0303	0202	0202	0101	0102	0404	0404	0203	0303	0404	0202	0304	0404	0202	0000	0101	0101	0202	0202	0103	0101	0104	0304	0404	0204	0404	0101	0104	0101	0204	0104	0303	0104	0204	0000	0203	0101	0404	0303	0404	0304	0104	0101	0304	0404	0203	0303	0303	0204	0204	0000	0303	0202	0202	0102	0203	0101	0304	0103	0303	0000	0404	0104	0101	0202	0404	0303	0103	0404	0404	0202	0103	0101	0101	0202	0204	0104	0101	0404	0303	0202	0404	0204	0102	0202	0404	0204	0202	0202	0303	0202	0202	0304	0000	0204	0000	0304	0204	0101	0104	0304	0202	0000	0204	0204	0202	0202	0303	0303	0404	0102	0303	0204	0202	0204	0101	0404	0202	0404	0204	0202	0404	0102	0404	0101	0000	0000	0101	0203	0303	0404	0303	0303	0101	0103	0101	0101	0102	0204	0404	0102	0101	0202	0204	0404	0202	0202	0103	0101	0000	0202	0304	0404	0404	0103	0103	0303	0303	0104	0103	0103	0103	0103	0404	0202	0101	0202	0404	0202	0202	0101	0000	0103	0404	0404	0101	0202	0101	0303	0204	0101	0303	0404	0000	0404	0101	0204	0202	0103	0101	0101	0101	0000	0303	0103	0103	0303	0303	0101	0303	0202	0103	0101	0204	0101	0202	0204	0303	0202	0101	0202	0101	0202	0303	0303	0104	0204	0202	0404	0103	0303	0303	0404	0103	0303	0000	0101	0404	0404	0103	0304	0102	0103	0102	0303	0202	0101	0303	0202	0102	0303	0101	0204	0303	0000	0404	0304	0304	0303	0202	0404	0202	0303	0101	0101	0101	0303	0303	0303	0103	0000	0103	0404	0404	0404	0404	0404	0202	0104	0404	0103	0404	0303	0202	0404	0202	0203	0000	0304	0102	0404	0101	0101	0304	0102	0204	0103	0303	0000	0202	0404	0202	0303	0204	0202	0202	0303	0204	0303	0202	0202	0404	0404	0304	0404	0103	0101	0303	0404	0404	0404	0101	0204	0000	0303	0404	0204	0000	0103	0101	0101	0202	0000	0203	0404	0101	0303	0000	0202	0202	0304	0102	0202	0101	0404	0000	0203	0404	0000	0101	0404	0202	0404	0304	0103	0404	0101	0103	0404	0102	0404	0404	0303	0000	0202	0404	0404	0202	0103	0202	0000	0104	0202	0202	0303	0303	0203	0102	0303	0203	0202	0202	0304	0404	0404	0000	0404	0203	0101	0000	0103	0204	0101	0404	0404	0101	0204	0101	0202	0303	0404	0303	0102	0103	0103	0000	0202	0303	0101	0404	0404	0404	0303	0303	0103	0202	0404	0202	0101	0303	0404	0204	0000	0000	0101	0304	0303	0101	0204	0204	0000	0103	0204	0202	0103	0404	0204	0404	0304	0304	0404	0204	0404	0104	0202	0204	0303	0404	0303	0202	0000	0000	0202	0304	0202	0000	0101	0102	0104	0202	0202	0101	0303	0101	0303	0204	0202	0103	0304	0000	0000	0103	0303	0202	0404	0202	0101	0303	0202	0303	0103	0304	0202	0303	0101	0202	0203	0303	0202	0000	0303	0303	0303	0404	0303	0303	0000	0404	0102	0000	0404	0304	0202	0101	0000	0204	0000	0404	0404	0404	0104	0103	0404	0303	0404	0102	0204	0303	0101	0101	0000	0404	0303	0101	0303	0202	0404	0304	0103	0303	0204	0101	0404	0204	0104	0204	0202	0404	0000	0101	0101	0404	0202	0303	0303	0303	0404	0404	0202	0202	0303	0404	0404	0000	0104	0202	0404	0202	0101	0204	0204	0303	0404	0404	0202	0103	0103	0101	0303	0202	0101	0103	0000	0101	0404	0101	0404	0202	0404	0202	0404	0202	0101	0103	0101	0000	0204	0202	0304	0304	0202	0204	0304	0303	0404	0103	0202	0303	0000	0202	0000	0101	0104	0102	0304	0303	0303	0404	0202	0204	0000	0303	0303	0304	0000	0303	0303	0202	0204	0404	0101	0000	0404	0000	0000	0202	0303	0000	0304	0303	0303	0103	0000	0404	0102	0102	0304	0101	0404	0404	0202	0303	0404	0202	0202	0304	0303	0202	0202	0404	0404	0404	0000	0202	0103	0000	0303	0202	0101	0404	0204	0404	0000	0404	0404	0101	0303	0202	0101	0101	0404	0202	0103	0102	0204	0104	0101	0102	0101	0103	0303	0101	0102	0303	0404	0304	0202	0203	0101	0101	0404	0303	0101	0000	0101	0204	0202	0202	0304	0404	0303	0404	0404	0202	0404	0304	0101	0102	0304	0202	0202	0000	0303	0202	0404	0202	0000	0101	0303	0103	0000	0404	0101	0000	0000	0104	0101	0000	0202	0101	0204	0303	0202	0303	0202	0202	0202	0304	0303	0101	0404	0303	0202	0202	0101	0404	0202	0303	0404	0404	0202	0101	0101	0103	0000	0101	0404	0101	0204	0000	0303	0101	0104	0000	0101	0202	0404	0404	0303	0304	0101	0303	0103	0204	0000	0204	0103	0304	0404	0102	0303	0000	0104	0102	0404	0204	0204	0202	0404	0102	0101	0000	0303	0000	0303	0101	0404	0000	0303	0204	0101	0304	0101	0204	0404	0101	0204	0202	0303	0303	0101	0101	0000	0202	0404	0304	0303	0101	0101	0404	0104	0303	0303	0103	0000	0404	0404	0404	0102	0101	0102	0000	0303	0204	0101	0000	0303	0103	0101	0404	0102	0000	0202	0202	0202	0404	0303	0202	0202	0103	0101	0303	0202	0303	0303	0103	0202	0303	0101	0202	0303	0304	0404	0101	0303	0103	0000	0202	0303	0404	0000	0303	0103	0404	0000	0103	0101	0104	0304	0000	0303	0404	0202	0202	0304	0103	0102	0101	0404	0404	0202	0404	0404	0000	0101	0304	0202	0404	0202	0203	0304	0202	0404	0101	0303	0404	0303	0204	0202	0204	0404	0202	0102	0204	0404	0101	0204	0204	0304	0303	0101	0202	0404	0204	0303	0101	0104	0202	0304	0404	0101	0103	0404	0101	0000	0101	0304	0303	0404	0101	0101	0103	0303	0202	0202	0202	0202	0104	0203	0101	0102	0101	0303	0101	0404	0101	0000	0104	0101	0000	0203	0404	0303	0204	0404	0202	0303	0404	0303	0303	0404	0304	0000	0101	0202	0204	0303	0303	0304	0202	0404	0202	0202	0101	0404	0104	0202	0404	0202	0204	0000	0000	0202	0103	0304	0404	0404	0104	0304	0101	0101	0104	0204	0303	0304	0104	0404	0103	0103	0404	0202	0204	0404	0103	0101	0101	0101	0103	0000	0103	0303	0303	0202	0304	0103	0101	0204	0104	0303	0202	0101	0103	0404	0102	0303	0202	0404	0202	0101	0101	0303	0303	0404	0202	0101	0202	0303	0202	0204	0101	0404	0303	0304	0204	0101	0404	0202	0404	0101	0404	0303	0202	0000	0303	0303	0303	0204	0202	0202	0101	0202	0202	0104	0202	0000	0000	0000	0102	0104	0202	0103	0303	0102	0404	0101	0303	0101	0304	0404	0404	0103	0000	0303	0303	0202	0404	0204	0101	0101	0101	0103	0202	0204	0202	0204	0303	0202	0202	0103	0303	0404	0303	0404	0404	0404	0204	0000	0202	0202	0303	0303	0404	0202	0104	0303	0202	0203	0404	0304	0303	0304	0000	0304	0404	0101	0202	0103	0204	0101	0204	0404	0101	0103	0304	0204	0101	0404	0204	0303	0202	0103	0101	0102	0202	0101	0404	0303	0303	0101	0303	0101	0404	0204	0202	0000	0404	0101	0404	0104	0101	0303	0303	0404	0303	0304	0101	0202	0303	0202	0202	0202	0204	0104	0304	0303	0303	0404	0202	0404	0202	0203	0202	0101	0204	0104	0303	0101	0404	0202	0404	0102	0202	0404	0103	0304	0404	0101	0203	0303	0304	0202	0202	0103	0304	0202	0204	0000	0101	0103	0404	0204	0000	0204	0303	0204	0303	0404	0103	0101	0204	0304	0303	0303	0202	0404	0404	0404	0102	0202	0103	0303	0304	0203	0404	0000	0103	0303	0101	0102	0303	0404	0303	0304	0204	0202	0404	0203	0101	0404	0101	0303	0303	0103	0404	0103	0202	0202	0202	0101	0101	0303	0104	0404	0000	0303	0101	0103	0103	0404	0101	0303	0000	0104	0104	0000	0303	0101	0000	0101	0303	0000	0204	0404	0103	0104	0303	0303	0404	0202	0404	0202	0404	0404	0304	0204	0202	0404	0202	0202	0404	0102	0404	0404	0101	0303	0202	0404	0303	0404	0303	0404	0103	0102	0204	0102	0101	0404	0000	0101	0304	0101	0204	0202	0202	0103	0000	0204	0000	0404	0304	0404	0102	0303	0202	0000	0404	0404	0101	0000	0000	0102	0000	0000	0303	0404	0202	0204	0104	0000	0303	0202	0202	0202	0000	0303	0103	0303	0303	0404	0404	0204	0103	0404	0101	0204	0202	0202	0404	0000	0202	0202	0101	0202	0202	0101	0303	0202
OneALTC12CKS_0010,	0000	0404	0202	0303	0000	0101	0000	0000	0303	0000	0000	0303	0202	0404	0101	0202	0104	0202	0102	0304	0204	0404	0404	0303	0202	0000	0303	0303	0101	0000	0404	0303	0303	0204	0304	0404	0303	0104	0404	0202	0101	0101	0202	0101	0303	0101	0404	0303	0101	0404	0000	0303	0303	0304	0404	0304	0202	0404	0101	0303	0202	0103	0101	0404	0404	0000	0103	0202	0202	0202	0103	0202	0101	0303	0101	0404	0101	0000	0404	0404	0303	0202	0000	0101	0000	0303	0000	0404	0404	0101	0304	0202	0204	0303	0202	0303	0404	0204	0303	0000	0303	0204	0204	0303	0102	0101	0303	0303	0303	0103	0204	0202	0404	0102	0104	0404	0103	0303	0303	0103	0000	0303	0202	0101	0000	0404	0000	0304	0202	0303	0202	0104	0101	0404	0303	0104	0101	0202	0101	0202	0404	0303	0404	0202	0103	0000	0202	0404	0000	0104	0101	0000	0202	0202	0000	0404	0404	0304	0303	0303	0202	0304	0202	0404	0204	0303	0102	0202	0304	0202	0303	0102	0304	0102	0303	0202	0202	0404	0101	0404	0000	0101	0000	0000	0101	0202	0203	0000	0000	0404	0303	0000	0404	0103	0104	0303	0202	0303	0000	0202	0101	0101	0204	0303	0303	0304	0101	0000	0101	0303	0000	0404	0103	0404	0404	0204	0404	0101	0101	0101	0101	0404	0404	0303	0103	0404	0404	0204	0304	0000	0101	0202	0203	0303	0202	0103	0404	0000	0404	0303	0000	0304	0303	0101	0000	0203	0204	0000	0000	0101	0404	0204	0000	0103	0204	0404	0101	0101	0000	0202	0000	0000	0202	0101	0202	0404	0101	0404	0000	0404	0304	0404	0303	0102	0304	0404	0000	0404	0102	0303	0304	0101	0000	0000	0303	0202	0103	0103	0202	0303	0404	0202	0202	0101	0304	0000	0000	0101	0303	0203	0304	0303	0202	0102	0303	0101	0303	0000	0000	0101	0303	0204	0101	0000	0303	0104	0103	0202	0101	0202	0102	0101	0104	0202	0404	0304	0104	0102	0303	0404	0101	0101	0101	0304	0202	0000	0304	0303	0303	0000	0202	0000	0202	0101	0101	0203	0202	0303	0303	0304	0404	0000	0404	0202	0404	0101	0204	0404	0404	0101	0104	0303	0101	0000	0000	0204	0303	0000	0304	0204	0202	0101	0303	0303	0202	0304	0303	0404	0203	0000	0103	0304	0304	0202	0202	0102	0304	0202	0404	0303	0202	0104	0202	0000	0101	0101	0204	0102	0204	0304	0304	0304	0202	0204	0404	0404	0404	0000	0304	0104	0103	0202	0303	0303	0101	0303	0204	0404	0101	0202	0104	0103	0203	0303	0202	0204	0303	0204	0404	0202	0303	0202	0103	0404	0000	0101	0000	0202	0303	0304	0101	0202	0303	0000	0202	0103	0101	0404	0303	0101	0000	0104	0202	0000	0304	0204	0404	0304	0204	0000	0000	0202	0404	0304	0303	0102	0204	0304	0303	0303	0101	0204	0404	0303	0303	0103	0204	0000	0404	0000	0000	0000	0104	0404	0000	0104	0303	0000	0304	0103	0101	0000	0103	0304	0202	0202	0203	0404	0404	0303	0101	0404	0202	0202	0404	0000	0303	0202	0304	0000	0204	0101	0000	0204	0202	0104	0000	0000	0202	0303	0103	0204	0303	0202	0202	0404	0101	0303	0304	0102	0000	0103	0303	0204	0101	0404	0404	0404	0204	0000	0404	0101	0404	0304	0104	0404	0202	0404	0204	0101	0404	0404	0404	0304	0304	0204	0202	0204	0404	0404	0101	0204	0101	0404	0202	0202	0101	0101	0204	0202	0101	0000	0000	0404	0203	0404	0304	0000	0102	0404	0000	0101	0101	0000	0000	0101	0303	0101	0101	0404	0104	0404	0000	0202	0404	0101	0303	0303	0102	0204	0404	0202	0000	0304	0404	0000	0202	0101	0303	0204	0304	0204	0101	0202	0404	0303	0000	0404	0000	0404	0204	0303	0202	0101	0202	0203	0202	0202	0202	0204	0303	0000	0102	0303	0404	0101	0202	0104	0202	0104	0204	0303	0303	0103	0103	0000	0103	0202	0303	0404	0103	0202	0404	0203	0202	0104	0103	0101	0303	0303	0202	0102	0202	0404	0101	0404	0303	0404	0303	0404	0202	0202	0303	0103	0000	0304	0000	0103	0204	0204	0404	0000	0404	0404	0304	0103	0000	0404	0202	0103	0303	0204	0304	0303	0000	0404	0202	0202	0203	0101	0102	0404	0103	0404	0102	0303	0203	0303	0204	0303	0202	0101	0101	0303	0202	0404	0303	0202	0101	0203	0303	0304	0101	0101	0202	0000	0103	0101	0404	0303	0303	0102	0202	0203	0101	0101	0102	0303	0303	0000	0103	0204	0102	0103	0404	0202	0303	0000	0103	0101	0404	0202	0202	0101	0304	0102	0304	0404	0203	0303	0304	0404	0202	0104	0000	0303	0404	0101	0203	0204	0101	0101	0000	0202	0404	0203	0103	0202	0304	0101	0303	0202	0000	0404	0202	0204	0103	0204	0303	0101	0303	0404	0202	0101	0202	0202	0404	0101	0304	0303	0303	0404	0304	0101	0303	0404	0202	0304	0000	0202	0202	0404	0101	0101	0000	0101	0404	0404	0303	0304	0101	0101	0404	0000	0102	0404	0202	0202	0303	0303	0303	0304	0303	0303	0304	0202	0303	0101	0101	0404	0404	0104	0101	0101	0304	0404	0202	0304	0204	0202	0304	0404	0303	0000	0202	0103	0404	0404	0103	0303	0104	0404	0000	0000	0101	0103	0303	0304	0202	0303	0304	0304	0404	0303	0101	0000	0202	0101	0202	0101	0000	0303	0202	0304	0102	0404	0202	0000	0104	0000	0202	0000	0303	0000	0303	0000	0101	0204	0303	0404	0303	0104	0202	0103	0202	0304	0000	0202	0202	0000	0204	0202	0304	0103	0000	0202	0303	0202	0404	0202	0303	0000	0304	0303	0101	0101	0101	0404	0000	0404	0202	0304	0303	0303	0404	0102	0304	0303	0202	0202	0404	0000	0203	0000	0204	0101	0101	0303	0304	0202	0303	0202	0304	0304	0404	0202	0103	0202	0202	0404	0000	0202	0102	0303	0000	0104	0000	0101	0202	0202	0101	0204	0404	0202	0303	0304	0000	0404	0404	0303	0303	0101	0303	0000	0202	0304	0202	0202	0000	0000	0000	0102	0202	0202	0303	0303	0104	0103	0103	0101	0103	0204	0204	0103	0202	0204	0101	0104	0000	0303	0103	0404	0303	0101	0404	0000	0000	0303	0103	0000	0101	0304	0102	0303	0303	0404	0101	0101	0103	0000	0202	0103	0000	0303	0303	0404	0103	0202	0101	0000	0404	0304	0304	0303	0404	0404	0404	0102	0404	0102	0404	0404	0404	0202	0000	0202	0104	0404	0404	0101	0202	0404	0404	0404	0404	0404	0103	0404	0000	0103	0101	0404	0404	0101	0101	0303	0202	0204	0000	0404	0000	0404	0000	0303	0303	0304	0104	0101	0303	0404	0101	0101	0204	0404	0101	0404	0204	0303	0404	0303	0304	0000	0404	0202	0404	0204	0404	0404	0204	0101	0101	0404	0304	0000	0103	0000	0101	0103	0404	0000	0202	0304	0404	0101	0202	0303	0202	0303	0102	0202	0404	0104	0101	0404	0202	0303	0101	0404	0304	0202	0000	0000	0101	0000	0101	0204	0103	0101	0101	0404	0303	0404	0202	0303	0000	0404	0404	0103	0000	0102	0204	0000	0202	0102	0101	0304	0103	0202	0304	0101	0303	0202	0101	0101	0404	0204	0101	0101	0303	0202	0303	0304	0404	0303	0404	0103	0404	0202	0202	0000	0203	0000	0101	0303	0000	0101	0204	0404	0103	0000	0404	0103	0202	0000	0204	0000	0404	0000	0103	0000	0304	0101	0404	0304	0000	0101	0303	0202	0404	0303	0202	0404	0404	0303	0303	0204	0202	0304	0404	0202	0000	0000	0101	0202	0203	0103	0101	0101	0303	0404	0202	0304	0101	0101	0202	0204	0104	0103	0404	0000	0202	0202	0000	0404	0303	0304	0304	0404	0104	0000	0304	0202	0103	0404	0404	0404	0304	0303	0000	0202	0202	0203	0303	0404	0303	0103	0202	0304	0101	0101	0202	0202	0103	0303	0304	0404	0202	0103	0101	0101	0202	0204	0404	0103	0404	0303	0202	0404	0404	0101	0000	0204	0404	0000	0202	0103	0202	0202	0000	0101	0202	0404	0304	0202	0000	0404	0304	0000	0101	0204	0202	0000	0204	0000	0101	0304	0202	0303	0204	0000	0000	0103	0000	0202	0404	0404	0202	0204	0202	0304	0101	0303	0101	0104	0203	0303	0404	0303	0303	0101	0103	0000	0103	0102	0202	0202	0102	0101	0204	0202	0304	0000	0000	0303	0101	0404	0202	0303	0404	0404	0103	0101	0103	0303	0101	0101	0103	0303	0101	0404	0204	0000	0102	0404	0202	0204	0103	0104	0101	0404	0000	0101	0202	0102	0000	0404	0000	0304	0304	0404	0304	0000	0202	0204	0103	0101	0000	0000	0303	0103	0303	0103	0303	0303	0101	0303	0404	0303	0000	0404	0101	0204	0204	0303	0404	0101	0202	0103	0202	0303	0304	0104	0204	0202	0404	0103	0303	0303	0101	0103	0103	0404	0000	0404	0000	0101	0304	0102	0000	0202	0203	0303	0303	0303	0204	0202	0303	0101	0000	0303	0000	0404	0304	0000	0303	0000	0404	0202	0303	0101	0101	0000	0304	0303	0303	0303	0101	0103	0404	0000	0101	0000	0404	0404	0104	0404	0303	0304	0303	0204	0000	0203	0202	0000	0404	0101	0404	0103	0104	0404	0000	0202	0103	0103	0101	0000	0404	0204	0101	0202	0202	0000	0303	0202	0303	0204	0202	0204	0404	0303	0000	0101	0101	0303	0000	0404	0000	0101	0000	0000	0304	0404	0204	0304	0103	0104	0102	0000	0102	0303	0000	0103	0303	0102	0202	0204	0404	0101	0000	0303	0404	0204	0000	0000	0404	0102	0000	0102	0000	0404	0303	0304	0101	0101	0404	0101	0404	0404	0303	0204	0202	0000	0304	0202	0303	0404	0204	0404	0202	0204	0303	0000	0203	0202	0103	0303	0204	0203	0000	0404	0202	0303	0204	0000	0102	0202	0101	0204	0103	0404	0404	0104	0000	0101	0404	0303	0304	0303	0102	0000	0303	0202	0101	0303	0000	0404	0204	0000	0303	0103	0103	0102	0304	0204	0000	0304	0404	0204	0202	0000	0303	0304	0303	0101	0202	0000	0103	0103	0404	0204	0000	0404	0202	0000	0304	0303	0304	0000	0404	0404	0202	0204	0103	0404	0303	0202	0204	0101	0204	0303	0202	0303	0101	0102	0101	0202	0202	0101	0303	0103	0303	0000	0202	0000	0404	0202	0000	0103	0000	0000	0000	0202	0103	0203	0101	0303	0303	0304	0204	0303	0104	0303	0202	0000	0202	0303	0303	0000	0303	0404	0101	0303	0404	0000	0102	0202	0404	0304	0202	0404	0404	0202	0202	0404	0404	0404	0101	0303	0104	0304	0404	0101	0202	0303	0000	0303	0202	0204	0303	0101	0000	0101	0000	0404	0101	0000	0204	0101	0000	0202	0104	0000	0000	0404	0204	0102	0000	0404	0000	0303	0303	0000	0404	0000	0204	0202	0303	0000	0404	0304	0404	0101	0404	0000	0103	0000	0000	0303	0404	0000	0202	0000	0101	0000	0103	0202	0000	0000	0203	0103	0404	0104	0304	0202	0404	0404	0104	0204	0101	0103	0101	0000	0204	0101	0000	0404	0202	0204	0000	0304	0404	0103	0204	0000	0304	0000	0303	0000	0101	0000	0303	0000	0103	0404	0202	0202	0000	0000	0101	0404	0303	0303	0303	0202	0204	0303	0101	0103	0304	0000	0102	0204	0404	0404	0304	0303	0101	0103	0204	0404	0202	0000	0404	0101	0204	0404	0000	0000	0000	0202	0000	0304	0303	0102	0202	0000	0404	0404	0202	0202	0101	0101	0101	0202	0101	0000	0000	0304	0103	0000	0404	0000	0303	0202	0000	0101	0000	0202	0103	0102	0204	0104	0102	0102	0101	0103	0101	0101	0000	0303	0304	0303	0000	0202	0103	0101	0202	0000	0101	0101	0104	0204	0202	0202	0404	0304	0304	0404	0304	0204	0404	0303	0101	0102	0000	0204	0202	0103	0303	0202	0104	0101	0202	0103	0304	0103	0103	0404	0101	0000	0000	0104	0101	0202	0102	0101	0202	0303	0202	0103	0202	0204	0202	0303	0404	0202	0404	0303	0202	0202	0101	0304	0303	0303	0404	0404	0202	0000	0104	0000	0202	0101	0404	0101	0404	0000	0103	0000	0404	0000	0000	0102	0404	0404	0304	0404	0000	0303	0303	0202	0203	0204	0101	0303	0404	0102	0303	0102	0404	0102	0304	0404	0000	0202	0404	0102	0101	0404	0303	0103	0303	0101	0404	0303	0000	0404	0101	0404	0103	0204	0404	0101	0204	0204	0303	0303	0101	0101	0101	0000	0303	0304	0303	0103	0101	0000	0404	0303	0101	0303	0404	0202	0000	0404	0102	0101	0102	0000	0303	0404	0103	0202	0303	0103	0102	0404	0000	0101	0202	0204	0204	0204	0303	0202	0202	0103	0103	0303	0000	0203	0202	0101	0000	0304	0101	0202	0303	0404	0404	0101	0303	0303	0202	0202	0000	0404	0404	0303	0101	0404	0404	0103	0101	0101	0304	0202	0000	0404	0404	0202	0304	0103	0202	0102	0404	0404	0102	0303	0304	0000	0303	0000	0202	0404	0202	0203	0303	0202	0104	0303	0303	0404	0303	0202	0202	0204	0404	0202	0000	0204	0404	0102	0204	0404	0304	0303	0101	0202	0304	0204	0103	0101	0101	0204	0404	0404	0103	0000	0404	0102	0404	0101	0404	0303	0404	0101	0103	0000	0303	0202	0204	0000	0202	0404	0303	0101	0102	0101	0303	0101	0000	0101	0304	0101	0101	0303	0203	0204	0303	0204	0404	0000	0303	0204	0303	0303	0204	0404	0104	0101	0204	0204	0303	0303	0304	0404	0404	0202	0202	0104	0304	0104	0202	0404	0202	0404	0000	0404	0204	0103	0404	0000	0000	0104	0304	0101	0303	0404	0204	0103	0304	0101	0202	0103	0101	0104	0000	0404	0304	0101	0000	0102	0103	0303	0204	0103	0000	0303	0202	0404	0103	0103	0404	0404	0303	0101	0101	0101	0000	0202	0101	0202	0000	0202	0101	0103	0303	0404	0404	0202	0101	0202	0303	0202	0000	0101	0304	0203	0404	0202	0000	0404	0102	0304	0101	0404	0000	0202	0202	0303	0304	0303	0202	0204	0202	0101	0000	0101	0404	0202	0202	0204	0000	0202	0101	0202	0101	0103	0202	0304	0202	0303	0102	0404	0000	0000	0101	0101	0000	0303	0202	0404	0204	0101	0101	0101	0303	0202	0204	0202	0404	0103	0203	0000	0303	0303	0404	0303	0404	0404	0404	0202	0303	0202	0203	0303	0304	0304	0000	0104	0303	0102	0203	0000	0404	0303	0304	0404	0303	0404	0101	0202	0101	0204	0101	0202	0304	0303	0101	0304	0404	0101	0404	0202	0103	0202	0303	0103	0101	0202	0101	0404	0303	0303	0103	0000	0101	0404	0202	0404	0304	0404	0101	0404	0104	0101	0303	0303	0101	0303	0304	0202	0204	0303	0204	0202	0404	0204	0101	0303	0303	0103	0404	0202	0000	0202	0303	0202	0101	0404	0101	0303	0104	0404	0202	0404	0102	0202	0204	0303	0404	0104	0101	0203	0303	0404	0204	0202	0000	0304	0202	0202	0404	0103	0303	0202	0204	0303	0404	0303	0000	0103	0000	0000	0101	0204	0304	0303	0303	0102	0000	0000	0404	0000	0404	0303	0000	0404	0202	0404	0104	0101	0303	0101	0101	0303	0204	0303	0304	0404	0202	0304	0202	0202	0104	0101	0303	0101	0303	0404	0303	0202	0204	0404	0101	0101	0203	0404	0000	0000	0303	0101	0103	0103	0304	0101	0303	0404	0104	0104	0000	0303	0101	0103	0101	0304	0000	0204	0404	0103	0404	0101	0303	0404	0102	0404	0202	0101	0404	0000	0000	0202	0000	0202	0404	0000	0202	0204	0000	0101	0000	0404	0404	0303	0000	0304	0000	0103	0202	0202	0102	0101	0404	0203	0000	0000	0101	0204	0204	0202	0101	0202	0204	0304	0304	0304	0404	0102	0000	0204	0101	0404	0000	0102	0303	0000	0202	0000	0303	0303	0000	0202	0202	0101	0404	0304	0202	0204	0102	0202	0303	0303	0303	0000	0404	0404	0000	0101	0404	0102	0204	0204	0202	0404	0101	0204	0000	0101	0202	0202	0000	0000	0202
[truncated: 2,453,895 more chars]
